# Supplementary material for: A genome-scale metabolic network reconstruction of extremely halophilic bacterium Salinibacter ruber
Source: PLoS One. 2019 May 9;14(5):e0216336. doi: 10.1371/journal.pone.0216336 (PMC6508672; doi:10.1371/journal.pone.0216336)
Supplement: S1 File — (XLSX) [file pone.0216336.s001.xlsx]

## Sheet: Reaction List
Abbreviation	Description	Reaction	GPR	Lower bound	Upper bound	Objective	Subsystem	Notes	EC Number	KEGG ID	MetaNetX ID
M_rxn06280	L_Tyrosine_tRNA_ligase_AMP_forming	cpd00002[c] + cpd00069[c] + cpd11751[c] -> cpd00012[c] + cpd00018[c] + cpd12194[c]	SRU_1623	0	1000	0	tRNA_Charging		6.1.1.1	R02918	MNXR105001
M_rxn06300	L_Ala_tRNA_ligase_AMP_forming	cpd00002[c] + cpd00035[c] + cpd11906[c] -> cpd00012[c] + cpd00018[c] + cpd11770[c]	SRU_1544	0	1000	0	tRNA_Charging		6.1.1.7	R03038	MNXR107903
M_rxn06432	L_Arg_tRNA_ligase_AMP_forming	cpd00002[c] + cpd00051[c] + cpd11907[c] -> cpd00012[c] + cpd00018[c] + cpd12036[c]	SRU_0986	0	1000	0	tRNA_Charging		6.1.1.19	R03646	MNXR95950
M_rxn06434	L_Asn_tRNA_ligase_AMP_forming	cpd00002[c] + cpd00132[c] + cpd11908[c] -> cpd00012[c] + cpd00018[c] + cpd12313[c]	SRU_1832	0	1000	0	tRNA_Charging		6.1.1.22	R03648	MNXR96064
M_rxn06435	L_Cys_tRNA_ligase_AMP_forming	cpd00002[c] + cpd00084[c] + cpd11910[c] -> cpd00012[c] + cpd00018[c] + cpd12255[c]	SRU_1014	0	1000	0	tRNA_Charging		6.1.1.16	R03650	MNXR97018
M_rxn06437	L_Gln_tRNA_ligase_AMP_forming	cpd00002[c] + cpd00053[c] + cpd11911[c] -> cpd00012[c] + cpd00018[c] + cpd12060[c]	SRU_1795	0	1000	0	tRNA_Charging		6.1.1.18	R03652	MNXR100257
M_rxn06438	L_Gly_tRNA_ligase_AMP_forming	cpd00002[c] + cpd00033[c] + cpd11913[c] -> cpd00012[c] + cpd00018[c] + cpd12100[c]	SRU_2334	0	1000	0	tRNA_Charging		6.1.1.14	R03654	MNXR100365
M_rxn06439	L_His_tRNA_ligase_AMP_forming	cpd00002[c] + cpd00119[c] + cpd11914[c] -> cpd00012[c] + cpd00018[c] + cpd12228[c]	SRU_0839	0	1000	0	tRNA_Charging		6.1.1.21	R03655	MNXR100643
M_rxn06440	L_Ile_tRNA_ligase_AMP_forming	cpd00002[c] + cpd00322[c] + cpd11915[c] -> cpd00012[c] + cpd00018[c] + cpd12256[c]	SRU_0456	0	1000	0	tRNA_Charging		6.1.1.5	R03656	MNXR100820
M_rxn06441	L_Leu_tRNA_ligase_AMP_forming	cpd00002[c] + cpd00107[c] + cpd11916[c] -> cpd00012[c] + cpd00018[c] + cpd12003[c]	SRU_0933	0	1000	0	tRNA_Charging		6.1.1.4	R03657	MNXR101053
M_rxn06442	L_Lysine_tRNA_ligase_AMP_forming	cpd00002[c] + cpd00039[c] + cpd11917[c] -> cpd00012[c] + cpd00018[c] + cpd01326[c]	SRU_0905	0	1000	0	tRNA_Charging		6.1.1.6	R03658	MNXR101264
M_rxn06443	L_Met_tRNA_ligase_AMP_forming	cpd00002[c] + cpd00060[c] + cpd11918[c] -> cpd00012[c] + cpd00018[c] + cpd12105[c]	SRU_1557	0	1000	0	tRNA_Charging		6.1.1.10	R03659	MNXR101488
M_rxn06444	L_Phenylalanine_tRNA_Ala_ligase_AMP_forming	cpd00002[c] + cpd00066[c] + cpd11919[c] -> cpd00012[c] + cpd00018[c] + cpd12335[c]	( SRU_2806 or SRU_2807 )	0	1000	0	tRNA_Charging		6.1.1.20	R03660	MNXR102634
M_rxn06445	L_Pro_tRNA_ligase_AMP_forming	cpd00002[c] + cpd00129[c] + cpd11920[c] -> cpd00012[c] + cpd00018[c] + cpd00067[c] + cpd12164[c]	SRU_2541	0	1000	0	tRNA_Charging		6.1.1.15	R03661	MNXR103208
M_rxn06446	L_Ser_tRNA_ligase_AMP_forming	cpd00002[c] + cpd00054[c] + cpd11921[c] -> cpd00012[c] + cpd00018[c] + cpd00067[c] + cpd12132[c]	SRU_1855	0	1000	0	tRNA_Charging		6.1.1.11	R03662	MNXR104350
M_rxn06447	L_Thr_tRNA_ligase_AMP_forming	cpd00002[c] + cpd00161[c] + cpd11922[c] -> cpd00012[c] + cpd00018[c] + cpd00067[c] + cpd12229[c]	SRU_2802	0	1000	0	tRNA_Charging		6.1.1.3	R03663	MNXR104848
M_rxn06448	L_Trp_tRNA_ligase_AMP_forming	cpd00002[c] + cpd00065[c] + cpd11923[c] -> cpd00012[c] + cpd00018[c] + cpd12336[c]	SRU_1664	0	1000	0	tRNA_Charging		6.1.1.2	R036634	MNXR104948
M_rxn06449	L_Val_tRNA_ligase_AMP_forming	cpd00002[c] + cpd00156[c] + cpd11924[c] -> cpd00012[c] + cpd00018[c] + cpd12133[c]	SRU_2044	0	1000	0	tRNA_Charging		6.1.1.9	R036635	MNXR105186
M_rxn06538	10_Formyltetrahydrofolate_L_methionyl_tRNA_N_formyltransferase	cpd00201[c] + cpd12105[c] -> cpd00067[c] + cpd00087[c] + cpd12285[c]	SRU_2171	0	1000	0	tRNA_Charging		2.1.2.9	R03940	MNXR139232
M_rxn06781	Selenomethionine_tRNAMet_ligase_AMP_forming	cpd00001[c] + cpd00002[c] + cpd03163[c] + cpd11918[c] -> cpd00012[c] + cpd00018[c] + cpd00067[c] + cpd12704[c]	SRU_1557	0	1000	0	tRNA_Charging		6.1.1.10	R04773	MNXR109106
M_rxn06936	L_Asp_tRNA_ligase_AMP_forming	cpd00002[c] + cpd00041[c] + cpd11909[c] -> cpd00012[c] + cpd00018[c] + cpd12226[c]	SRU_1963	0	1000	0	tRNA_Charging		6.1.1.12; 6.1.1.23	R05577	MNXR96101
M_rxn10534	L_Glu_tRNA_Gln_ligase_AMP_forming	cpd00001[c] + cpd00002[c] + cpd00053[c] + cpd12828[c] -> cpd00008[c] + cpd00009[c] + cpd00023[c] + 2 cpd00067[c] + cpd12060[c]	( SRU_0671 or SRU_1282 )	0	1000	0	tRNA_Charging		6.3.5.7	R03905	MNXR100256
M_rxn11595	L_ASP_tRNA_Asn_ligase_AMP_forming	cpd00008[c] + cpd00009[c] + cpd00023[c] + cpd00067[c] + cpd12313[c] -> cpd00001[c] + cpd00002[c] + cpd00053[c] + cpd12829[c]	( SRU_0671 or SRU_1282 )	0	1000	0	tRNA_Charging		6.3.5.6	R04212	MNXR96063
M_rxn11747	L_Ser_tRNA_Sec_ligase_AMP_forming	cpd00002[c] + cpd00054[c] + cpd16440[c] -> cpd00012[c] + cpd00018[c] + cpd15565[c]	SRU_1855	0	1000	0	tRNA_Charging		6.1.1.11	R08218	MNXR111783
M_rxn02201	2_amino_4_hydroxy_6_hydroxymethyl_7_8_dihydropteridine_diphosphate_4_aminobenzoate_2_amino_4_hydroxydihydropteridine_6_methenyltransferase	cpd00443[c] + cpd02920[c] -> cpd00012[c] + cpd00067[c] + cpd00683[c]	( SRU_1947 or SRU_0674 )	0	1000	0	cofactors_and_vitamins		2.5.1.15	R03067	MNXR138353
M_rxn00836	IMP_diphosphate_phospho_D_ribosyltransferase	cpd00103[c] + cpd00226[c] -> cpd00012[c] + cpd00067[c] + cpd00114[c]	SRU_1710	0	1000	0	Nucleotide_metabolism		2.4.2.8	R01132	MNXR100752
M_rxn08180	Biotin_synthase	cpd00017[c] + cpd00074[c] + cpd01311[c] -> cpd00060[c] + cpd00067[c] + cpd00104[c] + cpd03091[c]	SRU_0756	0	1000	0	Metabolism_of_cofactors_and_vitamins		2.8.1.6	R01078	MNXR138149
M_rxn00364	ATP_CMP_phosphotransferase	cpd00002[c] + cpd00046[c] + cpd00067[c] <=> cpd00008[c] + cpd00096[c]	SRU_1788	-1000	1000	0	Nucleotide_metabolism		2.7.4.14; 2.7.4.25	R00512	MNXR97047
M_rxn03408	UDP_N_acetyl_D_glucosamine_undecaprenyl_diphospho_N_acetylmuramoyl_L_alanyl_gamma_D_glutamyl_meso_2_6_diaminopimeloyl_D_alanyl_D_alanine_4_beta_N_acetylglucosaminlytransferase	cpd00037[c] + cpd03494[c] -> cpd00014[c] + cpd03495[c]	SRU_0560	0	1000	0	Glycan_biosynthesis_and_metabolism		2.4.1.227	R05032	MNXR105037
M_rxn05250	FACOAL160ISO	cpd00002[c] + cpd00010[c] + cpd00067[c] + cpd11440[c] -> cpd00012[c] + cpd00018[c] + cpd11441[c]	( SRU_2380 or SRU_1209 )	0	1000	0	Lipid_metabolism		6.2.1.3		MNXR134818
M_rxn05440	7_methyl_trans_oct_2_enoyl_ACP_NAD_plus__oxidoreductase_A_specific	cpd00004[c] + cpd00067[c] + cpd11527[c] -> cpd00003[c] + cpd11528[c]	SRU_0532	0	1000	0	Lipid_metabolism		1.3.1.9		MNXR134937
M_rxn01673	ATP_dCDP_phosphotransferase	cpd00002[c] + cpd00533[c] <=> cpd00008[c] + cpd00356[c]	SRU_1075	-1000	1000	0	Nucleotide_metabolism		2.7.4.6	R02326	MNXR101939
M_rxn00247	ATP_oxaloacetate_carboxy_lyase_transphosphorylatingphosphoenolpyruvate_forming	cpd00002[c] + cpd00032[c] -> cpd00008[c] + cpd00011[c] + cpd00061[c]	( SRU_1835 or SRU_2373 )	0	1000	0	Carbohydrate_metabolism		4.1.1.49	R00341	MNXR103099
M_rxn02342	pyruvate_dehydrogenase	cpd00213[c] + cpd03049[c] <=> cpd00056[c] + cpd00836[c]	( SRU_1970 and SRU_1971 )	-1000	1000	0	Carbohydrate_metabolism		1.2.4.1	R03270	MNXR102429
M_rxn01452	S_3_Hydroxybutanoyl_CoA_NADP_plus__oxidoreductase	cpd00006[c] + cpd00842[c] <=> cpd00005[c] + cpd00067[c] + cpd00279[c]	SRU_1413	-1000	1000	0	Carbohydrate_metabolism		1.1.1.157	R01976	MNXR100565
M_rxn00022	maltose_glucohydrolase	cpd00001[c] + cpd00179[c] -> 2 cpd00027[c]	SRU_2253	0	1000	0	Carbohydrate_metabolism		3.2.1.20	R00028	MNXR101350
M_rxn00973	citrate_hydroxymutase	cpd00137[c] <=> cpd00260[c]	( SRU_1477 or SRU_1866 )	-1000	1000	0	amino_acid_metabolism		4.2.1.3	R01324	MNXR95384
M_rxn02000	dTDP_4_dehydro_6_deoxy_D_glucose_3_5_epimerase	cpd00521[c] -> cpd00522[c]	SRU_0590	0	1000	0	Carbohydrate_metabolism		5.1.3.13	R06514	MNXR104759
M_rxn03239	S_3_Hydroxyhexadecanoyl_CoA_NAD_plus__oxidoreductase	cpd00003[c] + cpd03113[c] -> cpd00004[c] + cpd00067[c] + cpd03114[c]	(( SRU_1476 and SRU_1459 ) or SRU_1210 )	0	1000	0	Lipid_metabolism		1.1.1.211; 1.1.1.35	R04737	MNXR100548
M_rxn05457	Acyl_carrier_protein_acetyltransferase	cpd00010[c] + cpd11466[c] <=> cpd01695[c] + cpd11493[c]	SRU_0043	-1000	1000	0	Lipid_metabolism		2.3.1.39		MNXR123649
M_rxn13783	DNA_replication	-> cpd17042[c]	( Unknown and SRU_1484 and Unknown and SRU_1483 and Unknown and SRU_1770 and Unknown and SRU_0002 and SRU_0538 and SRU_2199 and ( SRU_0001 or SRU_1369 ) and SRU_0498 and SRU_0979 and SRU_1118 and SRU_0857 and Unknown and SRU_0890 and SRU_0970 and SRU_2557 and ( SRU_0716 or SRU_0523 ) and SRU_2408 and SRU_1494 and Unknown )	0	1000	0	DNA_replication		5.99.1.3; 6.5.1.2; 6.5.1.1; 5.99.1.2; 2.7.7.7; 3.6.1.-; 5.99.1.-; 5.99.1.3; 2.7.7.-; 2.7.7.7; 5.99.1.-		MNXR137716
M_rxn00557	ITP_D_fructose_6_phosphate_1_phosphotransferase	cpd00068[c] + cpd00072[c] <=> cpd00067[c] + cpd00090[c] + cpd00290[c]	( SRU_1265 or SRU_0956 )	-1000	1000	0	Carbohydrate_metabolism		2.7.1.113	R00770	MNXR138990
M_rxn05392	7_methyl_octanoyl_ACP_malonyl_acyl_carrier_protein_C_acyltransferase_decarboxylating	cpd11492[c] + cpd11528[c] -> cpd00011[c] + cpd11493[c] + cpd11529[c]	( SRU_0042 and ( SRU_2753 or SRU_2739 ))	0	1000	0	Lipid_metabolism		2.3.1.41		MNXR134889
M_rxn04070	pyridoxine_5_phosphate_synthase	cpd08289[c] + cpd08449[c] -> 2 cpd00001[c] + cpd00009[c] + cpd00067[c] + cpd00478[c]	SRU_2080	0	1000	0	Metabolism_of_cofactors_and_vitamins		2.6.99.2	R05838	MNXR109875
M_rxn00199	oxalosuccinate_carboxy_lyase_2_oxoglutarate_forming	cpd00067[c] + cpd03187[c] -> cpd00011[c] + cpd00024[c]	SRU_1973	0	1000	0	Carbohydrate_metabolism		1.1.1.42	R00268	MNXR105305
M_rxn01358	inosine_phosphate_alpha_D_ribosyltransferase	cpd00009[c] + cpd00246[c] <=> cpd00226[c] + cpd00475[c]	( SRU_0692 or SRU_2131 )	-1000	1000	0	Nucleotide_metabolism		2.4.2.1; 2.4.2.15	R01863	MNXR103347
M_rxn10231	isohexadecanoyl_CDPdiacylglycerol_serine_O_phosphatidyltransferase	cpd00054[c] + cpd15688[c] -> cpd00046[c] + 2 cpd00067[c] + cpd15694[c]	SRU_0962	0	1000	0	Lipid_metabolism		2.7.8.8		MNXR136227
M_rxn12637	RXN0_6987c	cpd00001[c] + cpd11589[c] <=> cpd00033[c] + cpd00041[c]	( SRU_1055 or SRU_1497 or SRU_1894 or SRU_1296 or SRU_2761 or SRU_2761 or SRU_1296 )	-1000	1000	0	peptidase		3.4.11.18; 3.4.11.2; 3.4.19.5		MNXR123354
M_rxn09240	Sulfate_adenyltransferase	cpd00001[c] + cpd00002[c] + cpd00038[c] + cpd00048[c] -> cpd00009[c] + cpd00012[c] + cpd00031[c] + cpd00193[c]	( SRU_0581 and SRU_0580 )	0	1000	0	Nucleotide_metabolism		2.7.7.4		MNXR104241
M_rxn01219	ATP_dCMP_phosphotransferase	cpd00002[c] + cpd00067[c] + cpd00206[c] <=> cpd00008[c] + cpd00533[c]	SRU_1788	-1000	1000	0	Nucleotide_metabolism		2.7.4.14; 2.7.4.25	R01665	MNXR97053
M_rxn00519	ITP_oxaloacetate_carboxy_lyase_adding_ITP_phosphoenolpyruvate_forming	cpd00032[c] + cpd00068[c] <=> cpd00011[c] + cpd00061[c] + cpd00090[c]	SRU_0028	-1000	1000	0	Carbohydrate_metabolism			R00726	MNXR106653
M_rxn00258	Malonyl_CoA_pyruvate_carboxytransferase	cpd00020[c] + cpd00070[c] <=> cpd00022[c] + cpd00032[c]	SRU_1334	-1000	1000	0	Carbohydrate_metabolism		2.1.3.1	R00353	MNXR106487
M_rxn00800	N6_1_2_dicarboxyethylAMP_AMP_lyase_fumarate_forming	cpd02375[c] <=> cpd00018[c] + cpd00106[c]	SRU_0386	-1000	1000	0	amino_acid_metabolism		4.3.2.2	R01083	MNXR140008
M_rxn01705	dCTP_cytidine_5_phosphotransferase	cpd00356[c] + cpd00367[c] <=> cpd00046[c] + cpd00067[c] + cpd00533[c]	SRU_0527	-1000	1000	0	Nucleotide_metabolism		2.7.1.48	R02371	MNXR97200
M_rxn09177	R_4_Phosphopantothenate_L_cysteine_ligase	cpd00052[c] + cpd00084[c] + cpd02201[c] -> cpd00012[c] + cpd00046[c] + 2 cpd00067[c] + cpd02666[c]	SRU_0028	0	1000	0	Metabolism_of_cofactors_and_vitamins		6.3.2.5	R04231	MNXR103119
M_rxn00211	UDP_glucose_NAD_plus__6_oxidoreductase	cpd00001[c] + 2 cpd00003[c] + cpd00026[c] -> 2 cpd00004[c] + 3 cpd00067[c] + cpd00144[c]	( SRU_0596 or SRU_2709 )	0	1000	0	Carbohydrate_metabolism		1.1.1.22	R00286	MNXR105063
M_rxn00179	ATP_L_glutamate_5_phosphotransferase	cpd00002[c] + cpd00023[c] -> cpd00008[c] + cpd02097[c]	SRU_1252	0	1000	0	amino_acid_metabolism		2.7.2.11	R00239	MNXR100277
M_rxn02945	prephytoene_diphosphate_geranylgeranyl_diphosphate_geranylgeranyltransferase	cpd02168[c] -> cpd00012[c] + cpd00067[c] + cpd03211[c]	SRU_1430	0	1000	0	Metabolism_of_cofactors_and_vitamins		2.5.1.32	R04218	MNXR139263
M_rxn05367	6_methyl_octanoyl_ACP_malonyl_acyl_carrier_protein_C_acyltransferase_decarboxylating	cpd11492[c] + cpd11503[c] -> cpd00011[c] + cpd11493[c] + cpd11504[c]	(( SRU_2739 or SRU_2753 ) and SRU_0042 )	0	1000	0	Lipid_metabolism		2.3.1.41		MNXR134864
M_rxn03456	cyclohexane_1_2_dione_acylhydrolase_decyclizing	cpd00067[c] + cpd03640[c] <=> cpd00001[c] + cpd03643[c]	SRU_2360	-1000	1000	0	Xenobiotics_biodegradation_and_metabolism		3.7.1.11	R05100	MNXR109318
M_rxn03360	5_Hydroxykynurenamine_decarboxy_lyase	cpd00067[c] + cpd03362[c] -> cpd00011[c] + cpd03349[c]	SRU_0093	0	1000	0	amino_acid_metabolism		4.1.1.28	R04909	MNXR109210
M_rxn00509	Succinate_semialdehyde_NADP_plus__oxidoreductase	cpd00001[c] + cpd00006[c] + cpd00199[c] -> cpd00005[c] + cpd00036[c] + 2 cpd00067[c]	SRU_1344	0	1000	0	amino_acid_metabolism		1.2.1.16; 1.2.1.79	R00714	MNXR104541
M_rxn02898	O_Succinylbenzoyl_CoA_1_4_dihydroxy_2_naphthoate_lyase	cpd02021[c] -> cpd00010[c] + cpd02295[c]	SRU_2766	0	1000	0	Metabolism_of_cofactors_and_vitamins		4.1.3.36; 4.1.3.4	R04150	MNXR142018
M_rxn01199	ATP_D_xylulose_5_phosphotransferase	cpd00002[c] + cpd00259[c] -> cpd00008[c] + cpd00067[c] + cpd00198[c]	SRU_0981	0	1000	0	Carbohydrate_metabolism		2.7.1.17	R01639	MNXR105255
M_rxn00545	ATP_D_fructose_6_phosphate_1_phosphotransferase	cpd00002[c] + cpd00072[c] <=> cpd00008[c] + cpd00067[c] + cpd00290[c]	( SRU_0825 and SRU_2111 )	-1000	1000	0	Carbohydrate_metabolism		2.7.1.11	R00756	MNXR138694
M_rxn08807	Lysophospholipase_L1_2_acylglycerophosphoethanolamine__n_C16_1_periplasm	cpd00001[c] + cpd15317[c] -> cpd00067[c] + cpd00908[c] + cpd15237[c]	( SRU_1831 or SRU_2203 )	0	1000	0	Lipid_metabolism		3.1.1.5		MNXR142314
M_rxn02316	UTP_D_Tagatose_6_phosphate_1_phosphotransferase	cpd00062[c] + cpd00805[c] <=> cpd00014[c] + cpd00067[c] + cpd02371[c]	( SRU_0825 or SRU_2111 )	-1000	1000	0	Carbohydrate_metabolism		2.7.1.11	R03238	MNXR108040
M_rxn10344	Lead_Pb_plus_2_ABC_transporter	cpd00001[c] + cpd00002[c] + cpd04097[c] -> cpd00008[c] + cpd00009[c] + cpd00067[c] + cpd04097[e]	( SRU_0111 or SRU_1594 or SRU_0325 )	0	1000	0	Transport		3.6.3.3; 3.6.3.5		MNXR136339
M_rxn01547	Guanosine_aminohydrolase	cpd00001[c] + cpd00067[c] + cpd00311[c] <=> cpd00013[c] + cpd01217[c]	SRU_1018	-1000	1000	0	Nucleotide_metabolism		3.5.4.19	R02145	MNXR105466
M_rxn02320	5_Amino_2_oxopentanoate_2_oxoglutarate_aminotransferase	cpd00023[c] + cpd00930[c] -> cpd00024[c] + cpd00807[c]	SRU_2128	0	1000	0	amino_acid_metabolism		2.6.1.9	R03243	MNXR95852
M_rxn03384	Uroporphyrinogen_I_carboxy_lyase	4 cpd00067[c] + cpd03414[c] -> 4 cpd00011[c] + cpd03416[c]	SRU_1702	0	1000	0	Metabolism_of_cofactors_and_vitamins		4.1.1.37	R04972	MNXR105141
M_rxn04996	dimethyallyl_diphosphate_NADP_plus__oxidoreductase	cpd00005[c] + cpd00067[c] + cpd08615[c] -> cpd00001[c] + cpd00006[c] + cpd00202[c]	SRU_1880	0	1000	0	Metabolism_of_terpenoids_and_polyketides		1.17.1.2	R07219	MNXR97525
M_rxn00262	L_Aspartic_acid_oxygen_oxidoreductase_deaminating	cpd00001[c] + cpd00007[c] + cpd00041[c] -> cpd00013[c] + cpd00025[c] + cpd00032[c]	SRU_1914	0	1000	0	amino_acid_metabolism		1.4.3.16; 1.4.3.2	R00357	MNXR96088
M_rxn05404	13_methyl_tetra_decanoyl_ACP_malonyl_acyl_carrier_protein_C_acyltransferase_decarboxylating	cpd11492[c] + cpd11540[c] -> cpd00011[c] + cpd11493[c] + cpd11541[c]	( SRU_0042 and ( SRU_2739 or SRU_2753 ))	0	1000	0	Lipid_metabolism		2.3.1.41		MNXR134901
M_rxn10262	isopentadecanoyl_CDPdiacylglycerol_sn_glycerol_3_phosphate_3_phosphatidyltransferase	cpd00080[c] + cpd15686[c] -> cpd00046[c] + cpd15719[c]	( SRU_2173 or SRU_1301 )	0	1000	0	Lipid_metabolism		2.7.8.5		MNXR136258
M_rxn10225	isohexadecanoyl_phosphatidate_cytidylyltransferase	cpd00052[c] + cpd15682[c] -> cpd00012[c] + cpd00067[c] + cpd15688[c]	SRU_1714	0	1000	0	Lipid_metabolism		2.7.7.41		MNXR136221
M_rxn01486	trans_trans_Farnesyl_diphosphate_isopentenyl_diphosphate_farnesyltranstransferase	cpd00113[c] + cpd00350[c] -> cpd00012[c] + cpd00067[c] + cpd00289[c]	( SRU_1874 or SRU_1430 )	0	1000	0	Metabolism_of_terpenoids_and_polyketides		2.5.1.29	R02061	MNXR99650
M_rxn00898	2_3_Dihydroxy_3_methylbutanoate_hydro_lyase	cpd02498[c] -> cpd00001[c] + cpd00123[c]	SRU_2153	0	1000	0	Metabolism_of_cofactors_and_vitamins		4.2.1.9	R01209	MNXR106867
M_rxn05444	15_methyl_trans_hexa_dec_2_enoyl_ACP_NAD_plus__oxidoreductase_A_specific	cpd00004[c] + cpd00067[c] + cpd11543[c] -> cpd00003[c] + cpd11544[c]	SRU_0532	0	1000	0	Lipid_metabolism		1.3.1.9		MNXR134941
M_rxn05040	D_ribulose_5_phosphate_formate_lyase_L_3_4_dihydroxybutan_2_one_4_phosphate_forming	cpd00171[c] -> cpd00047[c] + cpd00067[c] + cpd11225[c]	SRU_0012	0	1000	0	Metabolism_of_cofactors_and_vitamins		4.1.99.12	R07281	MNXR97178
M_rxn05400	11_methyl_dodecanoyl_ACP_malonyl_acyl_carrier_protein_C_acyltransferase_decarboxylating	cpd11492[c] + cpd11536[c] -> cpd00011[c] + cpd11493[c] + cpd11537[c]	( SRU_0042 and ( SRU_2753 or SRU_2739 ))	0	1000	0	Lipid_metabolism		2.3.1.41		MNXR134897
M_rxn02090	Creatinine_iminohydrolase	cpd00001[c] + cpd00067[c] + cpd00585[c] <=> cpd00013[c] + cpd01679[c]	SRU_0012	-1000	1000	0	amino_acid_metabolism		3.5.4.1; 3.5.4.21	R02922	MNXR107828
M_rxn01843	2_phenylacetamide_amidohydrolase	cpd00001[c] + cpd00067[c] + cpd01647[c] <=> cpd00013[c] + cpd00430[c]	( SRU_0414 or SRU_1513 )	-1000	1000	0	amino_acid_metabolism		3.5.1.4	R02540	MNXR141951
M_rxn02988	glycerone_phosphate_iminosuccinate_alkyltransferase_cyclizing	cpd00095[c] + cpd03470[c] -> 2 cpd00001[c] + cpd00009[c] + cpd02333[c]	SRU_1912	0	1000	0	Metabolism_of_cofactors_and_vitamins		2.5.1.72	R04292	MNXR103400
M_rxn01021	Methylthioadenosine_methylthioribohydrolase	cpd00001[c] + cpd00147[c] -> cpd00128[c] + cpd01981[c]	SRU_1556	0	1000	0	amino_acid_metabolism		3.2.2.16; 3.2.2.9	R01401	MNXR138642
M_rxn10228	isotetradecanoyl_CDPdiacylglycerol_serine_O_phosphatidyltransferase	cpd00054[c] + cpd15685[c] -> cpd00046[c] + 2 cpd00067[c] + cpd15691[c]	SRU_0962	0	1000	0	Lipid_metabolism		2.7.8.8		MNXR136224
M_rxn00539	ethanolamine_ammonia_lyase_acetaldehyde_forming	cpd00162[c] -> cpd00013[c] + cpd00071[c]	SRU_0386	0	1000	0	Lipid_metabolism		4.3.1.7	R00749	MNXR97968
M_rxn00678	S_2_Methyl_3_oxopropanoyl_CoA_pyruvate_carboxyltransferase	cpd00020[c] + cpd00519[c] <=> cpd00032[c] + cpd00086[c]	SRU_1334	-1000	1000	0	Carbohydrate_metabolism		2.1.3.1	R00930	MNXR106756
M_rxn00001	diphosphate_phosphohydrolase	cpd00001[c] + cpd00012[c] -> 2 cpd00009[c] + cpd00067[c]	( SRU_2022 or SRU_2000 )	0	1000	0	none		3.6.1.1	R00004	MNXR100808
M_rxn01331	D_erythrose_4_phosphate_NAD_plus__oxidoreductase	cpd00001[c] + cpd00003[c] + cpd00236[c] -> cpd00004[c] + 2 cpd00067[c] + cpd02147[c]	SRU_1200	0	1000	0	Metabolism_of_cofactors_and_vitamins		1.2.1.72	R01825	MNXR97842
M_rxn11268	phosphate_ABC_transporter_permease_protein	cpd00012[c] + cpd00067[c] -> cpd00012[e] + cpd00067[e]	SRU_1657	0	1000	0	Transport				MNXR136581
M_rxn00710	orotidine_5_phosphate_carboxy_lyase_UMP_forming	cpd00067[c] + cpd00810[c] -> cpd00011[c] + cpd00091[c]	SRU_1735	0	1000	0	Nucleotide_metabolism		4.1.1.23	R00965	MNXR102190
M_rxn02305	2_methyl_4_amino_5_hydroxymethylpyrimidine_diphosphate_4_methyl_5_2_phosphoethyl_thiazole_2_methyl_4_aminopyridine_5_methenyltransferase	cpd00067[c] + cpd02654[c] + cpd02894[c] -> cpd00012[c] + cpd00793[c]	( SRU_1552 or SRU_1236 )	0	1000	0	Metabolism_of_cofactors_and_vitamins		2.5.1.3	R03223	MNXR104908
M_rxn00470	L_ornithine_carboxy_lyase_putrescine_forming	cpd00064[c] + cpd00067[c] -> cpd00011[c] + cpd00118[c]	SRU_0301	0	1000	0	amino_acid_metabolism		4.1.1.17	R00670	MNXR102209
M_rxn00910	5_methyltetrahydrofolate_NADP_plus__oxidoreductase	cpd00005[c] + cpd00067[c] + cpd00125[c] -> cpd00006[c] + cpd00345[c]	SRU_2094	0	1000	0	cofactors_and_vitamins		1.5.1.20	R01224	MNXR141868
M_rxn11944	Methyltransferase	cpd00017[c] + cpd02555[c] -> cpd00019[c] + cpd00067[c] + cpd02738[c]	( SRU_1269 or SRU_0922 )	0	1000	0	amino_acid_metabolism		2.1.1.14		MNXR136766
M_rxn01129	dATP_uridine_5_phosphotransferase	cpd00115[c] + cpd00249[c] <=> cpd00067[c] + cpd00091[c] + cpd00177[c]	SRU_0527	-1000	1000	0	Nucleotide_metabolism		2.7.1.48	R01549	MNXR97177
M_rxn03373	ATP_selenate_adenylyltransferase	cpd00002[c] + cpd03396[c] <=> cpd00012[c] + cpd03388[c]	( SRU_0580 or SRU_0581 or SRU_0608 )	-1000	1000	0	Metabolism_of_other_amino_acids		2.7.7.4	R04929	MNXR109227
M_rxn05647	salicin_transport_via_PEP_Pyr_PTS	cpd00061[c] + cpd01030[e] -> cpd00020[c] + cpd03698[c]	SRU_1872	0	1000	0	Transport		2.7.3.9; 2.7.1.69		MNXR104266
M_rxn05459	stearyl_ACP_acyl_carrier_protein_transferase	cpd00010[c] + cpd11573[c] <=> cpd00327[c] + cpd11493[c]	SRU_0043	-1000	1000	0	Lipid_metabolism		2.3.1.39		MNXR134954
M_rxn05453	13_methyl_tetra_decanoyl_ACP_acyl_carrier_protein_transferase	cpd00010[c] + cpd00067[c] + cpd11540[c] <=> cpd11437[c] + cpd11493[c]	SRU_0043	-1000	1000	0	Lipid_metabolism		2.3.1.39		MNXR134950
M_rxn01682	1S_2R_1_C_indol_3_ylglycerol_3_phosphate_D_glyceraldehyde_3_phosphate_lyase	cpd02210[c] -> cpd00102[c] + cpd00359[c]	(( SRU_1669 and SRU_1670 ) or SRU_1013 )	0	1000	0	amino_acid_metabolism		4.1.2.8; 4.2.1.20	R02340	MNXR99889
M_rxn06493	dihydrolipoylprotein_NAD_plus__oxidoreductase	cpd00003[c] + cpd12225[c] <=> cpd00004[c] + cpd00067[c] + cpd12005[c]	(( SRU_2076 and SRU_1257 and SRU_1603 ) or ( SRU_1638 and SRU_1617 and SRU_2076 ))	-1000	1000	0	amino_acid_metabolism		1.8.1.4	R03815	MNXR100069
M_rxn12846	Gly_Phe_aminopeptidase	cpd00001[c] + cpd15605[c] <=> cpd00033[c] + cpd00066[c]	( SRU_1055 or SRU_1497 or SRU_1894 or SRU_2761 or SRU_1296 or SRU_2761 or SRU_1296 )	-1000	1000	0	aminopeptidase		3.4.11.18; 3.4.11.2; 3.4.19.5		MNXR100357
M_rxn00337	ATP_L_aspartate_4_phosphotransferase	cpd00002[c] + cpd00041[c] <=> cpd00008[c] + cpd01977[c]	( SRU_0481 or SRU_1745 or SRU_0691 or SRU_0301 or SRU_2219 or SRU_0482 )	-1000	1000	0	amino_acid_metabolism		2.7.2.4	R00480	MNXR96085
M_rxn05221	Na_plus_Proline_L_symporter	cpd00129[e] + cpd00971[e] -> cpd00129[c] + cpd00971[c]	SRU_1019	0	1000	0	Transport				MNXR103197
M_rxn08308	CDP_diacylglycerol_synthetase_n_C14_1	cpd00052[c] + cpd15523[c] -> cpd00012[c] + cpd00067[c] + cpd15422[c]	SRU_1714	0	1000	0	Lipid_metabolism		2.7.7.41		MNXR97156
M_rxn00208	Pyridoxamine_5_phosphate_oxygen_oxidoreductase_deaminating	cpd00001[c] + cpd00007[c] + cpd00493[c] -> cpd00013[c] + cpd00016[c] + cpd00025[c]	SRU_0544	0	1000	0	Metabolism_of_cofactors_and_vitamins		1.4.3.5	R00277	MNXR103355
M_rxn05031	prephytoene_diphosphate_geranylgeranyl_diphosphate_geranylgeranyltransferase	cpd02168[c] -> cpd00012[c] + cpd00067[c] + cpd03205[c]	SRU_1430	0	1000	0	Metabolism_of_cofactors_and_vitamins		2.5.1.32; 2.5.1.99	R07270	MNXR139516
M_rxn05434	6_methyl_trans_oct_2_enoyl_ACP_NAD_plus__oxidoreductase_A_specific	cpd00004[c] + cpd00067[c] + cpd11502[c] -> cpd00003[c] + cpd11503[c]	SRU_0532	0	1000	0	Lipid_metabolism		1.3.1.9		MNXR134931
M_rxn05346	butyryl_acyl_carrier_protein_malonyl_acyl_carrier_protein_C_acyltransferase_decarboxylating	cpd11464[c] + cpd11492[c] -> cpd00011[c] + cpd11486[c] + cpd11493[c]	((( SRU_2739 or SRU_2753 ) and SRU_0042 ) or SRU_2154 )	0	1000	0	Lipid_metabolism		2.3.1.179; 2.3.1.41; 2.3.1.85; 2.3.1.86	R04952	MNXR109245
M_rxn00867	L_histidine_ammonia_lyase_urocanate_forming	cpd00119[c] -> cpd00013[c] + cpd00581[c]	SRU_0722	0	1000	0	amino_acid_metabolism		4.3.1.3	R01168	MNXR100639
M_rxn07680	enoyl_CoA_hydratase	cpd00004[c] + cpd00067[c] + cpd15046[c] -> cpd00003[c] + cpd15045[c]	(( SRU_1476 and SRU_1459 ) or SRU_1210 )	0	1000	0	Lipid_metabolism		1.1.1.211; 1.1.1.35	R07890	MNXR111473
M_rxn03248	Hexanoyl_CoA_acetyl_CoA_C_acyltransferase	cpd00022[c] + cpd03124[c] <=> cpd00010[c] + cpd03121[c]	( SRU_1547 or SRU_1460 or SRU_2111 )	-1000	1000	0	Lipid_metabolism		2.3.1.16	R04747	MNXR109092
M_rxn08127	Amylomaltase_maltotetraose	cpd00179[c] + cpd01399[c] <=> cpd00027[c] + cpd15495[c]	SRU_0660	-1000	1000	0	Carbohydrate_metabolism		2.4.1.25		MNXR138048
M_rxn05516	Cadmium_translocating_P_type_ATPase	cpd00001[c] + cpd00002[c] + cpd01012[c] -> cpd00008[c] + cpd00009[c] + cpd00067[c] + cpd01012[e]	( SRU_0111 or SRU_1594 or SRU_0325 )	0	1000	0	Transport		3.6.3.3; 3.6.3.5		MNXR96495
M_rxn09206	Phosphatidylserine_syntase_n_C14_0	cpd00054[c] + cpd15423[c] -> cpd00046[c] + 2 cpd00067[c] + cpd15553[c]	SRU_0962	0	1000	0	Lipid_metabolism		2.7.8.8		MNXR135986
M_rxn01134	Maltose_alpha_D_glucosylmutase	cpd00179[c] <=> cpd00794[c]	( SRU_0847 or SRU_1689 )	-1000	1000	0	Carbohydrate_metabolism		5.4.99.16	R01557	MNXR101757
M_rxn02376	oxoglutarate_dehydrogenase	cpd00213[c] + cpd03189[c] <=> cpd00056[c] + cpd00860[c]	SRU_1173	-1000	1000	0	Carbohydrate_metabolism		1.2.4.2	R03316	MNXR105357
M_rxn10147	ABC_5_RXNcp	cpd00001[c] + cpd00002[c] + cpd00635[e] -> cpd00008[c] + cpd00009[c] + cpd00067[c] + cpd00635[c]	( Unknown and SRU_1224 and Unknown and SRU_1225 )	0	1000	0	Transport				MNXR135737
M_rxn09209	Phosphatidylserine_syntase_n_C16_1	cpd00054[c] + cpd15418[c] -> cpd00046[c] + 2 cpd00067[c] + cpd15556[c]	SRU_0962	0	1000	0	Lipid_metabolism		2.7.8.8		MNXR135988
M_rxn12512	R_4_Phosphopantothenate_L_cysteine_ligase	cpd00002[c] + cpd00084[c] + cpd02201[c] -> cpd00012[c] + cpd00018[c] + cpd00067[c] + cpd02666[c]	SRU_0028	0	1000	0	Metabolism_of_cofactors_and_vitamins		6.3.2.51	R04230	MNXR103120
M_rxn08669	Glycerophosphodiester_phosphodiesterase	cpd00001[c] + cpd02090[c] -> cpd00067[c] + cpd00080[c] + cpd00100[c]	( SRU_1538 or SRU_0571 )	0	1000	0	Lipid_metabolism		3.1.4.46		MNXR100413
M_rxn00902	acetyl_CoA_3_methyl_2_oxobutanoate_C_acetyltransferase_thioester_hydrolysing__carboxymethyl_forming	cpd00001[c] + cpd00022[c] + cpd00123[c] -> cpd00010[c] + cpd00067[c] + cpd01646[c]	( SRU_2154 or SRU_2149 )	0	1000	0	Carbohydrate_metabolism		2.3.3.13	R01213	MNXR132738
M_rxn06672	biotin_carboxyl_carrier_protein_carbon_dioxide_ligase_ADP_forming	cpd00002[c] + cpd00242[c] + cpd12848[c] <=> cpd00008[c] + cpd00009[c] + cpd00067[c] + cpd12543[c]	( Unknown and SRU_0936 and Unknown and SRU_0937 )	-1000	1000	0	Lipid_metabolism		6.3.4.14; 6.3.4.15	R04385	MNXR96330
M_rxn00649	O3_acetyl_L_serine_hydrogen_sulfide_2_amino_2_carboxyethyltransferase	cpd00239[c] + cpd00722[c] -> cpd00029[c] + cpd00084[c]	( SRU_2787 and SRU_2039 )	0	1000	0	amino_acid_metabolism		2.5.1.47; 2.5.1.65	R00897	MNXR97007
M_rxn01739	ATP_shikimate_3_phosphotransferase	cpd00002[c] + cpd00383[c] -> cpd00008[c] + cpd00067[c] + cpd02030[c]	SRU_0663	0	1000	0	amino_acid_metabolism		2.7.1.71	R02412	MNXR104379
M_rxn00641	GTP_alpha_D_mannose_1_phosphate_guanylyltransferase	cpd00038[c] + cpd00485[c] <=> cpd00012[c] + cpd00083[c]	SRU_0567	-1000	1000	0	Carbohydrate_metabolism		2.7.7.13	R00885	MNXR138572
M_rxn01974	LL_2_6_Diaminoheptanedioate_2_epimerase	cpd00504[c] <=> cpd00516[c]	SRU_1415	-1000	1000	0	amino_acid_metabolism		5.1.1.7	R02735	MNXR97143
M_rxn01973	LL_2_6_Diaminoheptanedioate_2_epimerase	cpd00001[c] + cpd02698[c] -> cpd00036[c] + cpd00504[c]	SRU_2220	0	1000	0	amino_acid_metabolism		3.5.1.18	R02734	MNXR104300
M_rxn00242	guanosine_3_5_bisdiphosphate_3_diphosphohydrolase	cpd00001[c] + cpd00905[c] -> cpd00012[c] + cpd00031[c]	SRU_1062	0	1000	0	Nucleotide_metabolism		3.1.7.2	R00336	MNXR103109
M_rxn12641	RXN0_6977c	cpd00001[c] + cpd11585[c] <=> cpd00033[c] + cpd00035[c]	( SRU_1055 or SRU_1497 or SRU_1894 or SRU_2761 or SRU_1296 or SRU_2761 or SRU_1296 )	-1000	1000	0	peptidase		3.4.11.18; 3.4.11.2; 3.4.19.5		MNXR123346
M_rxn00762	glycerol_NAD_plus__2_oxidoreductase	cpd00003[c] + cpd00100[c] -> cpd00004[c] + cpd00067[c] + cpd00157[c]	SRU_1614	0	1000	0	Lipid_metabolism		1.1.1.6	R01034	MNXR100326
M_rxn01635	1_Pyrroline_4_hydroxy_2_carboxylate_aminohydrolase_decyclizing	cpd00013[c] + cpd00340[c] -> cpd00001[c] + cpd00067[c] + cpd02626[c]	SRU_2302	0	1000	0	amino_acid_metabolism		3.5.4.22	R02280	MNXR107426
M_rxn03887	galactarate_hydro_lyase_5_dehydro_4_deoxy_D_glucarate_forming	cpd00652[c] -> cpd00001[c] + cpd00515[c]	( SRU_0619 or SRU_0634 or SRU_0588 or SRU_0618 )	0	1000	0	Carbohydrate_metabolism		4.2.1.42	R05608	MNXR99955
M_rxn00060	porphobilinogen_4_2_carboxyethyl_3_carboxymethylpyrrol_2_ylmethyltransferase_hydrolysing	cpd00001[c] + 4 cpd00689[c] -> 4 cpd00013[c] + cpd00755[c]	SRU_1554	0	1000	0	Metabolism_of_cofactors_and_vitamins		2.5.1.61	R00084	MNXR100658
M_rxn05350	hexanoyl_acyl_carrier_protein_malonyl_acyl_carrier_protein_C_acyltransferase_decarboxylating	cpd11472[c] + cpd11492[c] -> cpd00011[c] + cpd11490[c] + cpd11493[c]	((( SRU_2739 or SRU_2753 ) and SRU_0042 ) or SRU_2154 )	0	1000	0	Lipid_metabolism		2.3.1.179; 2.3.1.41; 2.3.1.85; 2.3.1.86	R04957	MNXR109248
M_rxn09198	Phosphatidylserine_decarboxylase_n_C14_0	2 cpd00067[c] + cpd15553[c] -> cpd00011[c] + cpd15529[c]	SRU_0961	0	1000	0	Lipid_metabolism		4.1.1.65		MNXR135981
M_rxn08838	Lysophospholipase_L2_2_acylglycerophosphoethanolamine__n_C12_0	cpd00001[c] + cpd15336[c] -> cpd00067[c] + cpd00908[c] + cpd01741[c]	( SRU_1831 or SRU_2203 )	0	1000	0	Lipid_metabolism		3.1.1.5		MNXR142324
M_rxn00148	ATP_pyruvate_2_O_phosphotransferase	cpd00008[c] + cpd00061[c] + cpd00067[c] -> cpd00002[c] + cpd00020[c]	SRU_1027	0	1000	0	Carbohydrate_metabolism		2.7.1.40	R00200	MNXR103371
M_rxn01102	ATP_R_glycerate_3_phosphotransferase	cpd00002[c] + cpd00223[c] -> cpd00008[c] + cpd00067[c] + cpd00169[c]	SRU_1550	0	1000	0	Carbohydrate_metabolism		2.7.1.31	R01514	MNXR141891
M_rxn05569	D_glucosamine_transport_via_PEP_Pyr_PTS	cpd00061[c] + cpd00276[e] -> cpd00020[c] + cpd00288[c]	SRU_1872	0	1000	0	Transport		2.7.3.9		MNXR100034
M_rxn05358	2_methylbutanoyl_CoA_acyl_carrier_protein_transferase	cpd00760[c] + cpd11493[c] <=> cpd00010[c] + cpd11495[c]	SRU_0043	-1000	1000	0	Lipid_metabolism		2.3.1.39		MNXR134855
M_rxn00100	ATP_dephospho_CoA_3_phosphotransferase	cpd00002[c] + cpd00655[c] -> cpd00008[c] + cpd00010[c] + cpd00067[c]	SRU_2791	0	1000	0	Metabolism_of_cofactors_and_vitamins		2.7.1.24	R00130	MNXR97762
M_rxn02374	R03314	cpd00858[c] -> cpd00001[c] + cpd00067[c] + cpd02431[c]		0	1000	0	amino_acid_metabolism			R03314	MNXR99897
M_rxn05560	D_fructose_transport_via_PEP_Pyr_PTS	cpd00061[c] + cpd00082[e] -> cpd00020[c] + cpd00802[c]	SRU_1872	0	1000	0	Transport		2.7.1.69; 2.7.3.9		MNXR138359
M_rxn05437	12_methyl_trans_tetra_dec_2_enoyl_ACP_NAD_plus__oxidoreductase_A_specific	cpd00004[c] + cpd00067[c] + cpd11514[c] -> cpd00003[c] + cpd11515[c]	SRU_0532	0	1000	0	Lipid_metabolism		1.3.1.9		MNXR134934
M_rxn00781	D_glyceraldehyde_3_phosphate_NAD_plus__oxidoreductase_phosphorylating	cpd00003[c] + cpd00009[c] + cpd00102[c] <=> cpd00004[c] + cpd00067[c] + cpd00203[c]	SRU_1200	-1000	1000	0	amino_acid_metabolism		1.2.1.12; 1.2.1.59	R01061	MNXR100040
M_rxn05319	TRANS_RXNBWI_115401cemaizeexpOH	cpd00001[c] <=> cpd00001[e]		-1000	1000	0	Transport				MNXR98641
M_rxn00881	1D_myo_Inositol_1_phosphate_phosphohydrolase	cpd00001[c] + cpd00867[c] -> cpd00009[c] + cpd00121[c]	SRU_0531	0	1000	0	Carbohydrate_metabolism		3.1.3.25	R01185	MNXR101570
M_rxn05408	2_methylpropionyl_CoA_acyl_carrier_protein_transferase	cpd00481[c] + cpd11493[c] <=> cpd00010[c] + cpd11545[c]	SRU_0043	-1000	1000	0	Lipid_metabolism		2.3.1.39		MNXR134905
M_rxn05401	13_methyl_3_oxo_tetra_decanoyl_ACP_NADP_plus__oxidoreductase	cpd00005[c] + cpd00067[c] + cpd11537[c] <=> cpd00006[c] + cpd11538[c]	( SRU_0045 or SRU_0736 or SRU_2681 or SRU_1153 or SRU_0947 or SRU_1214 )	-1000	1000	0	Lipid_metabolism		1.1.1.100		MNXR134898
M_rxn02264	Hydroxymethylbilane_hydro_lyasecyclizing	cpd00755[c] -> cpd00001[c] + cpd00774[c]	SRU_1553	0	1000	0	Metabolism_of_cofactors_and_vitamins		4.2.1.75	R03165	MNXR105139
M_rxn09202	Phosphatidylserine_decarboxylase_n_C18_0	2 cpd00067[c] + cpd15557[c] -> cpd00011[c] + cpd15533[c]	SRU_0961	0	1000	0	Lipid_metabolism		4.1.1.65		MNXR103234
M_rxn01451	S_3_Hydroxybutanoyl_CoA_NAD_plus__oxidoreductase	cpd00003[c] + cpd00842[c] -> cpd00004[c] + cpd00067[c] + cpd00279[c]	(( SRU_1476 and SRU_1459 ) or SRU_1210 )	0	1000	0	Lipid_metabolism		1.1.1.35	R01975	MNXR100541
M_rxn02687	R_mandelate_NAD_plus_2_oxidoreductase	cpd00003[c] + cpd01357[c] <=> cpd00004[c] + cpd00067[c] + cpd01447[c]	SRU_1838	-1000	1000	0	Xenobiotics_biodegradation_and_metabolism		1.2.1.11	R03790	MNXR108426
M_rxn03903	UDPMurAcoyl_L_Ala_D_gamma_Glu_L_Lys_D_Ala_D_Ala_undecaprenyl_phosphate_phospho_N_acetylmuramoyl_pentapeptide_transferase	cpd00286[c] + cpd02862[c] <=> cpd00091[c] + cpd02948[c]	SRU_0557	-1000	1000	0	Glycan_biosynthesis_and_metabolism		2.7.8.13	R05629	MNXR132731
M_rxn00097	ATP_AMP_phosphotransferase	cpd00002[c] + cpd00018[c] <=> 2 cpd00008[c]	SRU_1875	-1000	1000	0	Nucleotide_metabolism		2.7.4.3	R00127	MNXR95450
M_rxn02212	2_Dehydro_3_deoxy_D_arabino_heptonate_7_phosphate_phosphate_lyase_cyclyzing	cpd02857[c] -> cpd00009[c] + cpd00699[c]	SRU_1526	0	1000	0	amino_acid_metabolism		4.2.3.4	R03083	MNXR97447
M_rxn00695	ATP_alpha_D_glucose_1_phosphate_adenylyltransferase	cpd00002[c] + cpd00067[c] + cpd00089[c] -> cpd00012[c] + cpd00387[c]	SRU_1929	0	1000	0	Carbohydrate_metabolism		2.7.7.27	R00948	MNXR100243
M_rxn05116	R07406	cpd00067[c] + cpd04539[c] -> cpd00011[c] + cpd08449[c]	SRU_1006	0	1000	0	Metabolism_of_cofactors_and_vitamins		1.1.1.262	R07406	MNXR111054
M_rxn05324	Dodecanoyl_acyl_carrier_protein_malonyl_CoA_C_acyltransferasedecarboxylating__oxoacyl__and_enoyl_reducing	cpd00004[c] + cpd00067[c] + cpd11469[c] -> cpd00003[c] + cpd11468[c]	SRU_0532	0	1000	0	Lipid_metabolism		1.3.1.9	R04724	MNXR109080
M_rxn10481	Copper_transport_via_ABC_system	cpd00001[c] + cpd00002[c] + cpd00058[e] -> cpd00008[c] + cpd00009[c] + cpd00058[c] + cpd00067[c]	( SRU_1594 or SRU_0111 or SRU_0325 or SRU_0335 )	0	1000	0	Transport		3.6.3.4		MNXR96952
M_rxn00692	5_10_Methylenetetrahydrofolate_glycine_hydroxymethyltransferase	cpd00001[c] + cpd00033[c] + cpd00125[c] <=> cpd00054[c] + cpd00087[c]	SRU_0775	-1000	1000	0	amino_acid_metabolism		2.1.2.1	R00945	MNXR141852
M_rxn00802	2_Nomega_L_argininosuccinate_arginine_lyase_fumarate_forming	cpd02152[c] <=> cpd00051[c] + cpd00106[c]	SRU_2221	-1000	1000	0	amino_acid_metabolism		4.3.2.1	R01086	MNXR95948
M_rxn02160	L_Histidinol_phosphate_phosphohydrolase	cpd00001[c] + cpd00807[c] -> cpd00009[c] + cpd00641[c]	( SRU_1326 or SRU_1342 )	0	1000	0	amino_acid_metabolism		3.1.3.15	R03013	MNXR100642
M_rxn02315	CTP_D_Tagatose_6_phosphate_1_phosphotransferase	cpd00052[c] + cpd00805[c] <=> cpd00067[c] + cpd00096[c] + cpd02371[c]	( SRU_0825 or SRU_2111 )	-1000	1000	0	Carbohydrate_metabolism		2.7.1.11	R03237	MNXR108039
M_rxn00556	UTP_D_fructose_6_phosphate_1_phosphotransferase	cpd00062[c] + cpd00072[c] <=> cpd00014[c] + cpd00067[c] + cpd00290[c]	( SRU_1265 or SRU_0956 )	-1000	1000	0	Carbohydrate_metabolism		2.7.1.113	R00769	MNXR138936
M_rxn00926	Adenine_aminohydrolase	cpd00001[c] + cpd00067[c] + cpd00128[c] -> cpd00013[c] + cpd00226[c]	SRU_2375	0	1000	0	Nucleotide_metabolism		3.5.4.2	R01244	MNXR95443
M_rxn10230	anteisopentadecanoyl_CDPdiacylglycerol_serine_O_phosphatidyltransferase	cpd00054[c] + cpd15687[c] -> cpd00046[c] + 2 cpd00067[c] + cpd15693[c]	SRU_0962	0	1000	0	Lipid_metabolism		2.7.8.8		MNXR136226
M_rxn05413	4_methyl_pentanoyl_ACP_malonyl_acyl_carrier_protein_C_acyltransferase_decarboxylating	cpd11492[c] + cpd11549[c] -> cpd00011[c] + cpd11493[c] + cpd11550[c]	( SRU_0042 and ( SRU_2739 or SRU_2753 ))	0	1000	0	Lipid_metabolism		2.3.1.41		MNXR134910
M_rxn01997	dTDPglucose_4_6_hydro_lyase	cpd00626[c] -> cpd00001[c] + cpd00521[c]	( SRU_0618 or SRU_0588 or SRU_0634 or SRU_0619 or SRU_0597 )	0	1000	0	Carbohydrate_metabolism		4.2.1.46	R06513	MNXR104761
M_rxn08521	reduced_riboflavin_NAD_plus__oxidoreductase	cpd00004[c] + 2 cpd00067[c] + cpd00220[c] -> cpd00003[c] + cpd00739[c]	SRU_1839	0	1000	0	Metabolism_of_cofactors_and_vitamins		1.5.1.5	R09750	MNXR99602
M_rxn08809	Lysophospholipase_L1_2_acylglycerophosphoethanolamine__n_C18_1_periplasm	cpd00001[c] + cpd11609[c] + cpd12547[c] -> cpd00067[c] + cpd00908[c] + cpd11610[c] + cpd15269[c]	( SRU_1831 or SRU_2203 )	0	1000	0	Lipid_metabolism		3.1.1.5		MNXR142316
M_rxn03958	1_Deoxy_D_xylulose_5_phosphate_isomeroreductase	cpd00005[c] + cpd00067[c] + cpd08289[c] -> cpd00006[c] + cpd08286[c]	SRU_1849	0	1000	0	Metabolism_of_terpenoids_and_polyketides		1.1.1.267	R05688	MNXR97830
M_rxn00259	3S_citryl_CoA_oxaloacetate_lyase_acetyl_CoA_forming	cpd00442[c] -> cpd00022[c] + cpd00032[c] + cpd00067[c]	SRU_1685	0	0	0	Energy_metabolism		4.1.3.34	R00354	MNXR106488
M_rxn00345	N_Acetyl_L_aspartate_amidohydrolase	cpd00001[c] + cpd00767[c] <=> cpd00029[c] + cpd00041[c]	SRU_1457	-1000	1000	0	amino_acid_metabolism		3.5.1.15	R00488	MNXR106555
M_rxn00178	Acetyl_CoA_acetyl_CoA_C_acetyltransferase	2 cpd00022[c] <=> cpd00010[c] + cpd00279[c]	( SRU_1460 or SRU_1547 or SRU_1547 )	-1000	1000	0	Carbohydrate_metabolism		2.3.1.9	R00238	MNXR95194
M_rxn01362	Orotidine_5_phosphate_diphosphate_phospho_alpha_D_ribosyl_transferase	cpd00103[c] + cpd00247[c] <=> cpd00012[c] + cpd00067[c] + cpd00810[c]	( SRU_1302 or SRU_0897 )	-1000	1000	0	Nucleotide_metabolism		2.4.2.10	R01870	MNXR102231
M_rxn03174	2_Amino_4_hydroxy_6_erythro_1_2_3_trihydroxypropyl_dihydropteridine_triphosphate_hydrolase	cpd03666[c] -> cpd00001[c] + cpd02978[c]	( SRU_2794 or SRU_2375 )	0	1000	0	cofactors_and_vitamins		3.5.4.16	R04639	MNXR105370
M_rxn10125	NADP_transhydrogenase_periplasm	cpd00004[c] + cpd00006[c] + 2 cpd00067[e] -> cpd00003[c] + cpd00005[c] + 2 cpd00067[c]	( SRU_2204 and ( SRU_2206 or SRU_2205 ))	0	1000	0	Transport		1.6.1.2		MNXR104805
M_rxn00549	D_Fructose_1_6_bisphosphate_1_phosphohydrolase	cpd00001[c] + cpd00290[c] -> cpd00009[c] + cpd00072[c]	( SRU_1856 and SRU_1474 )	0	1000	0	Carbohydrate_metabolism		3.1.3.11	R00762	MNXR138346
M_rxn03951	NAD_dependent_threonine_4_phosphate_dehydrogenase	cpd00003[c] + cpd03607[c] <=> cpd00004[c] + cpd00067[c] + cpd04539[c]	SRU_1006	-1000	1000	0	Metabolism_of_cofactors_and_vitamins		1.1.1.262	R05681	MNXR109761
M_rxn07875	geranial_NAD_plus_oxidoreductase	cpd00001[c] + cpd00003[c] + cpd01061[c] <=> cpd00004[c] + 2 cpd00067[c] + cpd15165[c]	SRU_1838	-1000	1000	0	Metabolism_of_terpenoids_and_polyketides		1.2.1.86	R08086	MNXR111665
M_rxn05418	8_methyl_3_oxo_nonanoyl_ACP_NADP_plus__oxidoreductase	cpd00005[c] + cpd00067[c] + cpd11554[c] <=> cpd00006[c] + cpd11555[c]	( SRU_0045 or SRU_0736 or SRU_2681 or SRU_0947 or SRU_1153 or SRU_1214 )	-1000	1000	0	Lipid_metabolism		1.1.1.100		MNXR134915
M_rxn00506	Acetaldehyde_NAD_plus__oxidoreductase	cpd00001[c] + cpd00003[c] + cpd00071[c] -> cpd00004[c] + cpd00029[c] + 2 cpd00067[c]	( SRU_1782 or SRU_1229 or SRU_1456 or SRU_1228 )	0	1000	0	Carbohydrate_metabolism		1.2.1.3; 1.2.1.5	R00710	MNXR95749
M_rxn10060	NAD_kinase_dTTP	cpd00003[c] + cpd00357[c] <=> cpd00006[c] + cpd00067[c] + cpd00297[c]	SRU_1609	-1000	1000	0	Metabolism_of_cofactors_and_vitamins		2.7.1.23		MNXR142368
M_rxn02933	2S_3S_3_hydroxy_2_methylbutanoyl_CoA_NAD_plus__oxidoreductase	cpd00003[c] + cpd02691[c] -> cpd00004[c] + cpd00067[c] + cpd02124[c]	(( SRU_1476 and SRU_1459 ) or SRU_1210 )	0	1000	0	amino_acid_metabolism		1.1.1.178; 1.1.1.35	R04203	MNXR100550
M_rxn00727	Chorismate_pyruvate_lyase_amino_accepting	cpd00053[c] + cpd00216[c] -> cpd00020[c] + cpd00023[c] + cpd00067[c] + cpd00093[c]	( SRU_1665 and SRU_1662 )	0	1000	0	amino_acid_metabolism		4.1.3.27	R00986	MNXR95843
M_rxn05617	mannitol_transport_via_PEP_Pyr_PTS	cpd00061[c] + cpd00314[e] -> cpd00020[c] + cpd00491[c]	SRU_1872	0	0	0	Transport		2.7.1.69; 2.7.3.9		MNXR101677
M_rxn12638	methionyl_aminopeptidase	cpd00001[c] + cpd11588[c] -> cpd00033[c] + cpd00129[c]	( SRU_1055 or SRU_1497 or SRU_1894 or SRU_1296 or SRU_2761 or SRU_2761 or SRU_1296 )	0	1000	0	aminopeptidase		3.4.11.18; 3.4.11.2; 3.4.19.5		MNXR137142
M_rxn05127	gamma_L_glutamylamino_butanal_NADP_plus_oxidoreductase	cpd00001[c] + cpd00006[c] + cpd11341[c] -> cpd00005[c] + 2 cpd00067[c] + cpd11408[c]	SRU_1838	0	1000	0	amino_acid_metabolism		1.2.1.99	R07418	MNXR100113
M_rxn00305	GTP_oxaloacetate_carboxy_lyase_adding_GTPphosphoenolpyruvate_forming	cpd00032[c] + cpd00038[c] -> cpd00011[c] + cpd00031[c] + cpd00061[c]	SRU_0028	0	1000	0	Carbohydrate_metabolism			R00431	MNXR102487
M_rxn05248	FACOAL150anteiso	cpd00002[c] + cpd00010[c] + cpd00067[c] + cpd11438[c] -> cpd00012[c] + cpd00018[c] + cpd11439[c]	( SRU_2380 or SRU_1209 )	0	1000	0	Lipid_metabolism		6.2.1.3		MNXR134816
M_rxn00612	sn_Glycerol_3_phosphate_NADP_plus__2_oxidoreductase	cpd00006[c] + cpd00080[c] <=> cpd00005[c] + cpd00067[c] + cpd00095[c]	( SRU_1473 and SRU_1481 )	-1000	1000	0	Lipid_metabolism		1.1.1.94	R00844	MNXR99877
M_rxn08841	Lysophospholipase_L2_2_acylglycerophosphoethanolamine__n_C16_0	cpd00001[c] + cpd15339[c] -> cpd00067[c] + cpd00214[c] + cpd00908[c]	( SRU_1831 or SRU_2203 )	0	1000	0	Lipid_metabolism		3.1.1.5		MNXR142327
M_rxn02159	L_Histidinol_NAD_plus__oxidoreductase	cpd00003[c] + cpd00641[c] <=> cpd00004[c] + cpd00067[c] + cpd01324[c]	SRU_2127	-1000	1000	0	amino_acid_metabolism		1.1.1.23	R03012	MNXR107887
M_rxn10222	isotetradecanoyl_phosphatidate_cytidylyltransferase	cpd00052[c] + cpd15679[c] -> cpd00012[c] + cpd00067[c] + cpd15685[c]	SRU_1714	0	1000	0	Lipid_metabolism		2.7.7.41		MNXR136218
M_rxn00269	glycine_oxygen_oxidoreductase_deaminating	cpd00001[c] + cpd00007[c] + cpd00033[c] -> cpd00013[c] + cpd00025[c] + cpd00040[c]	SRU_1233	0	1000	0	amino_acid_metabolism		1.4.3.19; 1.4.3.3	R00366	MNXR100352
M_rxn10263	anteisopentadecanoyl_CDPdiacylglycerol_sn_glycerol_3_phosphate_3_phosphatidyltransferase	cpd00080[c] + cpd15687[c] -> cpd00046[c] + cpd15720[c]	( SRU_2173 or SRU_1301 )	0	1000	0	Lipid_metabolism		2.7.8.5		MNXR136259
M_rxn02791	5_Glutamyl_peptide_amino_acid_5_glutamyltransferase	cpd00023[c] + cpd01651[c] <=> cpd00001[c] + cpd03407[c]	( SRU_2660 or SRU_0895 )	-1000	1000	0	Metabolism_of_other_amino_acids		2.3.2.2	R03970	MNXR105361
M_rxn05466	TRANS_RXN_173ce	cpd00013[e] <=> cpd00013[c]	SRU_2386	-1000	1000	0	Transport				MNXR101950
M_rxn08814	Lysophospholipase_L1_2_acylglycerophosphoglycerol__n_C16_1_periplasm	cpd00001[c] + cpd15322[c] -> cpd00067[c] + cpd02090[c] + cpd15237[c]	( SRU_1831 or SRU_2203 )	0	1000	0	Lipid_metabolism		3.1.1.5		MNXR135858
M_rxn08845	Lysophospholipase_L2_2_acylglycerophosphoglycerol__n_C12_0	cpd00001[c] + cpd15343[c] -> cpd00067[c] + cpd01741[c] + cpd02090[c]	( SRU_1831 or SRU_2203 )	0	1000	0	Lipid_metabolism		3.1.1.5		MNXR135885
M_rxn00395	L_Arginine_iminohydrolase	cpd00001[c] + cpd00051[c] -> cpd00013[c] + cpd00274[c]	SRU_0666	0	1000	0	amino_acid_metabolism		3.5.3.6	R00552	MNXR141840
M_rxn00300	GTP_7_8_8_9_dihydrolase_diphosphate_forming	3 cpd00001[c] + cpd00038[c] -> cpd00012[c] + cpd00047[c] + 3 cpd00067[c] + cpd00957[c]	SRU_0012	0	1000	0	cofactors_and_vitamins		3.5.4.25	R00425	MNXR141834
M_rxn01925	2_methylpropanoyl_CoA_enzyme_N6_dihydrolipoyllysine_S_2_methylpropanoyltransferase	cpd00449[c] + cpd00481[c] <=> cpd00010[c] + cpd02700[c]	SRU_0811	-1000	1000	0	amino_acid_metabolism		2.3.1.168	R02662	MNXR97451
M_rxn02380	beta_D_Glucose_6_phosphate_ketol_isomerase	cpd00863[c] <=> cpd00072[c]	SRU_0080	-1000	1000	0	Carbohydrate_metabolism		5.3.1.9	R03321	MNXR138461
M_rxn00999	Phenylpyruvate_oxygen_oxidoreductase_hydroxylating_decarboxylating	cpd00007[c] + cpd00143[c] -> cpd00011[c] + cpd03480[c]	SRU_1370	0	1000	0	amino_acid_metabolism		1.13.11.27	R01372	MNXR138718
M_rxn05417	6_methyl_heptanoyl_ACP_malonyl_acyl_carrier_protein_C_acyltransferase_decarboxylating	cpd11492[c] + cpd11553[c] -> cpd00011[c] + cpd11493[c] + cpd11554[c]	( SRU_0042 and ( SRU_2753 or SRU_2739 ))	0	1000	0	Lipid_metabolism		2.3.1.41		MNXR134914
M_rxn01157	D_glutamate_hydro_lyase_cyclizing_5_oxo_D_proline_forming	cpd00186[c] <=> cpd00001[c] + cpd01512[c]	SRU_1955	-1000	1000	0	Metabolism_of_other_amino_acids		4.2.1.48	R01583	MNXR107067
M_rxn05957	O4_succinyl_L_homoserine_hydrogen_sulfide_S_3_amino_3_carboxypropyltransferase	cpd00239[c] + cpd00822[c] -> cpd00036[c] + cpd00135[c]	( SRU_0479 or SRU_1161 )	0	1000	0	amino_acid_metabolism		2.5.1.48	R01288	MNXR104382
M_rxn03419	formamidopyrimidine_nucleoside_triphosphate_amidohydrolase	cpd00001[c] + cpd03518[c] <=> cpd00047[c] + cpd00067[c] + cpd03519[c]	( SRU_2794 or SRU_2375 )	-1000	1000	0	cofactors_and_vitamins		3.5.4.16	R05046	MNXR138945
M_rxn01516	dTTP_uridine_5_phosphotransferase	cpd00249[c] + cpd00357[c] <=> cpd00067[c] + cpd00091[c] + cpd00297[c]	SRU_0527	-1000	1000	0	Nucleotide_metabolism		2.7.1.48	R02097	MNXR141920
M_rxn00758	sn_Glycero_3_phosphocholine_glycerophosphohydrolase	cpd00001[c] + cpd00507[c] -> cpd00067[c] + cpd00080[c] + cpd00098[c]	( SRU_1538 or SRU_0571 )	0	1000	0	Lipid_metabolism		3.1.4.2; 3.1.4.46	R01030	MNXR141159
M_rxn09111	Phosphatidylglycerol_synthase_n_C16_0	cpd00080[c] + cpd15419[c] -> cpd00046[c] + cpd15545[c]	( SRU_2173 and SRU_1301 )	0	1000	0	Lipid_metabolism		2.7.8.5		MNXR102592
M_rxn06078	O_acetyl_L_homoserine_acetate_lyase_L_homocysteine_forming	cpd00268[c] + cpd00790[c] + cpd11421[c] -> cpd00029[c] + cpd00067[c] + cpd00081[c] + cpd00135[c] + cpd11420[c]	SRU_0479	0	1000	0	amino_acid_metabolism		2.5.1.49	R02026	MNXR95622
M_rxn05607	maltose_transport_via_PEP_Pyr_PTS	cpd00061[c] + cpd00179[e] -> cpd00020[c] + cpd01919[c]	SRU_1872	0	0	0	Transport		2.7.1.69; 2.7.3.9		MNXR101363
M_rxn03848	Biuret_amidohydrolase	cpd00001[c] + cpd00067[c] + cpd03963[c] <=> cpd00011[c] + cpd00013[c] + cpd00073[c]	SRU_1291	-1000	1000	0	none		3.5.1.88	R05562	MNXR134580
M_rxn05348	Decanoyl_acyl_carrier_protein_malonyl_acyl_carrier_protein_C_acyltransferase_decarboxylating	cpd11474[c] + cpd11492[c] -> cpd00011[c] + cpd11489[c] + cpd11493[c]	((( SRU_2739 or SRU_2753 ) and SRU_0042 ) or SRU_2154 )	0	1000	0	Lipid_metabolism		2.3.1.179; 2.3.1.41; 2.3.1.85; 2.3.1.86	R04963	MNXR109254
M_rxn05435	8_methyl_trans_dec_2_enoyl_ACP_NAD_plus__oxidoreductase_A_specific	cpd00004[c] + cpd00067[c] + cpd11506[c] -> cpd00003[c] + cpd11507[c]	SRU_0532	0	1000	0	Lipid_metabolism		1.3.1.9		MNXR134932
M_rxn00798	D_ribose_aldose_ketose_isomerase	cpd00105[c] <=> cpd00258[c]	SRU_1668	-1000	1000	0	Carbohydrate_metabolism		5.3.1.24	R01081	MNXR106818
M_rxn03245	S_Hydroxydecanoyl_CoA_hydro_lyase	cpd03118[c] <=> cpd00001[c] + cpd03129[c]	(( SRU_1476 and SRU_1459 ) or SRU_1210 )	-1000	1000	0	Lipid_metabolism		4.2.1.17; 4.2.1.74	R04744	MNXR97889
M_rxn00907	5_10_methylenetetrahydrofolate_NADP_plus__oxidoreductase	cpd00006[c] + cpd00125[c] <=> cpd00005[c] + cpd00347[c]	SRU_1839	-1000	1000	0	cofactors_and_vitamins		1.5.1.5	R01220	MNXR141865
M_rxn05458	Acyl_carrier_protein_acetyltransferase	cpd00010[c] + cpd11476[c] <=> cpd00134[c] + cpd11493[c]	SRU_0043	-1000	1000	0	Lipid_metabolism		2.3.1.39	R10700	MNXR114020
M_rxn02911	S_3_Hydroxydodecanoyl_CoA_hydro_lyase	cpd03116[c] <=> cpd00001[c] + cpd02060[c]	(( SRU_1476 and SRU_1459 ) or SRU_1210 )	-1000	1000	0	Lipid_metabolism		4.2.1.17; 4.2.1.74	R04170	MNXR97890
M_rxn00012	sucrose_sucrose_1_beta_D_fructosyltransferase	2 cpd00076[c] <=> cpd00027[c] + cpd02298[c]	SRU_0348	-1000	1000	0	Carbohydrate_metabolism		2.4.2.11	R00015	MNXR106339
M_rxn05450	14_methyl_trans_pentadec_2_enoyl_ACP_NAD_plus__oxidoreductase_A_specific	cpd00004[c] + cpd00067[c] + cpd11568[c] -> cpd00003[c] + cpd11569[c]	SRU_0532	0	1000	0	Lipid_metabolism		1.3.1.9		MNXR134947
M_rxn12847	Gly_Try_aminopeptidase	cpd00001[c] + cpd15606[c] <=> cpd00033[c] + cpd00069[c]	( SRU_1055 or SRU_1497 or SRU_1894 or SRU_2761 or SRU_1296 or SRU_1296 or SRU_2761 )	-1000	1000	0	aminopeptidase		3.4.11.18; 3.4.11.2; 3.4.19.5		MNXR129847
M_rxn05410	4_methyl_3_oxo_pentanoyl_ACP_NADP_plus__oxidoreductase	cpd00005[c] + cpd00067[c] + cpd11546[c] <=> cpd00006[c] + cpd11547[c]	( SRU_0947 or SRU_1153 or SRU_1214 or SRU_0736 or SRU_0045 or SRU_2681 )	-1000	1000	0	Lipid_metabolism		1.1.1.100		MNXR134907
M_rxn05443	13_methyl_trans_tetra_dec_2_enoyl_ACP_NAD_plus__oxidoreductase_A_specific	cpd00004[c] + cpd00067[c] + cpd11539[c] -> cpd00003[c] + cpd11540[c]	SRU_0532	0	1000	0	Lipid_metabolism		1.3.1.9		MNXR134940
M_rxn09114	Phosphatidylglycerol_synthase_n_C18_1	cpd00080[c] + cpd15420[c] -> cpd00046[c] + cpd15548[c]	( SRU_2173 and SRU_1301 )	0	1000	0	Lipid_metabolism		2.7.8.5		MNXR135940
M_rxn05345	dodecanoyl_acyl_carrier_protein_malonyl_acyl_carrier_protein_C_acyltransferase_decarboxylating	cpd11468[c] + cpd11492[c] -> cpd00011[c] + cpd11491[c] + cpd11493[c]	((( SRU_2739 or SRU_2753 ) and SRU_0042 ) or SRU_2154 )	0	1000	0	Lipid_metabolism		2.3.1.179; 2.3.1.41; 2.3.1.85; 2.3.1.86	R04726	MNXR109082
M_rxn05422	10_methyl_3_oxo_undecanoyl_ACP_NADP_plus__oxidoreductase	cpd00005[c] + cpd00067[c] + cpd11558[c] <=> cpd00006[c] + cpd11559[c]	( SRU_1214 or SRU_1153 or SRU_0947 or SRU_2681 or SRU_0736 or SRU_0045 )	-1000	1000	0	Lipid_metabolism		1.1.1.100		MNXR134919
M_rxn01465	S_dihydroorotate_amidohydrolase	cpd00001[c] + cpd00282[c] <=> cpd00067[c] + cpd00343[c]	SRU_2198	-1000	1000	0	Nucleotide_metabolism		3.5.2.3	R01993	MNXR97428
M_rxn03052	5_Methyltetrahydropteroyltri_L_glutamate_L_homocysteine_S_methyltransferase	cpd00135[c] + cpd02738[c] -> cpd00060[c] + cpd02555[c]	( SRU_0922 or SRU_1269 )	0	1000	0	amino_acid_metabolism		2.1.1.14	R04405	MNXR101555
M_rxn05145	phosphate_transporting_ATPase	cpd00001[c] + cpd00002[c] + cpd00009[e] -> cpd00008[c] + 2 cpd00009[c] + cpd00067[c]	( SRU_2296 and SRU_2293 and SRU_2294 and SRU_2295 )	0	1000	0	Transport		3.6.3.27		MNXR102870
M_rxn01872	succinyl_CoA_enzyme_N6_dihydrolipoyllysine_S_succinyltransferase	cpd00078[c] + cpd00449[c] <=> cpd00010[c] + cpd00860[c]	( SRU_0811 and SRU_1173 )	-1000	1000	0	Carbohydrate_metabolism		1.2.4.2	R02570	MNXR95656
M_rxn01301	L_Homoserine_NAD_plus__oxidoreductase	cpd00003[c] + cpd00227[c] <=> cpd00004[c] + cpd00067[c] + cpd00346[c]	( SRU_0482 or SRU_0691 )	-1000	1000	0	amino_acid_metabolism		1.1.1.3	R01773	MNXR100735
M_rxn01643	L_Aspartate_4_semialdehyde_NADP_plus__oxidoreductase_phosphorylating	cpd00005[c] + cpd00067[c] + cpd01977[c] <=> cpd00006[c] + cpd00009[c] + cpd00346[c]	SRU_1838	-1000	1000	0	amino_acid_metabolism		1.2.1.11	R02291	MNXR96039
M_rxn04457	R06605	cpd09027[c] -> cpd00011[c] + cpd01567[c]		0	1000	0	Nucleotide_metabolism			R06605	MNXR110387
M_rxn00248	S_malate_NAD_plus__oxidoreductase	cpd00003[c] + cpd00130[c] <=> cpd00004[c] + cpd00032[c] + cpd00067[c]	SRU_1571	-1000	1000	0	Carbohydrate_metabolism		1.1.1.299; 1.1.1.37	R00342	MNXR101439
M_rxn00295	UDP_N_acetyl_D_glucosamine_4_epimerase	cpd00037[c] -> cpd00175[c]	( SRU_1772 or SRU_0600 )	0	1000	0	Carbohydrate_metabolism		5.1.3.2; 5.1.3.7	R00418	MNXR105027
M_rxn00499	S_Lactate_NAD_plus__oxidoreductase	cpd00003[c] + cpd00159[c] <=> cpd00004[c] + cpd00020[c] + cpd00067[c]	SRU_0681	-1000	1000	0	Carbohydrate_metabolism		1.1.1.27	R00703	MNXR101040
M_rxn08844	Lysophospholipase_L2_2_acylglycerophosphoethanolamine__n_C18_1	cpd00001[c] + cpd15342[c] -> cpd00067[c] + cpd00908[c] + cpd15269[c]	( SRU_1831 or SRU_2203 )	0	1000	0	Lipid_metabolism		3.1.1.5		MNXR142330
M_rxn05385	5_methyl_3_oxo_hexanoyl_ACP_NADP_plus__oxidoreductase	cpd00005[c] + cpd00067[c] + cpd11521[c] <=> cpd00006[c] + cpd11522[c]	( SRU_2681 or SRU_0736 or SRU_0045 or SRU_1214 or SRU_1153 or SRU_0947 )	-1000	1000	0	Lipid_metabolism		1.1.1.100		MNXR134882
M_rxn00707	ITP_cytidine_5_phosphotransferase	cpd00068[c] + cpd00367[c] <=> cpd00046[c] + cpd00067[c] + cpd00090[c]	SRU_1788	-1000	1000	0	Nucleotide_metabolism		2.7.1.48	R00962	MNXR100885
M_rxn00369	GTP_cytidine_5_phosphotransferase	cpd00038[c] + cpd00367[c] -> cpd00031[c] + cpd00046[c] + cpd00067[c]	SRU_0527	0	1000	0	Nucleotide_metabolism		2.7.1.48	R00517	MNXR97042
M_rxn01637	N2_Acetyl_L_ornithine_2_oxoglutarate_aminotransferase	cpd00024[c] + cpd00342[c] <=> cpd00023[c] + cpd00918[c]	SRU_2217	-1000	1000	0	amino_acid_metabolism		2.6.1.11	R02283	MNXR95388
M_rxn03095	Taurodeoxycholate_amidohydrolase	cpd00001[c] + cpd03244[c] <=> cpd00210[c] + cpd02733[c]	SRU_2497	-1000	1000	0	Metabolism_of_other_amino_acids		3.5.1.28	R04487	MNXR108919
M_rxn00566	L_Cysteine_hydrogen_sulfide_lyase_deaminating_pyruvate_forming	cpd00001[c] + cpd00084[c] -> cpd00013[c] + cpd00020[c] + cpd00067[c] + cpd00239[c]	SRU_2363	0	1000	0	amino_acid_metabolism		4.4.1.1; 4.4.1.28; 4.4.1.8	R00782	MNXR96994
M_rxn00392	ATP_riboflavin_5_phosphotransferase	cpd00002[c] + cpd00220[c] -> cpd00008[c] + cpd00050[c] + cpd00067[c]	SRU_1775	0	1000	0	Metabolism_of_cofactors_and_vitamins		2.7.1.26	R00549	MNXR103429
M_rxn00747	D_glyceraldehyde_3_phosphate_aldose_ketose_isomerase	cpd00102[c] <=> cpd00095[c]	SRU_1905	-1000	1000	0	Carbohydrate_metabolism		5.3.1.1	R01015	MNXR104918
M_rxn01334	Sedoheptulose_1_7_bisphosphate_D_glyceraldehyde_3_phosphate_lyase	cpd00349[c] <=> cpd00095[c] + cpd00236[c]	SRU_1906	-1000	1000	0	Carbohydrate_metabolism		4.1.2.13	R01829	MNXR99461
M_rxn00830	Isopentenyl_diphosphate_delta3_delta2_isomerase	cpd00113[c] <=> cpd00202[c]	SRU_1900	-1000	1000	0	Metabolism_of_terpenoids_and_polyketides		5.3.3.2	R01123	MNXR100796
M_rxn00029	5_aminolevulinate_hydro_lyase_adding_5_aminolevulinate_and_cyclizing_porphobilinogen_forming	2 cpd00338[c] -> 2 cpd00001[c] + cpd00067[c] + cpd00689[c]	SRU_1013	0	1000	0	Metabolism_of_cofactors_and_vitamins		4.2.1.24	R00036	MNXR103095
M_rxn06673	Acetyl_CoA_carbon_dioxide_ligase_ADP_forming	cpd00022[c] + cpd12543[c] -> cpd00070[c] + cpd12848[c]	(( SRU_1218 or SRU_1155 ) and ( SRU_1218 or SRU_2348 ))	0	1000	0	Lipid_metabolism		6.4.1.2	R04386	MNXR95220
M_rxn12646	RXN0_6983c	cpd00001[c] + cpd11580[c] <=> cpd00033[c] + cpd00053[c]	( SRU_1055 or SRU_1497 or SRU_1894 or SRU_2761 or SRU_1296 or SRU_2761 or SRU_1296 )	-1000	1000	0	peptidase		3.4.11.18; 3.4.11.2; 3.4.19.5		MNXR123351
M_rxn06777	S_3_Hydroxytetradecanoyl_CoA_NAD_plus__oxidoreductase	cpd00003[c] + cpd03115[c] -> cpd00004[c] + cpd00067[c] + cpd12689[c]	(( SRU_1476 and SRU_1459 ) or SRU_1210 )	0	1000	0	Lipid_metabolism		1.1.1.211; 1.1.1.35	R04739	MNXR100547
M_rxn03869	Acylamide_aminohydrolase	cpd00001[c] + cpd06707[c] -> cpd00013[c] + cpd00153[c]	( SRU_0414 or SRU_1513 )	0	1000	0	Xenobiotics_biodegradation_and_metabolism		3.5.1.4	R05590	MNXR109702
M_rxn05256	AMP_sulfite_thioredoxin_disulfide_oxidoreductaseadenosine_5_phosphosulfate_forming	cpd00193[c] + cpd11421[c] -> cpd00018[c] + cpd00067[c] + cpd00081[c] + cpd11420[c]	SRU_0422	0	1000	0	Energy_metabolism		1.8.4.8; 1.8.4.10	R07176	MNXR95901
M_rxn05448	10_methyl_trans_undec_2_enoyl_ACP_NAD_plus__oxidoreductase_A_specific	cpd00004[c] + cpd00067[c] + cpd11560[c] -> cpd00003[c] + cpd11561[c]	SRU_0532	0	1000	0	Lipid_metabolism		1.3.1.9		MNXR134945
M_rxn05446	6_methyl_trans_hept_2_enoyl_ACP_NAD_plus__oxidoreductase_A_specific	cpd00004[c] + cpd00067[c] + cpd11552[c] -> cpd00003[c] + cpd11553[c]	SRU_0532	0	1000	0	Lipid_metabolism		1.3.1.9		MNXR134943
M_rxn02175	ATP_pantetheine_4_phosphate_adenylyltransferase	cpd00002[c] + cpd00067[c] + cpd00834[c] -> cpd00012[c] + cpd00655[c]	SRU_2077	0	1000	0	Metabolism_of_cofactors_and_vitamins		2.7.7.3	R03035	MNXR141973
M_rxn02835	1_5_phospho_D_ribosyl_AMP_1_6_hydrolase	cpd00001[c] + cpd01777[c] -> cpd02979[c]	( SRU_1018 and SRU_0728 )	0	1000	0	amino_acid_metabolism		3.5.4.19	R04037	MNXR103154
M_rxn03861	S_3_Hydroxybutanoyl_CoA_NADP_plus__oxidoreductase	cpd00006[c] + cpd02234[c] <=> cpd00005[c] + cpd00067[c] + cpd00279[c]	SRU_1413	-1000	1000	0	Carbohydrate_metabolism		1.1.1.157		MNXR109694
M_rxn01675	dTTP_alpha_D_glucose_1_phosphate_thymidylyltransferase	cpd00089[c] + cpd00357[c] -> cpd00012[c] + cpd00626[c]	( SRU_0651 or SRU_1939 or SRU_0589 )	0	1000	0	Carbohydrate_metabolism		2.7.7.24	R02328	MNXR141930
M_rxn00324	glycolate_NADP_plus__oxidoreductase	cpd00005[c] + cpd00040[c] + cpd00067[c] -> cpd00006[c] + cpd00139[c]	SRU_0653	0	1000	0	Carbohydrate_metabolism		1.1.1.79	R00465	MNXR100332
M_rxn08839	Lysophospholipase_L2_2_acylglycerophosphoethanolamine__n_C14_0	cpd00001[c] + cpd15337[c] -> cpd00067[c] + cpd00908[c] + cpd03847[c]	( SRU_1831 or SRU_2203 )	0	1000	0	Lipid_metabolism		3.1.1.5		MNXR142325
M_rxn03289	3alpha_7alpha_12alpha_24_tetrahydroxy_5beta_cholestanoyl_CoA_NAD_plus__oxidoreductase	cpd00003[c] + cpd03233[c] -> cpd00004[c] + cpd00067[c] + cpd03248[c]	(( SRU_1476 and SRU_1459 ) or SRU_1210 )	0	1000	0	Lipid_metabolism		1.1.1.35	R04812	MNXR109136
M_rxn01575	L_Isoleucine_2_oxoglutarate_aminotransferase	cpd00024[c] + cpd00322[c] <=> cpd00023[c] + cpd00508[c]	SRU_2317	-1000	1000	0	amino_acid_metabolism		2.6.1.42	R02199	MNXR96228
M_rxn01315	L_Phenylalanine_tetrahydrobiopterin_oxygen_oxidoreductase_4_hydroxylating	cpd00007[c] + cpd00066[c] + cpd00233[c] -> cpd00001[c] + cpd00069[c] + cpd00231[c]	SRU_2069	0	1000	0	amino_acid_metabolism		1.14.16.1	R01795	MNXR139066
M_rxn03240	S_3_Hydroxyhexadecanoyl_CoA_hydro_lyase	cpd03113[c] <=> cpd00001[c] + cpd03126[c]	(( SRU_1476 and SRU_1459 ) or SRU_1210 )	-1000	1000	0	Lipid_metabolism		4.2.1.17; 4.2.1.74	R04738	MNXR97892
M_rxn09562	Guanylate_kinase	cpd00067[c] + cpd00115[c] + cpd00126[c] <=> cpd00031[c] + cpd00177[c]	SRU_0030	-1000	1000	0	Nucleotide_metabolism		2.7.4.8		MNXR100145
M_rxn05359	4_methyl_3_oxo_hexanoyl_ACP_malonyl_acyl_carrier_protein_C_acyltransferase_decarboxylating	cpd11492[c] + cpd11495[c] -> cpd00011[c] + cpd11493[c] + cpd11496[c]	( SRU_0042 and ( SRU_2739 or SRU_2753 ))	0	1000	0	Lipid_metabolism		2.3.1.41		MNXR134856
M_rxn03080	5_amino_6_D_ribitylaminouracil_butanedionetransferase	cpd02882[c] + cpd11225[c] -> 2 cpd00001[c] + cpd00009[c] + cpd00067[c] + cpd02656[c]	SRU_1068	0	1000	0	Metabolism_of_cofactors_and_vitamins		2.5.1.78	R04457	MNXR97501
M_rxn10237	isohexadecanoyl_phosphatidylserine_decarboxylase	2 cpd00067[c] + cpd15694[c] -> cpd00011[c] + cpd15700[c]	SRU_0961	0	1000	0	Lipid_metabolism		4.1.1.65		MNXR136233
M_rxn01044	D_xylose_aldose_ketose_isomerase	cpd00154[c] <=> cpd00259[c]	( SRU_0980 or SRU_0080 )	-1000	1000	0	Carbohydrate_metabolism		5.3.1.5	R01432	MNXR141878
M_rxn00143	S_Adenosyl_L_homocysteine_homocysteinylribohydrolase	cpd00001[c] + cpd00019[c] -> cpd00128[c] + cpd02227[c]	SRU_1556	0	1000	0	amino_acid_metabolism		3.2.2.9	R00194	MNXR95625
M_rxn12644	methionyl_aminopeptidase	cpd00001[c] + cpd11582[c] <=> cpd00035[c] + cpd00161[c]	( SRU_1055 or SRU_1497 or SRU_1894 or SRU_1296 or SRU_2761 or SRU_2761 or SRU_1296 )	-1000	1000	0	aminopeptidase		3.4.11.18; 3.4.11.2; 3.4.19.5		MNXR137144
M_rxn00147	ATP_pyruvate_water_phosphotransferase	cpd00001[c] + cpd00002[c] + cpd00020[c] -> cpd00009[c] + cpd00018[c] + cpd00061[c] + 2 cpd00067[c]	SRU_1138	0	1000	0	Carbohydrate_metabolism		2.7.9.2	R00199	MNXR103140
M_rxn00849	D_Alanine_2_oxoglutarate_aminotransferase	cpd00024[c] + cpd00117[c] <=> cpd00020[c] + cpd00186[c]	SRU_0542	-1000	1000	0	Metabolism_of_other_amino_acids		2.6.1.21	R01148	MNXR95696
M_rxn00737	L_threonine_ammonia_lyase_2_oxobutanoate_forming	cpd00161[c] -> cpd00013[c] + cpd00094[c]	( SRU_1270 or SRU_2287 )	0	1000	0	amino_acid_metabolism		4.3.1.19	R00996	MNXR104714
M_rxn08843	Lysophospholipase_L2_2_acylglycerophosphoethanolamine__n_C18_0	cpd00001[c] + cpd15341[c] -> cpd00067[c] + cpd00908[c] + cpd01080[c]	( SRU_1831 or SRU_2203 )	0	1000	0	Lipid_metabolism		3.1.1.5		MNXR142329
M_rxn04723	3_methylsalicylaldehyde_dehydrogenase	cpd00001[c] + cpd00003[c] + cpd09790[c] <=> cpd00004[c] + 2 cpd00067[c] + cpd09791[c]	SRU_1838	-1000	1000	0	Xenobiotics_biodegradation_and_metabolism		1.2.1.11	R06914	MNXR110639
M_rxn00777	D_ribose_5_phosphate_aldose_ketose_isomerase	cpd00101[c] <=> cpd00171[c]	SRU_0511	-1000	1000	0	Carbohydrate_metabolism		5.3.1.6	R01056	MNXR106809
M_rxn1019t	Peptidoglycan_synthesis	-> cpd15666[c]	SRU_0686	0	1000	0	Glycan_biosynthesis_and_metabolism
M_rxn1019r	APO_ACP_synthesis	-> cpd12370[c]		0	1000	0	none
M_rxn13784	RNA_transcription	-> cpd17043[c]	( SRU_1343 and Unknown and SRU_1758 and SRU_1060 and Unknown and Unknown and Unknown and Unknown and Unknown and SRU_1949 and SRU_1757 and Unknown and SRU_1778 )	0	1000	0	RNA_transcription		2.7.7.6; 2.1.1.61; 3.1.26.5; 3.1.26.3; 2.1.1.-; 2.7.7.21; 2.7.7.25; 2.1.1.31		MNXR137717
M_rxn01740	Shikimate_NADP_plus__3_oxidoreductase	cpd00005[c] + cpd00067[c] + cpd01716[c] -> cpd00006[c] + cpd00383[c]	SRU_2277	0	1000	0	amino_acid_metabolism		1.1.1.25; 1.1.1.282	R02413	MNXR104378
M_rxn00190	Deamido_NAD_plus__L_glutamine_amido_ligase_AMP_forming	cpd00001[c] + cpd00002[c] + cpd00053[c] + cpd00638[c] -> cpd00003[c] + cpd00012[c] + cpd00018[c] + cpd00023[c] + cpd00067[c]	SRU_0403	0	1000	0	Metabolism_of_cofactors_and_vitamins		6.3.5.1	R00257	MNXR97678
M_rxn05327	Decanoyl_acyl_carrier_protein_malonyl_CoA_C_acyltransferasedecarboxylating__oxoacyl__and_enoyl_reducing	cpd00004[c] + cpd00067[c] + cpd11475[c] -> cpd00003[c] + cpd11474[c]	SRU_0532	0	1000	0	Lipid_metabolism		1.3.1.9	R04961	MNXR109252
M_rxn01013	D_Glycerate_NADP_plus__2_oxidoreductase	cpd00005[c] + cpd00067[c] + cpd00145[c] -> cpd00006[c] + cpd00223[c]	SRU_0653	0	1000	0	Carbohydrate_metabolism		1.1.1.79; 1.1.1.81	R01392	MNXR141873
M_rxn01444	ATP_deoxyguanosine_5_phosphotransferase	cpd00002[c] + cpd00277[c] <=> cpd00008[c] + cpd00067[c] + cpd00296[c]	((( SRU_1265 or SRU_0956 ) and ( SRU_0956 or SRU_1265 )) or SRU_1265 or SRU_0956 )	-1000	1000	0	Nucleotide_metabolism		2.7.1.113	R01967	MNXR97323
M_rxn05655	sucrose_transport_via_PEP_Pyr_PTS	cpd00061[c] + cpd00076[e] -> cpd00020[c] + cpd01693[c]	SRU_1872	0	0	0	Transport		2.7.1.69; 2.7.3.9		MNXR104643
M_rxn02314	ATP_D_tagatose_6_phosphate_1_phosphotransferase	cpd00002[c] + cpd00805[c] -> cpd00008[c] + cpd00067[c] + cpd02371[c]	( SRU_2111 or SRU_0825 or SRU_1265 or SRU_0956 )	0	1000	0	Carbohydrate_metabolism		2.7.1.11; 2.7.1.144; 2.7.1.56	R03236	MNXR102509
M_rxn02275	4_Guanidinobutanamide_amidohydrolase	cpd00001[c] + cpd01973[c] -> cpd00013[c] + cpd00762[c]	( SRU_0414 or SRU_1513 )	0	1000	0	amino_acid_metabolism		3.5.1.4	R03180	MNXR95812
M_rxn00503	S_1_pyrroline_5_carboxylate_NAD_plus__oxidoreductase	2 cpd00001[c] + cpd00003[c] + cpd02431[c] -> cpd00004[c] + cpd00023[c] + cpd00067[c]	SRU_1517	0	1000	0	amino_acid_metabolism		1.2.1.88	R00707	MNXR102301
M_rxn00927	Adenosine_ribohydrolase	cpd00001[c] + cpd00182[c] -> cpd00105[c] + cpd00128[c]	SRU_1139	0	1000	0	Nucleotide_metabolism		3.2.2.1; 3.2.2.7; 3.2.2.8	R01245	MNXR95459
M_rxn00251	phosphate_oxaloacetate_carboxy_lyase_adding_phosphatephosphoenolpyruvate_forming	cpd00001[c] + cpd00011[c] + cpd00061[c] -> cpd00009[c] + cpd00032[c] + cpd00067[c]	( SRU_0093 or SRU_2708 or SRU_0597 )	0	1000	0	Carbohydrate_metabolism		4.1.1.31	R00345	MNXR103096
M_rxn04043	ADP_D_fructose_6_phosphate_1_phosphotransferase	cpd00008[c] + cpd00072[c] <=> cpd00018[c] + cpd00067[c] + cpd00290[c]	SRU_0760	-1000	1000	0	Carbohydrate_metabolism		2.7.1.146	R05805	MNXR138696
M_rxn00790	5_phosphoribosylamine_diphosphate_phospho_alpha_D_ribosyltransferase_glutamate_amidating	cpd00001[c] + cpd00053[c] + cpd00103[c] -> cpd00012[c] + cpd00023[c] + cpd00067[c] + cpd01982[c]	( SRU_0897 or SRU_1666 )	0	1000	0	amino_acid_metabolism		2.4.2.14	R01072	MNXR100287
M_rxn03910	2_Phospho_4_cytidine_5_diphospho_2_C_methyl_D_erythritol_CMP_lyase_cyclizing	cpd08288[c] -> cpd00046[c] + cpd08301[c]	SRU_1651	0	1000	0	Metabolism_of_terpenoids_and_polyketides		4.6.1.12	R05637	MNXR101424
M_rxn00237	ATP_GDP_phosphotransferase	cpd00002[c] + cpd00031[c] <=> cpd00008[c] + cpd00038[c]	SRU_1075	-1000	1000	0	Nucleotide_metabolism		2.7.4.6	R00330	MNXR96119
M_rxn01489	Geranylgeranyl_diphosphate_geranylgeranyl_diphosphate_geranylgeranyltransferase	2 cpd00289[c] -> cpd00012[c] + cpd00067[c] + cpd02168[c]	SRU_1430	0	1000	0	Metabolism_of_cofactors_and_vitamins		2.5.1.32; 2.5.1.99	R02065	MNXR138705
M_rxn08311	CDP_diacylglycerol_synthetase_n_C18_0	cpd00052[c] + cpd15526[c] -> cpd00012[c] + cpd00067[c] + cpd15421[c]	SRU_1714	0	1000	0	Lipid_metabolism		2.7.7.41		MNXR97160
M_rxn03175	N_5_Phospho_D_ribosylformimino_5_amino_1__5_phospho_D_ribosyl_4_imidazolecarboxamide_ketol_isomerase	cpd00067[c] + cpd02979[c] <=> cpd02991[c]	SRU_1564	-1000	1000	0	amino_acid_metabolism		5.3.1.16	R04640	MNXR103169
M_rxn01365	D_cysteine_sulfide_lyase_deaminating_pyruvate_forming	cpd00001[c] + cpd00587[c] -> cpd00013[c] + cpd00020[c] + cpd00067[c] + cpd00239[c]	SRU_0020	0	1000	0	amino_acid_metabolism		4.4.1.15	R01874	MNXR96992
M_rxn10264	isohexadecanoyl_CDPdiacylglycerol_sn_glycerol_3_phosphate_3_phosphatidyltransferase	cpd00080[c] + cpd15688[c] -> cpd00046[c] + cpd15721[c]	( SRU_2173 or SRU_1301 )	0	1000	0	Lipid_metabolism		2.7.8.5		MNXR136260
M_rxn03421	2_5_Diaminopyrimidine_nucleoside_triphosphate_mutase	cpd03519[c] <=> cpd03666[c]	( SRU_2794 or SRU_2375 )	-1000	1000	0	cofactors_and_vitamins		3.5.4.16	R05048	MNXR105383
M_rxn10227	anteisoheptadecanoyl_CDPdiacylglycerol_serine_O_phosphatidyltransferase	cpd00054[c] + cpd15684[c] -> cpd00046[c] + 2 cpd00067[c] + cpd15690[c]	SRU_0962	0	1000	0	Lipid_metabolism		2.7.8.8		MNXR136223
M_rxn05336	3R_3_Hydroxypalmitoyl_acyl_carrier_protein_NADP_plus__oxidoreductase	cpd00006[c] + cpd11481[c] <=> cpd00005[c] + cpd00067[c] + cpd11485[c]	( SRU_2681 or SRU_0736 or SRU_0045 or SRU_1214 or SRU_0947 or SRU_1153 )	-1000	1000	0	Lipid_metabolism		1.1.1.100; 2.3.1.85; 2.3.1.86	R04543	MNXR94946
M_rxn09210	Phosphatidylserine_syntase_n_C18_0	cpd00054[c] + cpd15421[c] -> cpd00046[c] + 2 cpd00067[c] + cpd15557[c]	SRU_0962	0	1000	0	Lipid_metabolism		2.7.8.8		MNXR103271
M_rxn00285	Succinate_CoA_ligase_ADP_forming	cpd00002[c] + cpd00010[c] + cpd00036[c] <=> cpd00008[c] + cpd00009[c] + cpd00078[c]	( SRU_0670 and SRU_1125 )	-1000	1000	0	Carbohydrate_metabolism		6.2.1.5	R00405	MNXR104635
M_rxn05371	8_methyl_decanoyl_ACP_malonyl_acyl_carrier_protein_C_acyltransferase_decarboxylating	cpd11492[c] + cpd11507[c] -> cpd00011[c] + cpd11493[c] + cpd11508[c]	( SRU_0042 and ( SRU_2753 or SRU_2739 ))	0	1000	0	Lipid_metabolism		2.3.1.41		MNXR134868
M_rxn07584	ATP_lipoate_adenylyltransferase	cpd00002[c] + cpd00067[c] + cpd00541[c] -> cpd00012[c] + cpd14955[c]	SRU_0239	0	1000	0	Metabolism_of_cofactors_and_vitamins		6.3.1.20	R07770	MNXR142270
M_rxn00182	L_glutamate_NAD_plus__oxidoreductase_deaminating	cpd00001[c] + cpd00003[c] + cpd00023[c] <=> cpd00004[c] + cpd00013[c] + cpd00024[c] + cpd00067[c]	( SRU_2255 or SRU_0505 )	-1000	1000	0	amino_acid_metabolism		1.4.1.2; 1.4.1.3	R00243	MNXR100085
M_rxn02181	3_Hydroxypropionyl_CoA_hydro_lyase	cpd03375[c] <=> cpd00001[c] + cpd00663[c]	( SRU_1459 or SRU_1476 )	-1000	1000	0	Carbohydrate_metabolism		4.2.1.116; 4.2.1.17	R03045	MNXR100691
M_rxn00532	3_oxopropanoate_NADP_plus__oxidoreductase_CoA_malonylating	cpd00006[c] + cpd00010[c] + cpd00191[c] <=> cpd00005[c] + cpd00067[c] + cpd00070[c]	SRU_1838	-1000	1000	0	Carbohydrate_metabolism		1.2.1.75	R00740	MNXR106663
M_rxn00712	UTP_uridine_5_phosphotransferase	cpd00062[c] + cpd00249[c] <=> cpd00014[c] + cpd00067[c] + cpd00091[c]	SRU_0527	-1000	1000	0	Nucleotide_metabolism		2.7.1.48	R00967	MNXR105177
M_rxn01479	CTP_ethanolamine_phosphate_cytidylyltransferase	cpd00052[c] + cpd00285[c] <=> cpd00012[c] + cpd00444[c]	SRU_2072	-1000	1000	0	Lipid_metabolism		2.7.7.14	R02038	MNXR102498
M_rxn08815	Lysophospholipase_L1_2_acylglycerophosphoglycerol__n_C18_0_periplasm	cpd00001[c] + cpd15323[c] -> cpd00067[c] + cpd01080[c] + cpd02090[c]	( SRU_1831 or SRU_2203 )	0	1000	0	Lipid_metabolism		3.1.1.5		MNXR135859
M_rxn00472	ornithine_racemase	cpd00064[c] <=> cpd00404[c]	SRU_1459	-1000	1000	0	Metabolism_of_other_amino_acids		5.1.1.10; 5.1.1.12; 5.1.1.9	R00672	MNXR106636
M_rxn00126	ATP_L_methionine_S_adenosyltransferase	cpd00001[c] + cpd00002[c] + cpd00060[c] -> cpd00009[c] + cpd00012[c] + cpd00017[c]	SRU_2755	0	1000	0	amino_acid_metabolism		2.5.1.6	R00177	MNXR101407
M_rxn01518	ATP_deoxyuridine_5_phosphotransferase	cpd00002[c] + cpd00412[c] -> cpd00008[c] + cpd00067[c] + cpd00299[c]	SRU_2559	0	1000	0	Nucleotide_metabolism		2.7.1.21	R02099	MNXR97817
M_rxn12844	Gly_Cys_aminopeptidase	cpd00001[c] + cpd15603[c] <=> cpd00033[c] + cpd00084[c]	( SRU_1055 or SRU_1497 or SRU_1894 or SRU_2761 or SRU_1296 or SRU_1296 or SRU_2761 )	-1000	1000	0	aminopeptidase		3.4.11.18; 3.4.11.2; 3.4.19.5		MNXR137157
M_rxn00058	Ferrocytochrome_c_oxygen_oxidoreductase	cpd00007[c] + 4 cpd00067[c] + 4 cpd00110[c] -> 2 cpd00001[c] + 4 cpd00109[c]	( SRU_2100 or SRU_2099 or SRU_2097 or SRU_2098 )	0	1000	0	Energy_metabolism		1.9.3.1	R00081	MNXR138955
M_rxn08306	CDP_diacylglycerol_synthetase_n_C12_0	cpd00052[c] + cpd15521[c] -> cpd00012[c] + cpd00067[c] + cpd15417[c]	SRU_1714	0	1000	0	Lipid_metabolism		2.7.7.41		MNXR97154
M_rxn02104	Carbamoyl_phosphate_oxamate_carbamoyltransferase	cpd00009[c] + cpd00596[c] -> cpd00146[c] + cpd01027[c]	SRU_2218	0	1000	0	Nucleotide_metabolism			R02937	MNXR102236
M_rxn00206	superoxide_superoxide_oxidoreductase	2 cpd00067[c] + 2 cpd00532[c] -> cpd00007[c] + cpd00025[c]	SRU_1724	0	1000	0	none		1.15.1.1	R00275	MNXR134209
M_rxn01871	acetyl_CoA_enzyme_N6_dihydrolipoyllysine_S_acetyltransferase	cpd00022[c] + cpd00449[c] <=> cpd00010[c] + cpd00836[c]	SRU_1969	-1000	1000	0	Carbohydrate_metabolism		2.3.1.12	R02569	MNXR102430
M_rxn05340	3R_3_Hydroxydodecanoyl_acyl_carrier_protein_NADP_plus__oxidoreductase	cpd00006[c] + cpd11480[c] <=> cpd00005[c] + cpd00067[c] + cpd11489[c]	( SRU_2681 or SRU_0736 or SRU_0045 or SRU_1214 or SRU_0947 or SRU_1153 )	-1000	1000	0	Lipid_metabolism		1.1.1.100; 2.3.1.85; 2.3.1.86	R04964	MNXR94942
M_rxn00484	L_Tryptophan_decarboxy_lyase	cpd00065[c] + cpd00067[c] -> cpd00011[c] + cpd00318[c]	SRU_0093	0	1000	0	amino_acid_metabolism		4.1.1.28	R00685	MNXR101250
M_rxn04704	coproporphyrinogen_III_S_adenosyl_L_methionine_oxidoreductasedecarboxylating	2 cpd00017[c] + cpd02083[c] -> 2 cpd00011[c] + 2 cpd00060[c] + cpd00791[c] + 2 cpd03091[c]	SRU_0746	0	1000	0	Metabolism_of_cofactors_and_vitamins		1.3.98.3	R06895	MNXR96881
M_rxn14301	L_arginine_taurine_amidinotransferase	cpd00051[c] + cpd00210[c] <=> cpd00064[c] + cpd01345[c]	( SRU_0080 or SRU_1940 or SRU_0276 )	-1000	1000	0	Metabolism_of_other_amino_acids		2.1.4.1	R01686	MNXR107120
M_rxn00299	GTP_7_8_8_9_dihydrolase	cpd00001[c] + cpd00038[c] -> cpd00047[c] + cpd00067[c] + cpd02978[c]	( SRU_2794 or SRU_2375 )	0	1000	0	cofactors_and_vitamins		3.5.4.16; 3.5.4.2	R00424	MNXR100453
M_rxn05389	7_methyl_3_oxo_octanoyl_ACP_NADP_plus__oxidoreductase	cpd00005[c] + cpd00067[c] + cpd11525[c] <=> cpd00006[c] + cpd11526[c]	( SRU_2681 or SRU_0045 or SRU_0736 or SRU_1214 or SRU_0947 or SRU_1153 )	-1000	1000	0	Lipid_metabolism		1.1.1.100		MNXR134886
M_rxn04737	2_naphthaldehyde_dehydrogenase	cpd00001[c] + cpd00003[c] + cpd09802[c] <=> cpd00004[c] + 2 cpd00067[c] + cpd09804[c]	SRU_1838	-1000	1000	0	Xenobiotics_biodegradation_and_metabolism		1.2.1.11	R06928	MNXR110653
M_rxn03921	PhdH	cpd00001[c] + cpd00003[c] + cpd08279[c] <=> cpd00004[c] + 2 cpd00067[c] + cpd02045[c]	SRU_1838	-1000	1000	0	Xenobiotics_biodegradation_and_metabolism		1.2.1.11	R05649	MNXR109735
M_rxn02484	ATP_4_amino_5_hydroxymethyl_2_methylpyrimidine_5_phosphotransferase	cpd00002[c] + cpd00939[c] -> cpd00008[c] + cpd00067[c] + cpd02775[c]	SRU_1237	0	1000	0	Metabolism_of_cofactors_and_vitamins		2.7.1.49	R03471	MNXR100664
M_rxn05671	D_xylose_transport_in_via_proton_symport	cpd00067[e] + cpd00154[e] -> cpd00067[c] + cpd00154[c]	SRU_2846	0	0	0	Transport				MNXR142141
M_rxn02916	R04175	cpd02074[c] -> cpd00001[c] + cpd00067[c] + cpd00922[c]		0	1000	0	amino_acid_metabolism			R04175	MNXR95853
M_rxn12639	RXN0_6976c	cpd00001[c] + cpd11587[c] <=> cpd00035[c] + cpd00053[c]	( SRU_1055 or SRU_1497 or SRU_1894 or SRU_1296 or SRU_2761 or SRU_1296 or SRU_2761 )	-1000	1000	0	peptidase		3.4.11.18; 3.4.11.2; 3.4.19.5		MNXR123345
M_rxn01000	prephenate_hydro_lyase_decarboxylating_phenylpyruvate_forming	cpd00067[c] + cpd00219[c] -> cpd00001[c] + cpd00011[c] + cpd00143[c]	SRU_1955	0	1000	0	amino_acid_metabolism		4.2.1.51; 4.2.1.91	R01373	MNXR138717
M_rxn08128	Amylomaltase_maltopentaose	cpd00179[c] + cpd15495[c] <=> cpd00027[c] + cpd01329[c]	SRU_0660	-1000	1000	0	Carbohydrate_metabolism		2.4.1.25		MNXR138049
M_rxn12643	RXN0_6979c	cpd00001[c] + cpd11583[c] -> cpd00035[c] + cpd00107[c]	( SRU_1055 or SRU_1497 or SRU_1894 or SRU_1296 or SRU_2761 or SRU_2761 or SRU_1296 )	0	1000	0	peptidase		3.4.11.18; 3.4.11.2; 3.4.19.5		MNXR123348
M_rxn01706	dUTP_cytidine_5_phosphotransferase	cpd00358[c] + cpd00367[c] <=> cpd00046[c] + cpd00067[c] + cpd00978[c]	SRU_0527	-1000	1000	0	Nucleotide_metabolism		2.7.1.48	R02372	MNXR97821
M_rxn01300	ATP_L_homoserine_O_phosphotransferase	cpd00002[c] + cpd00227[c] -> cpd00008[c] + cpd00067[c] + cpd00809[c]	SRU_0690	0	1000	0	amino_acid_metabolism		2.7.1.39	R01771	MNXR100737
M_rxn00321	L_Lysine_2_3_aminomutase	cpd00039[c] <=> cpd00840[c]	SRU_1133	-1000	1000	0	amino_acid_metabolism		5.4.3.2	R00461	MNXR101254
M_rxn00786	D_fructose_1_6_bisphosphate_D_glyceraldehyde_3_phosphate_lyase_glycerone_phosphate_forming	cpd00290[c] <=> cpd00095[c] + cpd00102[c]	SRU_1906	-1000	1000	0	Carbohydrate_metabolism		4.1.2.13	R01068	MNXR99459
M_rxn14054	trans_3_Chloro_2_propene_1_ol_NAD_plus__oxidoreductase	cpd00003[c] + cpd04015[c] <=> cpd00004[c] + cpd00067[c] + cpd04017[c]	( SRU_2306 or SRU_0710 )	-1000	1000	0	Xenobiotics_biodegradation_and_metabolism		1.1.1.1	R05233	MNXR109409
M_rxn03012	R04336	cpd02414[c] -> cpd00001[c] + cpd00067[c] + cpd02465[c]		0	1000	0	amino_acid_metabolism			R04336	MNXR108820
M_rxn03908	ATP_4_Cytidine_5_diphospho_2_C_methyl_D_erythritol_2_phosphotransferase	cpd00002[c] + cpd08287[c] -> cpd00008[c] + cpd00067[c] + cpd08288[c]	SRU_0689	0	1000	0	Metabolism_of_terpenoids_and_polyketides		2.7.1.148	R05634	MNXR96558
M_rxn09197	Phosphatidylserine_decarboxylase_n_C12_0	2 cpd00067[c] + cpd15552[c] -> cpd00011[c] + cpd15528[c]	SRU_0961	0	1000	0	Lipid_metabolism		4.1.1.65		MNXR135980
M_rxn01100	ATP_3_phospho_D_glycerate_1_phosphotransferase	cpd00002[c] + cpd00169[c] <=> cpd00008[c] + cpd00203[c]	SRU_1199	-1000	1000	0	amino_acid_metabolism		2.7.2.3	R01512	MNXR141087
M_rxn00838	IMP_L_aspartate_ligase_GDP_forming	cpd00038[c] + cpd00041[c] + cpd00114[c] -> cpd00009[c] + cpd00031[c] + 2 cpd00067[c] + cpd02375[c]	SRU_1827	0	1000	0	amino_acid_metabolism		6.3.4.4	R01135	MNXR140004
M_rxn08707	protoheme_IX_farnesyltransferase	cpd00001[c] + cpd00028[c] + cpd00350[c] -> cpd00012[c] + cpd00067[c] + cpd11313[c]	SRU_2369	0	1000	0	Metabolism_of_cofactors_and_vitamins		2.5.1.-	R07411	MNXR139535
M_rxn02283	5_Formyltetrahydrofolate_L_glutamate_N_formiminotransferase	cpd00023[c] + cpd02197[c] <=> cpd00067[c] + cpd00087[c] + cpd00770[c]	SRU_2171	-1000	1000	0	cofactors_and_vitamins		2.1.2.5	R03189	MNXR139182
M_rxn03287	3alpha_7alpha_24_trihydroxy_5beta_cholestanoyl_CoA_NAD_plus__oxidoreductase	cpd00003[c] + cpd03231[c] -> cpd00004[c] + cpd00067[c] + cpd03232[c]	(( SRU_1476 and SRU_1459 ) or SRU_1210 )	0	1000	0	Lipid_metabolism		1.1.1.35	R04810	MNXR109134
M_rxn00512	Glycolate_NAD_plus__oxidoreductase	cpd00004[c] + cpd00040[c] + cpd00067[c] -> cpd00003[c] + cpd00139[c]	SRU_0653	0	1000	0	Carbohydrate_metabolism		1.1.1.26; 1.1.1.29	R00717	MNXR100331
M_rxn05396	9_methyl_decanoyl_ACP_malonyl_acyl_carrier_protein_C_acyltransferase_decarboxylating	cpd11492[c] + cpd11532[c] -> cpd00011[c] + cpd11493[c] + cpd11533[c]	(( SRU_2753 or SRU_2739 ) and SRU_0042 )	0	1000	0	Lipid_metabolism		2.3.1.41		MNXR134893
M_rxn02004	Trehalose_6_phosphate_phosphohydrolase	cpd00001[c] + cpd00523[c] -> cpd00009[c] + cpd00794[c]	SRU_0568	0	1000	0	Carbohydrate_metabolism		3.1.3.12	R02778	MNXR104926
M_rxn12634	methionyl_aminopeptidase	cpd00001[c] + cpd11592[c] <=> cpd00023[c] + cpd00033[c]	( SRU_1055 or SRU_1497 or SRU_1894 or SRU_1296 or SRU_2761 or SRU_2761 or SRU_1296 )	-1000	1000	0	aminopeptidase		3.4.11.18; 3.4.11.2; 3.4.19.5		MNXR137140
M_rxn00883	1D_myo_Inositol_3_phosphate_phosphohydrolase	cpd00001[c] + cpd02484[c] -> cpd00009[c] + cpd00121[c]	SRU_0531	0	1000	0	Carbohydrate_metabolism		3.1.3.25	R01187	MNXR101574
M_rxn01255	5_O_1_Carboxyvinyl_3_phosphoshikimate_phosphate_lyase_chorismate_forming	cpd00932[c] -> cpd00009[c] + cpd00216[c]	SRU_2063	0	1000	0	amino_acid_metabolism		4.2.3.5	R01714	MNXR96709
M_rxn04727	1_naphthaldehyde_dehydrogenase	cpd00001[c] + cpd00003[c] + cpd09793[c] <=> cpd00004[c] + 2 cpd00067[c] + cpd09794[c]	SRU_1838	-1000	1000	0	Xenobiotics_biodegradation_and_metabolism		1.2.1.11	R06918	MNXR110643
M_rxn00776	uracil_hydro_lyase_adding_D_ribose_5_phosphatepseudouridine_5_phosphate_forming	cpd00092[c] + cpd00101[c] -> cpd00001[c] + cpd00859[c]	( Unknown and Unknown and SRU_1189 and Unknown and SRU_1495 and Unknown )	0	1000	0	Nucleotide_metabolism		4.2.1.70	R01055	MNXR106808
M_rxn05251	FACOAL170anteiso	cpd00002[c] + cpd00010[c] + cpd00067[c] + cpd11433[c] -> cpd00012[c] + cpd00018[c] + cpd11434[c]	( SRU_2380 or SRU_1209 )	0	1000	0	Lipid_metabolism		6.2.1.3		MNXR134819
M_rxn05485	N_Acetyl_D_glucosamine_transport_via_PEP_Pyr_PTS	cpd00061[c] + cpd00122[e] -> cpd00020[c] + cpd00293[c]	SRU_1872	0	1000	0	Transport		2.7.1.69; 2.7.3.9		MNXR95253
M_rxn14089	cis_3_chloro_2_propene_1_ol_NAD_plus__oxidoreductase	cpd00003[c] + cpd04016[c] <=> cpd00004[c] + cpd00067[c] + cpd15064[c]	( SRU_2306 or SRU_0710 )	-1000	1000	0	Xenobiotics_biodegradation_and_metabolism		1.1.1.1	R05234	MNXR109410
M_rxn00214	UDP_glucose_4_epimerase	cpd00026[c] <=> cpd00043[c]	( SRU_0600 or SRU_1772 )	-1000	1000	0	Carbohydrate_metabolism		5.1.3.2	R00291	MNXR138907
M_rxn01211	5_10_Methenyltetrahydrofolate_5_hydrolase_decyclizing	cpd00001[c] + cpd00347[c] <=> cpd00067[c] + cpd00201[c]	SRU_1839	-1000	1000	0	cofactors_and_vitamins		3.5.4.9	R01655	MNXR101748
M_rxn00527	L_tyrosine_2_oxoglutarate_aminotransferase	cpd00024[c] + cpd00069[c] <=> cpd00023[c] + cpd00868[c]	( SRU_0938 or SRU_1781 or ( Unknown and SRU_2128 ))	-1000	1000	0	amino_acid_metabolism		2.6.1.1; 2.6.1.5; 2.6.1.57; 2.6.1.9	R00734	MNXR105000
M_rxn01215	3_phospho_D_glyceroyl_phosphate_alpha_D_glucose_1_phosphate_6_phosphotransferase	cpd00067[c] + cpd00089[c] + cpd00203[c] <=> cpd00169[c] + cpd00907[c]	( SRU_0825 or SRU_2111 )	-1000	1000	0	Carbohydrate_metabolism		2.7.1.106	R01660	MNXR141898
M_rxn05322	Butyryl_acyl_carrier_protein_malonyl_CoA_C_acyltransferasedecarboxylating__oxoacyl__and_enoyl_reducing	cpd00004[c] + cpd00067[c] + cpd11465[c] -> cpd00003[c] + cpd11464[c]	SRU_0532	0	1000	0	Lipid_metabolism		1.3.1.9	R04429	MNXR108883
M_rxn05193	Butyro_betaine_ABC_transport	cpd00001[c] + cpd00002[c] + cpd08306[e] -> cpd00008[c] + cpd00009[c] + cpd00067[c] + cpd08306[c]	( Unknown and SRU_0432 and SRU_0431 )	0	1000	0	Transport				MNXR134809
M_rxn08804	Lysophospholipase_L1_2_acylglycerophosphoethanolamine__n_C14_0_periplasm	cpd00001[c] + cpd15314[c] -> cpd00067[c] + cpd00908[c] + cpd03847[c]	( SRU_1831 or SRU_2203 )	0	1000	0	Lipid_metabolism		3.1.1.5		MNXR142311
M_rxn13782	Protein_biosynthesis	-> cpd17041[c]	( SRU_0038 and SRU_0037 and SRU_0036 and SRU_2805 and SRU_2804 and SRU_0022 and SRU_1774 and SRU_1761 and SRU_1760 and SRU_1629 and SRU_1626 and SRU_1420 and SRU_1419 and SRU_1367 and SRU_1366 and SRU_1162 and SRU_1061 and SRU_1059 and SRU_1058 and SRU_1057 and SRU_1053 and SRU_1052 and SRU_1051 and SRU_1050 and SRU_1049 and SRU_1048 and SRU_1047 and SRU_1046 and SRU_1045 and SRU_1044 and SRU_104…	0	1000	0	protein_biosynthesis				MNXR137715
M_rxn05430	14_methyl_3_oxo_pentadecanoyl_ACP_NADP_plus__oxidoreductase	cpd00005[c] + cpd00067[c] + cpd11566[c] <=> cpd00006[c] + cpd11567[c]	( SRU_1214 or SRU_1153 or SRU_0947 or SRU_2681 or SRU_0045 or SRU_0736 )	-1000	1000	0	Lipid_metabolism		1.1.1.100		MNXR134927
M_rxn00554	CTP_D_fructose_6_phosphate_1_phosphotransferase	cpd00052[c] + cpd00072[c] <=> cpd00067[c] + cpd00096[c] + cpd00290[c]	( SRU_1265 or SRU_0956 )	-1000	1000	0	Carbohydrate_metabolism		2.7.1.113	R00767	MNXR138989
M_rxn01917	ATP_N_acetyl_L_glutamate_5_phosphotransferase	cpd00002[c] + cpd00477[c] -> cpd00008[c] + cpd02552[c]	SRU_2219	0	1000	0	amino_acid_metabolism		2.7.2.8	R02649	MNXR95256
M_rxn10236	anteisopentadecanoyl_phosphatidylserine_decarboxylase	2 cpd00067[c] + cpd15693[c] -> cpd00011[c] + cpd15699[c]	SRU_0961	0	1000	0	Lipid_metabolism		4.1.1.65		MNXR136232
M_rxn05501	arbutin_transport_via_PEP_Pyr_PTS	cpd00061[c] + cpd03696[e] -> cpd00020[c] + cpd03697[c]	SRU_1872	0	0	0	Transport		2.7.1.69; 2.7.3.9		MNXR95932
M_rxn01509	ATP_dGMP_phosphotransferase	cpd00002[c] + cpd00067[c] + cpd00296[c] <=> cpd00008[c] + cpd00295[c]	SRU_0030	-1000	1000	0	Nucleotide_metabolism		2.7.4.12; 2.7.4.8	R02090	MNXR97320
M_rxn02011	UDP_N_acetylmuramoyl_L_alanyl_D_glutamate_L_meso_2_6_diaminoheptanedioate_gamma_ligase_ADP_forming	cpd00002[c] + cpd00516[c] + cpd00525[c] -> cpd00008[c] + cpd00009[c] + cpd00067[c] + cpd02964[c]	SRU_0556	0	1000	0	Glycan_biosynthesis_and_metabolism		6.3.2.13	R02788	MNXR138890
M_rxn01548	guanosine_phosphate_alpha_D_ribosyltransferase	cpd00009[c] + cpd00311[c] <=> cpd00207[c] + cpd00475[c]	( SRU_0692 or SRU_2131 )	-1000	1000	0	Nucleotide_metabolism		2.4.2.1; 2.4.2.15	R02147	MNXR103345
M_rxn09205	Phosphatidylserine_syntase_n_C12_0	cpd00054[c] + cpd15417[c] -> cpd00046[c] + 2 cpd00067[c] + cpd15552[c]	SRU_0962	0	1000	0	Lipid_metabolism		2.7.8.8		MNXR135985
M_rxn05364	6_methyl_3_oxo_octanoyl_ACP_NADP_plus__oxidoreductase	cpd00005[c] + cpd00067[c] + cpd11500[c] <=> cpd00006[c] + cpd11501[c]	( SRU_1214 or SRU_1153 or SRU_0947 or SRU_2681 or SRU_0736 or SRU_0045 )	-1000	1000	0	Lipid_metabolism		1.1.1.100		MNXR134861
M_rxn09201	Phosphatidylserine_decarboxylase_n_C16_1	2 cpd00067[c] + cpd15556[c] -> cpd00011[c] + cpd15532[c]	SRU_0961	0	1000	0	Lipid_metabolism		4.1.1.65		MNXR135983
M_rxn00508	Succinate_semialdehyde_NAD_plus__oxidoreductase	cpd00001[c] + cpd00003[c] + cpd00199[c] -> cpd00004[c] + cpd00036[c] + 2 cpd00067[c]	SRU_1344	0	1000	0	amino_acid_metabolism		1.2.1.16; 1.2.1.24	R00713	MNXR104540
M_rxn02115	R_Acetoin_racemase	cpd00361[c] <=> cpd01221[c]	SRU_0007	-1000	1000	0	Carbohydrate_metabolism		5.1.2.4	R02949	MNXR134336
M_rxn08352	R08210	cpd00004[c] + cpd00067[c] + cpd08615[c] -> cpd00001[c] + cpd00003[c] + cpd00202[c]	SRU_1880	0	1000	0	Metabolism_of_terpenoids_and_polyketides		1.17.7.4	R08210	MNXR97524
M_rxn00187	L_Glutamate_ammonia_ligase_ADP_forming	cpd00002[c] + cpd00013[c] + cpd00023[c] -> cpd00008[c] + cpd00009[c] + cpd00053[c] + cpd00067[c]	SRU_0385	0	1000	0	amino_acid_metabolism		6.3.1.2	R00253	MNXR100024
M_rxn00376	N_Formyl_L_aspartate_amidohydrolase	cpd00001[c] + cpd00769[c] <=> cpd00041[c] + cpd00047[c]	SRU_1457	-1000	1000	0	Carbohydrate_metabolism		3.5.1.15; 3.5.1.8	R00526	MNXR106562
M_rxn08850	Lysophospholipase_L2_2_acylglycerophosphoglycerol__n_C18_0	cpd00001[c] + cpd15348[c] -> cpd00067[c] + cpd01080[c] + cpd02090[c]	( SRU_1831 or SRU_2203 )	0	1000	0	Lipid_metabolism		3.1.1.5		MNXR135890
M_rxn05734	aldehyde_dehydrogenase_glyoxylate__NAD	cpd00001[c] + cpd00003[c] + cpd00040[c] <=> cpd00004[c] + 2 cpd00067[c] + cpd00180[c]	( SRU_1228 or SRU_1782 or SRU_1456 or SRU_1229 )	-1000	1000	0	Carbohydrate_metabolism		1.2.1.3		MNXR100304
M_rxn00772	ATP_D_ribose_5_phosphotransferase	cpd00002[c] + cpd00105[c] <=> cpd00008[c] + cpd00067[c] + cpd00101[c]	SRU_0760	-1000	1000	0	Carbohydrate_metabolism		2.7.1.15	R01051	MNXR106804
M_rxn02229	3_Mercaptopyruvate_cyanide_sulfurtransferase	cpd00081[c] + cpd00706[c] <=> cpd00020[c] + cpd00268[c]	SRU_0989	-1000	1000	0	amino_acid_metabolism		2.8.1.2	R03105	MNXR107950
M_rxn08812	Lysophospholipase_L1_2_acylglycerophosphoglycerol__n_C14_1_periplasm	cpd00001[c] + cpd15320[c] -> cpd00067[c] + cpd02090[c] + cpd15298[c]	( SRU_1831 or SRU_2203 )	0	1000	0	Lipid_metabolism		3.1.1.5		MNXR135856
M_rxn02503	ATP_2_amino_4_hydroxy_6_hydroxymethyl_7_8_dihydropteridine_6_pyrophosphotransferase	cpd00002[c] + cpd00954[c] -> cpd00018[c] + cpd02920[c]	SRU_0955	0	1000	0	cofactors_and_vitamins		2.7.6.3	R03503	MNXR141999
M_rxn05338	3R_3_Hydroxydecanoyl_acyl_carrier_protein_NADP_plus__oxidoreductase	cpd00006[c] + cpd11482[c] <=> cpd00005[c] + cpd00067[c] + cpd11487[c]	( SRU_2681 or SRU_0736 or SRU_0045 or SRU_1214 or SRU_0947 or SRU_1153 )	-1000	1000	0	Lipid_metabolism		1.1.1.100; 2.3.1.85; 2.3.1.86	R04534	MNXR94941
M_rxn03135	Imidazole_glycerol_phosphate_synthase	cpd00053[c] + cpd02991[c] -> cpd00023[c] + 2 cpd00067[c] + cpd02843[c] + cpd02851[c]	SRU_1561	0	1000	0	amino_acid_metabolism		2.4.2.-; 4.1.3.-	R04558	MNXR100811
M_rxn05429	12_methyl_tridecanoyl_ACP_malonyl_acyl_carrier_protein_C_acyltransferase_decarboxylating	cpd11492[c] + cpd11565[c] -> cpd00011[c] + cpd11493[c] + cpd11566[c]	(( SRU_2739 or SRU_2753 ) and SRU_0042 )	0	1000	0	Lipid_metabolism		2.3.1.41		MNXR134926
M_rxn08310	CDP_diacylglycerol_synthetase_n_C16_1	cpd00052[c] + cpd15525[c] -> cpd00012[c] + cpd00067[c] + cpd15418[c]	SRU_1714	0	1000	0	Lipid_metabolism		2.7.7.41		MNXR97159
M_rxn00915	GMP_diphosphate_5_phospho_alpha_D_ribosyltransferase	cpd00103[c] + cpd00207[c] -> cpd00012[c] + cpd00067[c] + cpd00126[c]	SRU_1710	0	1000	0	Nucleotide_metabolism		2.4.2.22; 2.4.2.7; 2.4.2.8	R01229	MNXR100409
M_rxn02853	Imidazole_acetaldehyde_NAD_plus__oxidoreductase	cpd00001[c] + cpd00003[c] + cpd03052[c] -> cpd00004[c] + 2 cpd00067[c] + cpd01831[c]	( SRU_1456 or SRU_1229 or SRU_1782 or SRU_1228 )	0	1000	0	amino_acid_metabolism		1.2.1.3	R04065	MNXR95745
M_rxn01515	dTTP_cytidine_5_phosphotransferase	cpd00357[c] + cpd00367[c] <=> cpd00046[c] + cpd00067[c] + cpd00297[c]	SRU_0527	-1000	1000	0	Nucleotide_metabolism		2.7.1.48	R02096	MNXR141919
M_rxn02986	2_amino_4_hydroxy_6_erythro_1_2_3_trihydroxypropyl_dihydropteridine_triphosphate_lyase	cpd02978[c] <=> cpd00421[c] + cpd02315[c]	SRU_2793	-1000	1000	0	cofactors_and_vitamins		4.2.3.12	R04286	MNXR103331
M_rxn10224	anteisopentadecanoyl_phosphatidate_cytidylyltransferase	cpd00052[c] + cpd15681[c] -> cpd00012[c] + cpd00067[c] + cpd15687[c]	SRU_1714	0	1000	0	Lipid_metabolism		2.7.7.41		MNXR136220
M_rxn05337	3R_3_Hydroxyhexanoyl_acyl_carrier_protein_NADP_plus__oxidoreductase	cpd00006[c] + cpd11479[c] <=> cpd00005[c] + cpd00067[c] + cpd11486[c]	( SRU_2681 or SRU_0736 or SRU_0045 or SRU_1214 or SRU_0947 or SRU_1153 )	-1000	1000	0	Lipid_metabolism		1.1.1.100; 2.3.1.85; 2.3.1.86	R04953	MNXR94952
M_rxn00474	L_serine_hydro_lyase_adding_indole_L_tryptophan_forming	cpd00054[c] + cpd00359[c] -> cpd00001[c] + cpd00065[c]	(( SRU_1670 and SRU_1669 ) or SRU_1013 )	0	1000	0	amino_acid_metabolism		4.2.1.122; 4.2.1.20	R00674	MNXR104946
M_rxn03147	1_5_Phosphoribosyl_5_amino_4_carboxyimidazole_L_aspartate_ligase_ADP_forming	cpd00002[c] + cpd00041[c] + cpd02893[c] -> cpd00008[c] + cpd00009[c] + cpd00067[c] + cpd02921[c]	( SRU_1514 or SRU_1479 )	0	1000	0	Nucleotide_metabolism		6.3.2.6	R04591	MNXR103158
M_rxn03843	Farnesyl_diphosphate_Isopentenyl_diphosphate_farnesyl_cistransferase	cpd00113[c] + cpd00350[c] -> cpd00012[c] + cpd00067[c] + cpd08211[c]	SRU_1847	0	1000	0	Metabolism_of_terpenoids_and_polyketides		2.5.1.31	R05555	MNXR109677
M_rxn05376	12_methyl_3_oxo_tetra_decanoyl_ACP_NADP_plus__oxidoreductase	cpd00005[c] + cpd00067[c] + cpd11512[c] <=> cpd00006[c] + cpd11513[c]	( SRU_0045 or SRU_0736 or SRU_2681 or SRU_1153 or SRU_0947 or SRU_1214 )	-1000	1000	0	Lipid_metabolism		1.1.1.100		MNXR134873
M_rxn01802	Glutaryl_CoA_acceptor_2_3_oxidoreductase_decarboxylating	cpd00015[c] + cpd00067[c] + cpd00413[c] -> cpd00011[c] + cpd00650[c] + cpd00982[c]	( SRU_1116 or SRU_0115 )	0	1000	0	Lipid_metabolism		1.3.8.6	R02487	MNXR100293
M_rxn02317	ITP_D_Tagatose_6_phosphate_1_phosphotransferase	cpd00068[c] + cpd00805[c] <=> cpd00067[c] + cpd00090[c] + cpd02371[c]	( SRU_0825 or SRU_2111 )	-1000	1000	0	Carbohydrate_metabolism		2.7.1.11	R03239	MNXR108041
M_rxn01116	D_Ribulose_5_phosphate_3_epimerase	cpd00171[c] <=> cpd00198[c]	( SRU_0007 or SRU_0590 )	-1000	1000	0	Carbohydrate_metabolism		5.1.3.1	R01529	MNXR104083
M_rxn02182	beta_alanyl_CoA_ammonia_lyase_acryloyl_CoA_forming	cpd01560[c] <=> cpd00013[c] + cpd00663[c]	SRU_2221	-1000	1000	0	Carbohydrate_metabolism		4.3.1.6	R03046	MNXR107909
M_rxn02811	3_Isopropylmalate_hydro_lyase	cpd02693[c] <=> cpd00001[c] + cpd01710[c]	( SRU_2152 or SRU_2150 or ( SRU_2152 and SRU_2150 ))	-1000	1000	0	amino_acid_metabolism		4.2.1.33	R04001	MNXR141683
M_rxn03062	3_Isopropylmalate_NAD_plus__oxidoreductase	cpd00003[c] + cpd02693[c] -> cpd00004[c] + cpd00067[c] + cpd02605[c]	SRU_2148	0	1000	0	amino_acid_metabolism		1.1.1.85	R04426	MNXR142034
M_rxn08847	Lysophospholipase_L2_2_acylglycerophosphoglycerol__n_C14_1	cpd00001[c] + cpd15345[c] -> cpd00067[c] + cpd02090[c] + cpd15298[c]	( SRU_1831 or SRU_2203 )	0	1000	0	Lipid_metabolism		3.1.1.5		MNXR135887
M_rxn01544	XMP_pyrophosphate_phosphoribosyltransferase	cpd00103[c] + cpd00309[c] -> cpd00012[c] + cpd00067[c] + cpd00497[c]	SRU_1710	0	1000	0	Nucleotide_metabolism		2.4.2.22; 2.4.2.8	R02142	MNXR105243
M_rxn00863	L_histidinal_NAD_plus__oxidoreductase	cpd00001[c] + cpd00003[c] + cpd01324[c] -> cpd00004[c] + 2 cpd00067[c] + cpd00119[c]	SRU_2127	0	1000	0	amino_acid_metabolism		1.1.1.23	R01163	MNXR106847
M_rxn09113	Phosphatidylglycerol_synthase_n_C18_0	cpd00080[c] + cpd15421[c] -> cpd00046[c] + cpd15547[c]	( SRU_2173 and SRU_1301 )	0	1000	0	Lipid_metabolism		2.7.8.5		MNXR102595
M_rxn00711	UMP_diphosphate_phospho_alpha_D_ribosyltransferase	cpd00092[c] + cpd00103[c] -> cpd00012[c] + cpd00067[c] + cpd00091[c]	(( SRU_1335 or SRU_2693 ) and SRU_1287 )	0	1000	0	Nucleotide_metabolism		2.4.2.9	R00966	MNXR105142
M_rxn10184	D_sorbitol_transport_via_PEP_Pyr_PTS_periplasm	cpd00061[c] + cpd00588[e] -> cpd00020[c] + cpd00804[c]	SRU_1872	0	1000	0	Transport		2.7.1.69; 2.7.3.9		MNXR104290
M_rxn00473	L_tryptophan_indole_lyase_deaminating_pyruvate_forming	cpd00001[c] + cpd00065[c] -> cpd00013[c] + cpd00020[c] + cpd00359[c]	SRU_1708	0	1000	0	amino_acid_metabolism		4.1.99.1	R00673	MNXR104941
M_rxn00908	glycine_synthase	cpd00003[c] + cpd00033[c] + cpd00087[c] -> cpd00004[c] + cpd00011[c] + cpd00013[c] + cpd00125[c]	( SRU_1257 or SRU_1603 or SRU_1617 or SRU_1638 )	0	1000	0	Carbohydrate_metabolism		1.4.4.2; 1.8.1.4; 2.1.2.10	R01221	MNXR141866
M_rxn00795	N6_D_Biotinyl_L_lysine_amidohydrolase	cpd00001[c] + cpd03293[c] <=> cpd00039[c] + cpd00104[c]	SRU_2799	-1000	1000	0	Metabolism_of_cofactors_and_vitamins		3.5.1.12	R01077	MNXR106815
M_rxn05515	ATP_phosphohydrolase_vitamin_B12_importing	cpd00001[c] + cpd00002[c] + cpd00423[e] -> cpd00008[c] + cpd00009[c] + cpd00067[c] + cpd00423[c]	( SRU_1225 and SRU_1224 and Unknown )	0	1000	0	Transport				MNXR96474
M_rxn01138	Adenosine_phosphate_alpha_D_ribosyltransferase	cpd00009[c] + cpd00182[c] <=> cpd00128[c] + cpd00475[c]	( SRU_0692 or SRU_2131 )	-1000	1000	0	Nucleotide_metabolism		2.4.2.1	R01561	MNXR103343
M_rxn02402	Nicotinate_nucleotide_pyrophosphate_phosphoribosyltransferase_carboxylating	cpd00067[c] + cpd00103[c] + cpd02333[c] -> cpd00011[c] + cpd00012[c] + cpd00873[c]	SRU_1913	0	1000	0	Metabolism_of_cofactors_and_vitamins		2.4.2.19	R03348	MNXR101980
M_rxn05452	14_methyl_hexa_decanoyl_ACP_acyl_carrier_protein_transferase	cpd00010[c] + cpd00067[c] + cpd11519[c] <=> cpd11434[c] + cpd11493[c]	SRU_0043	-1000	1000	0	Lipid_metabolism		2.3.1.39		MNXR134949
M_rxn05465	Malonyl_CoA_acyl_carrier_protein_S_malonyltransferase	cpd00067[c] + cpd00070[c] + cpd11493[c] <=> cpd00010[c] + cpd11492[c]	SRU_0043	-1000	1000	0	Lipid_metabolism		2.3.1.39; 2.3.1.85; 2.3.1.86	R01626	MNXR101421
M_rxn12845	Gly_Leu_aminopeptidase	cpd00001[c] + cpd15604[c] <=> cpd00033[c] + cpd00107[c]	( SRU_1055 or SRU_1497 or SRU_1894 or SRU_1296 or SRU_2761 or SRU_1296 or SRU_2761 )	-1000	1000	0	aminopeptidase		3.4.11.18; 3.4.11.2; 3.4.19.5		MNXR100349
M_rxn05380	14_methyl_3_oxo_hexa_decanoyl_ACP_NADP_plus__oxidoreductase	cpd00005[c] + cpd00067[c] + cpd11516[c] <=> cpd00006[c] + cpd11517[c]	( SRU_0947 or SRU_1153 or SRU_1214 or SRU_0045 or SRU_0736 or SRU_2681 )	-1000	1000	0	Lipid_metabolism		1.1.1.100		MNXR134877
M_rxn05347	Acyl_acyl_carrier_protein_malonyl_acyl_carrier_protein_C_acyltransferase_decarboxylating	cpd11492[c] + cpd11494[c] -> cpd00011[c] + cpd11488[c] + cpd11493[c]	((( SRU_2739 or SRU_2753 ) and SRU_0042 ) or SRU_2154 )	0	1000	0	Lipid_metabolism		2.3.1.179; 2.3.1.41; 2.3.1.85; 2.3.1.86	R04355	MNXR100912
M_rxn00404	L_Arginine_glycine_amidinotransferase	cpd00033[c] + cpd00051[c] <=> cpd00064[c] + cpd00451[c]	( SRU_0276 or SRU_1940 or SRU_0080 )	-1000	1000	0	amino_acid_metabolism		2.1.4.1	R00565	MNXR106585
M_rxn00145	S_Lactate_ferricytochrome_c_2_oxidoreductase	2 cpd00109[c] + cpd00159[c] <=> cpd00020[c] + 2 cpd00067[c] + 2 cpd00110[c]	SRU_0681	-1000	1000	0	Carbohydrate_metabolism		1.1.2.3	R00196	MNXR138959
M_rxn08126	Amylomaltase_maltotriose	cpd00179[c] + cpd01262[c] <=> cpd00027[c] + cpd01399[c]	SRU_0660	-1000	1000	0	Carbohydrate_metabolism		2.4.1.25		MNXR142292
M_rxn05388	5_methyl_hexanoyl_ACP_malonyl_acyl_carrier_protein_C_acyltransferase_decarboxylating	cpd11492[c] + cpd11524[c] -> cpd00011[c] + cpd11493[c] + cpd11525[c]	(( SRU_2739 or SRU_2753 ) and SRU_0042 )	0	1000	0	Lipid_metabolism		2.3.1.41		MNXR134885
M_rxn01303	Acetyl_CoA_L_homoserine_O_acetyltransferase	cpd00022[c] + cpd00227[c] -> cpd00010[c] + cpd00790[c]	SRU_0480	0	1000	0	amino_acid_metabolism		2.3.1.31	R01776	MNXR100736
M_rxn00113	Carbon_dioxide_ammonia_ligase_ADP_forming_carbamate_phosphorylating	cpd00001[c] + 2 cpd00002[c] + cpd00011[c] + cpd00013[c] <=> 2 cpd00008[c] + cpd00009[c] + 3 cpd00067[c] + cpd00146[c]	SRU_0550	-1000	1000	0	amino_acid_metabolism		6.3.4.16	R00149	MNXR96884
M_rxn04736	2_naphthylmethanol_NAD_plus__oxidoreductase	cpd00003[c] + cpd01859[c] <=> cpd00004[c] + cpd00067[c] + cpd09802[c]	( SRU_2306 or SRU_0710 )	-1000	1000	0	Xenobiotics_biodegradation_and_metabolism		1.1.1.1	R06927	MNXR110652
M_rxn00497	L_phenylalanine_carboxy_lyase_phenylethylamine_forming	cpd00066[c] + cpd00067[c] -> cpd00011[c] + cpd03161[c]	SRU_0093	0	1000	0	amino_acid_metabolism		4.1.1.28; 4.1.1.53	R00699	MNXR102650
M_rxn07579	octadecanoyl_acp_NAD_plus_trans_2_oxidoreductase	cpd00004[c] + cpd00067[c] + cpd14940[c] -> cpd00003[c] + cpd12458[c]	SRU_0532	0	1000	0	Lipid_metabolism		1.3.1.9	R07765	MNXR111353
M_rxn00611	sn_Glycerol_3_phosphate_NAD_plus__2_oxidoreductase	cpd00003[c] + cpd00080[c] <=> cpd00004[c] + cpd00067[c] + cpd00095[c]	( SRU_1473 and SRU_1481 )	-1000	1000	0	Lipid_metabolism		1.1.1.8; 1.1.1.94	R00842	MNXR99876
M_rxn01678	ATP_dUDP_phosphotransferase	cpd00002[c] + cpd00978[c] <=> cpd00008[c] + cpd00358[c]	SRU_1075	-1000	1000	0	Nucleotide_metabolism		2.7.4.6	R02331	MNXR101938
M_rxn00832	IMP_1_2_hydrolase_decyclizing	cpd00001[c] + cpd00114[c] <=> cpd02884[c]	SRU_1639	-1000	1000	0	Nucleotide_metabolism		2.1.2.3; 3.5.4.10	R01127	MNXR100783
M_rxn01106	2_Phospho_D_glycerate_2_3_phosphomutase	cpd00482[c] <=> cpd00169[c]	( SRU_2355 or SRU_1349 )	-1000	1000	0	amino_acid_metabolism		5.4.2.11; 5.4.2.12	R01518	MNXR133115
M_rxn12640	methionyl_aminopeptidase	cpd00001[c] + cpd11586[c] <=> cpd00023[c] + cpd00035[c]	( SRU_1055 or SRU_1497 or SRU_1894 or SRU_2761 or SRU_1296 or SRU_1296 or SRU_2761 )	-1000	1000	0	aminopeptidase		3.4.11.18; 3.4.11.2; 3.4.19.5		MNXR137143
M_rxn00931	L_Proline_NADP_plus__5_oxidoreductase	cpd00005[c] + 2 cpd00067[c] + cpd02431[c] -> cpd00006[c] + cpd00129[c]	SRU_1560	0	1000	0	amino_acid_metabolism		1.5.1.2	R01251	MNXR102302
M_rxn08756	isopentenyl_diphosphate_NAD_plus__oxidoreductase	cpd00004[c] + cpd00067[c] + cpd08615[c] -> cpd00001[c] + cpd00003[c] + cpd00113[c]	SRU_1880	0	1000	0	Metabolism_of_terpenoids_and_polyketides		1.17.1.2	R08209	MNXR100874
M_rxn09450	fatty_acid__CoA_ligase_hexadecenoate__peroxisomal	cpd00002[c] + cpd00010[c] + cpd00067[c] + cpd15237[c] -> cpd00012[c] + cpd00018[c] + cpd15238[c]	( SRU_2380 or SRU_1209 )	0	1000	0	Lipid_metabolism		6.2.1.3		MNXR136034
M_rxn00938	Nicotinamide_amidohydrolase	cpd00001[c] + cpd00133[c] -> cpd00013[c] + cpd00218[c]	SRU_1457	0	1000	0	Metabolism_of_cofactors_and_vitamins		3.5.1.19	R01268	MNXR101977
M_rxn00412	UTP_L_glutamine_amido_ligase_ADP_forming	cpd00001[c] + cpd00002[c] + cpd00053[c] + cpd00062[c] -> cpd00008[c] + cpd00009[c] + cpd00023[c] + cpd00052[c] + 2 cpd00067[c]	( SRU_0550 or SRU_2214 )	0	1000	0	Nucleotide_metabolism		6.3.4.2	R00573	MNXR96945
M_rxn00650	L_cysteinylglycine_dipeptidase	cpd00001[c] + cpd01017[c] <=> cpd00033[c] + cpd00084[c]	( SRU_1055 or SRU_1497 or SRU_1894 or SRU_1296 or SRU_2761 or SRU_2761 or SRU_1296 )	-1000	1000	0	Metabolism_of_other_amino_acids		3.4.11.1; 3.4.11.2; 3.4.11.23	R00899	MNXR95828
M_rxn03167	2_Amino_4_hydroxy_6_erythro_1_2_3_trihydroxypropyl_dihydropteridine_triphosphate_phosphohydrolase_alkaline_optimum	3 cpd00001[c] + cpd02978[c] -> 3 cpd00009[c] + 3 cpd00067[c] + cpd02961[c]	( SRU_0238 or SRU_2450 )	0	1000	0	cofactors_and_vitamins		3.1.3.1	R04620	MNXR139295
M_rxn01103	3_Phospho_D_glyceroyl_phosphate_phosphohydrolase	cpd00001[c] + cpd00203[c] -> cpd00009[c] + cpd00067[c] + cpd00169[c]	SRU_2068	0	1000	0	Carbohydrate_metabolism		3.6.1.7	R01515	MNXR141892
M_rxn00515	ATP_IDP_phosphotransferase	cpd00002[c] + cpd00090[c] <=> cpd00008[c] + cpd00068[c]	SRU_1075	-1000	1000	0	Nucleotide_metabolism		2.7.4.6	R00722	MNXR101941
M_rxn08846	Lysophospholipase_L2_2_acylglycerophosphoglycerol__n_C14_0	cpd00001[c] + cpd15344[c] -> cpd00067[c] + cpd02090[c] + cpd03847[c]	( SRU_1831 or SRU_2203 )	0	1000	0	Lipid_metabolism		3.1.1.5		MNXR135886
M_rxn05397	11_methyl_3_oxo_dodecanoyl_ACP_NADP_plus__oxidoreductase	cpd00005[c] + cpd00067[c] + cpd11533[c] <=> cpd00006[c] + cpd11534[c]	( SRU_1214 or SRU_1153 or SRU_0947 or SRU_2681 or SRU_0045 or SRU_0736 )	-1000	1000	0	Lipid_metabolism		1.1.1.100		MNXR134894
M_rxn03005	R04326	2 cpd00067[c] + cpd00087[c] + cpd02678[c] <=> cpd00001[c] + cpd00347[c] + cpd02394[c]	SRU_1638	-1000	1000	0	cofactors_and_vitamins		2.1.2.2	R04326	MNXR139269
M_rxn05012	carbamoyl_phosphate_N2_acetyl_L_ornithine_carbamoyltransferase	cpd00146[c] + cpd00342[c] -> cpd00009[c] + cpd00067[c] + cpd11209[c]	( SRU_2218 or SRU_0275 )	0	1000	0	amino_acid_metabolism		2.1.3.9	R07245	MNXR110930
M_rxn03437	R_2_3_Dihydroxy_3_methylpentanoate_hydro_lyase	cpd02535[c] -> cpd00001[c] + cpd00508[c]	SRU_2153	0	1000	0	amino_acid_metabolism		4.2.1.9	R05070	MNXR134508
M_rxn01353	ATP_dGDP_phosphotransferase	cpd00002[c] + cpd00295[c] <=> cpd00008[c] + cpd00241[c]	SRU_1075	-1000	1000	0	Nucleotide_metabolism		2.7.4.6	R01857	MNXR96118
M_rxn10235	isopentadecanoyl_phosphatidylserine_decarboxylase	2 cpd00067[c] + cpd15692[c] -> cpd00011[c] + cpd15698[c]	SRU_0961	0	1000	0	Lipid_metabolism		4.1.1.65		MNXR136231
M_rxn12633	RXN0_6975c	cpd00001[c] + cpd11593[c] <=> cpd00035[c] + cpd00041[c]	( SRU_1055 or SRU_1497 or SRU_1894 or SRU_1296 or SRU_2761 or SRU_2761 or SRU_1296 )	-1000	1000	0	peptidase		3.4.11.18; 3.4.11.2; 3.4.19.5		MNXR123344
M_rxn00882	1D_myo_Inositol_4_phosphate_phosphohydrolase	cpd00001[c] + cpd02230[c] -> cpd00009[c] + cpd00121[c]	SRU_0531	0	1000	0	Carbohydrate_metabolism		3.1.3.25	R01186	MNXR101579
M_rxn03244	S_hydroxydecanoyl_CoA_NAD_plus__oxidoreductase	cpd00003[c] + cpd03118[c] -> cpd00004[c] + cpd00067[c] + cpd03119[c]	(( SRU_1476 and SRU_1459 ) or SRU_1210 )	0	1000	0	Lipid_metabolism		1.1.1.211; 1.1.1.35	R04743	MNXR100545
M_rxn00616	sn_Glycerol_3_phosphate_acceptor_2_oxidoreductase	cpd00015[c] + cpd00067[c] + cpd00080[c] <=> cpd00095[c] + cpd00982[c]	( SRU_1463 or SRU_2437 )	-1000	1000	0	Lipid_metabolism		1.1.5.3	R00848	MNXR99875
M_rxn00552	D_glucosamine_6_phosphate_aminohydrolase_ketol_isomerizing	cpd00001[c] + cpd00288[c] -> cpd00013[c] + cpd00072[c]	SRU_2530	0	1000	0	Carbohydrate_metabolism		3.5.99.6	R00765	MNXR138459
M_rxn01639	N_Formimino_L_glutamate_formiminohydrolase	cpd00023[c] + cpd00378[c] -> cpd00001[c] + cpd00344[c]	SRU_1639	0	1000	0	amino_acid_metabolism		3.5.3.8	R02285	MNXR138654
M_rxn05409	2_methylpropionyl_ACP_malonyl_acyl_carrier_protein_C_acyltransferase_decarboxylating	cpd11492[c] + cpd11545[c] -> cpd00011[c] + cpd11493[c] + cpd11546[c]	( SRU_0042 and ( SRU_2753 or SRU_2739 ))	0	1000	0	Lipid_metabolism		2.3.1.41		MNXR134906
M_rxn00313	meso_2_6_diaminoheptanedioate_carboxy_lyase_L_lysine_forming	cpd00067[c] + cpd00516[c] -> cpd00011[c] + cpd00039[c]	SRU_0301	0	1000	0	amino_acid_metabolism		4.1.1.20	R00451	MNXR97141
M_rxn02949	S_3_Hydroxyisobutyryl_CoA_hydro_lyase	cpd00001[c] + cpd02187[c] <=> cpd03572[c]	(( SRU_1476 and SRU_1459 ) or SRU_1210 )	-1000	1000	0	amino_acid_metabolism		4.2.1.17	R04224	MNXR138263
M_rxn00735	2R_3S_3_methylmalate_NAD_plus__oxidoreductase	cpd00004[c] + cpd00011[c] + cpd00094[c] <=> cpd00003[c] + cpd03593[c]	SRU_2148	-1000	1000	0	amino_acid_metabolism		1.1.1.85	R00994	MNXR106779
M_rxn10537	glycine_transport_in_via_sodium_symport_periplasm	cpd00033[e] + cpd00971[e] -> cpd00033[c] + cpd00971[c]	SRU_1286	0	1000	0	Transport				MNXR100351
M_rxn00775	ADP_ribose_ribophosphohydrolase	cpd00001[c] + cpd00251[c] -> cpd00018[c] + 2 cpd00067[c] + cpd00101[c]	SRU_2115	0	1000	0	Nucleotide_metabolism		3.6.1.13	R01054	MNXR106807
M_rxn02680	Octanoyl_CoA_acetyl_CoA_C_acyltransferase	cpd00022[c] + cpd01335[c] <=> cpd00010[c] + cpd03119[c]	( SRU_1547 or SRU_1460 or SRU_2111 )	-1000	1000	0	Lipid_metabolism		2.3.1.16	R03778	MNXR95198
M_rxn05405	15_methyl_3_oxo_hexa_decanoyl_ACP_NADP_plus__oxidoreductase	cpd00005[c] + cpd00067[c] + cpd11541[c] <=> cpd00006[c] + cpd11542[c]	( SRU_2681 or SRU_0736 or SRU_0045 or SRU_1214 or SRU_0947 or SRU_1153 )	-1000	1000	0	Lipid_metabolism		1.1.1.100		MNXR134902
M_rxn10571	Mg2_plus__importing_ATPase	cpd00001[c] + cpd00002[c] + cpd00254[e] -> cpd00008[c] + cpd00009[c] + cpd00067[c] + cpd00254[c]		0	1000	0	Transport				MNXR101505
M_rxn05363	4_methyl_hexanoyl_ACP_malonyl_acyl_carrier_protein_C_acyltransferase_decarboxylating	cpd11492[c] + cpd11499[c] -> cpd00011[c] + cpd11493[c] + cpd11500[c]	( SRU_0042 and ( SRU_2739 or SRU_2753 ))	0	1000	0	Lipid_metabolism		2.3.1.41		MNXR134860
M_rxn00505	Isocitrate_NAD_plus__oxidoreductase_decarboxylating	cpd00003[c] + cpd00260[c] -> cpd00004[c] + cpd00011[c] + cpd00024[c]	SRU_1677	0	1000	0	amino_acid_metabolism		1.1.1.286; 1.1.1.41	R00709	MNXR100782
M_rxn04750	S_3_hydroxyacyl_CoA_NAD_plus__oxidoreductase	cpd00003[c] + cpd09844[c] -> cpd00004[c] + cpd00067[c] + cpd01507[c]	(( SRU_1476 and SRU_1459 ) or SRU_1210 )	0	1000	0	amino_acid_metabolism		1.1.1.157; 1.1.1.35	R06941	MNXR100555
M_rxn05325	Octanoyl_acyl_carrier_protein_malonyl_CoA_C_acyltransferasedecarboxylating__oxoacyl__and_enoyl_reducing	cpd00004[c] + cpd00067[c] + cpd11471[c] -> cpd00003[c] + cpd11470[c]	SRU_0532	0	1000	0	Lipid_metabolism		1.3.1.9	R04958	MNXR109249
M_rxn11040	6_phospho_D_gluconate_NAD_plus_ 2_oxidoreductase_decarboxylating	cpd00003[c] + cpd00284[c] <=> cpd00004[c] + cpd00011[c] + cpd00171[c]	SRU_0079	-1000	1000	0	Carbohydrate_metabolism		1.1.1.343; 1.1.1.351	R10221	MNXR113581
M_rxn05610	D_mannose_transport_via_PEP_Pyr_PTS	cpd00061[c] + cpd00138[e] -> cpd00020[c] + cpd00235[c]	SRU_1872	0	0	0	Transport		2.7.1.69; 2.7.3.9		MNXR138580
M_rxn03366	R04917	cpd00001[c] + cpd00006[c] + cpd03365[c] <=> cpd00005[c] + 2 cpd00067[c] + cpd03366[c]	SRU_1838	-1000	1000	0	amino_acid_metabolism		1.2.1.11	R04917	MNXR109217
M_rxn10042	F1_ATPase	cpd00008[c] + cpd00009[c] + 4 cpd00067[e] -> cpd00001[c] + cpd00002[c] + 3 cpd00067[c]	( Unknown and Unknown and SRU_0916 and Unknown and SRU_0915 and SRU_2430 and Unknown and Unknown and SRU_2429 )	0	1000	0	Transport		3.6.3.14		MNXR96136
M_rxn08803	Lysophospholipase_L1_2_acylglycerophosphoethanolamine__n_C12_0_periplasm	cpd00001[c] + cpd15313[c] -> cpd00067[c] + cpd00908[c] + cpd01741[c]	( SRU_1831 or SRU_2203 )	0	1000	0	Lipid_metabolism		3.1.1.5		MNXR142310
M_rxn02895	5_Phospho_D_ribosylamine_glycine_ligase_ADP_forming	cpd00002[c] + cpd00033[c] + cpd01982[c] <=> cpd00008[c] + cpd00009[c] + cpd00067[c] + cpd02394[c]	SRU_1862	-1000	1000	0	Nucleotide_metabolism		6.3.4.13	R04144	MNXR103139
M_rxn07295	glycine_oxidase	cpd00007[c] + cpd00033[c] -> cpd00025[c] + cpd00067[c] + cpd14545[c]	SRU_1233	0	1000	0	Metabolism_of_cofactors_and_vitamins		1.4.3.19	R07463	MNXR135560
M_rxn02934	2S_3S_3_Hydroxy_2_methylbutanoyl_CoA_hydro_liase	cpd02691[c] <=> cpd00001[c] + cpd02125[c]	(( SRU_1476 and SRU_1459 ) or SRU_1210 )	-1000	1000	0	amino_acid_metabolism		4.2.1.17	R04204	MNXR97894
M_rxn07688	enoyl_CoA_hydratase	cpd00004[c] + cpd00067[c] + cpd15054[c] -> cpd00003[c] + cpd15053[c]	(( SRU_1476 and SRU_1459 ) or SRU_1210 )	0	1000	0	Lipid_metabolism		1.1.1.211; 1.1.1.35	R07898	MNXR111481
M_rxn00189	L_Glutamine_amidohydrolase	cpd00001[c] + cpd00053[c] -> cpd00013[c] + cpd00023[c]	(( SRU_1169 and SRU_1170 ) or SRU_0550 or ( SRU_2075 and SRU_0975 ) or ( SRU_0960 and SRU_0959 ) or SRU_0403 )	0	1000	0	amino_acid_metabolism		1.4.1.13; 1.4.7.1; 3.5.1.2; 3.5.1.38; 4.3.3.6; 6.3.4.2; 6.3.5.2; 6.3.5.4; 6.3.5.5	R00256	MNXR100030
M_rxn01508	ATP_deoxyadenosine_5_phosphotransferase	cpd00002[c] + cpd00438[c] <=> cpd00008[c] + cpd00067[c] + cpd00294[c]	(( SRU_1265 or SRU_0956 ) and ( SRU_1265 or SRU_0956 ))	-1000	1000	0	Nucleotide_metabolism		2.7.1.76	R02089	MNXR97079
M_rxn02508	N_5_Phospho_beta_D_ribosylanthranilate_ketol_isomerase	cpd02642[c] -> cpd00956[c]	SRU_1668	0	1000	0	amino_acid_metabolism		5.3.1.24	R03509	MNXR103156
M_rxn05442	11_methyl_trans_dodec_2_enoyl_ACP_NAD_plus__oxidoreductase_A_specific	cpd00004[c] + cpd00067[c] + cpd11535[c] -> cpd00003[c] + cpd11536[c]	SRU_0532	0	1000	0	Lipid_metabolism		1.3.1.9		MNXR134939
M_rxn00543	ethanol_NAD_plus__oxidoreductase	cpd00003[c] + cpd00363[c] <=> cpd00004[c] + cpd00067[c] + cpd00071[c]	( SRU_2306 or SRU_0710 or SRU_0710 or SRU_2306 )	-1000	1000	0	Carbohydrate_metabolism		1.1.1.1; 1.1.1.71	R00754	MNXR95725
M_rxn01500	R_Mevalonate_NAD_plus__oxidoreductase_CoA_acetylating	2 cpd00003[c] + cpd00010[c] + cpd00332[c] <=> 2 cpd00004[c] + 2 cpd00067[c] + cpd00292[c]	SRU_2422	-1000	1000	0	Metabolism_of_terpenoids_and_polyketides		1.1.1.88	R02081	MNXR141916
M_rxn06205	urate_3_ribonucleoside_phosphate_D_ribosyltransferase	cpd00009[c] + cpd12729[c] <=> cpd00300[c] + cpd00475[c]	SRU_1163	-1000	1000	0	Nucleotide_metabolism		2.4.2.16	R02646	MNXR107640
M_rxn10221	anteisoheptadecanoyl_phosphatidate_cytidylyltransferase	cpd00052[c] + cpd15678[c] -> cpd00012[c] + cpd00067[c] + cpd15684[c]	SRU_1714	0	1000	0	Lipid_metabolism		2.7.7.41		MNXR136217
M_rxn05451	12_methyl_tetra_decanoyl_ACP_acyl_carrier_protein_transferase	cpd00010[c] + cpd00067[c] + cpd11515[c] <=> cpd11439[c] + cpd11493[c]	SRU_0043	-1000	1000	0	Lipid_metabolism		2.3.1.39		MNXR134948
M_rxn00469	N2_Acetyl_L_ornithine_amidohydrolase	cpd00001[c] + cpd00342[c] -> cpd00029[c] + cpd00064[c]	( SRU_2799 or SRU_2220 )	0	1000	0	amino_acid_metabolism		3.5.1.14; 3.5.1.16	R00669	MNXR95377
M_rxn02804	myristoyl_CoA_acetylCoA_C_myristoyltransferase	cpd00022[c] + cpd01695[c] <=> cpd00010[c] + cpd03114[c]	( SRU_1547 or SRU_1460 or SRU_2111 )	-1000	1000	0	Lipid_metabolism		2.3.1.155; 2.3.1.16	R03991	MNXR95203
M_rxn02939	4_phospho_D_erythronate_NAD_plus__2_oxidoreductase	cpd00003[c] + cpd02147[c] <=> cpd00004[c] + cpd00067[c] + cpd03606[c]	SRU_2082	-1000	1000	0	Metabolism_of_cofactors_and_vitamins		1.1.1.290	R04210	MNXR102495
M_rxn00048	6_7_Dimethyl_8_1_D_ribityllumazine_6_7_dimethyl_8_1_D_ribityllumazine_2_3_butanediyltransferase	cpd00067[c] + 2 cpd02656[c] -> cpd00220[c] + cpd02882[c]	SRU_2303	0	1000	0	Metabolism_of_cofactors_and_vitamins		2.5.1.9	R00066	MNXR103430
M_rxn07876	citronellal_dehydrogenase	cpd00001[c] + cpd00003[c] + cpd06739[c] <=> cpd00004[c] + 2 cpd00067[c] + cpd15166[c]	SRU_1838	-1000	1000	0	Metabolism_of_terpenoids_and_polyketides		1.2.1.11	R08087	MNXR111666
M_rxn12191	choline_dehydrogenase	cpd00006[c] + cpd00098[c] -> cpd00005[c] + cpd00067[c] + cpd00447[c]	( SRU_0710 or SRU_2306 )	0	1000	0	amino_acid_metabolism		1.1.1.1	R08558	MNXR112092
M_rxn05231	2_Deoxyadenosine_5_diphosphate_oxidized_thioredoxin_2_oxidoreductase	cpd00008[c] + cpd00067[c] + cpd11421[c] -> cpd00001[c] + cpd00177[c] + cpd11420[c]	( SRU_0131 and ( SRU_0132 or SRU_0300 ))	0	1000	0	Nucleotide_metabolism		1.17.4.1	R02017	MNXR104060
M_rxn09200	Phosphatidylserine_decarboxylase_n_C16_0	2 cpd00067[c] + cpd15555[c] -> cpd00011[c] + cpd15531[c]	SRU_0961	0	1000	0	Lipid_metabolism		4.1.1.65		MNXR103232
M_rxn00283	alanine_racemase	cpd00035[c] <=> cpd00117[c]	SRU_0573	-1000	1000	0	Metabolism_of_other_amino_acids		5.1.1.1	R00401	MNXR95693
M_rxn00726	chorismate_pyruvate_lyase_amino_accepting_anthranilate_forming	cpd00013[c] + cpd00216[c] -> cpd00001[c] + cpd00020[c] + cpd00067[c] + cpd00093[c]	( SRU_1662 and SRU_1665 )	0	1000	0	amino_acid_metabolism		4.1.3.27	R00985	MNXR95844
M_rxn00184	L_Glutamate_NADP_plus__oxidoreductase_deaminating	cpd00001[c] + cpd00006[c] + cpd00023[c] <=> cpd00005[c] + cpd00013[c] + cpd00024[c] + cpd00067[c]	( SRU_0505 or SRU_2255 or SRU_1169 or SRU_1170 )	-1000	1000	0	amino_acid_metabolism		1.4.1.13; 1.4.1.3; 1.4.1.4	R00248	MNXR100086
M_rxn00379	ATP_sulfate_adenylyltransferase	cpd00002[c] + cpd00048[c] + cpd00067[c] -> cpd00012[c] + cpd00193[c]	( SRU_0580 or SRU_0581 or SRU_0608 )	0	1000	0	Nucleotide_metabolism		2.7.7.4	R00529	MNXR104240
M_rxn08851	Lysophospholipase_L2_2_acylglycerophosphoglycerol__n_C18_1	cpd00001[c] + cpd15349[c] -> cpd00067[c] + cpd02090[c] + cpd15269[c]	( SRU_1831 or SRU_2203 )	0	1000	0	Lipid_metabolism		3.1.1.5		MNXR135891
M_rxn02155	ATP_nicotinamide_nucleotide_adenylyltransferase	cpd00002[c] + cpd00067[c] + cpd00873[c] <=> cpd00012[c] + cpd00638[c]	( SRU_2072 or SRU_0567 or SRU_2072 )	-1000	1000	0	Metabolism_of_cofactors_and_vitamins		2.7.7.1; 2.7.7.18	R03005	MNXR101978
M_rxn02228	3_Mercaptolactate_NAD_plus__oxidoreductase	cpd00003[c] + cpd03455[c] <=> cpd00004[c] + cpd00067[c] + cpd00706[c]	SRU_0681	-1000	1000	0	amino_acid_metabolism		1.1.1.27	R03104	MNXR107949
M_rxn02475	2_5_Diamino_6_hydroxy_4_5_phosphoribosylamino_pyrimidine_2_aminohydrolase	cpd00001[c] + cpd00067[c] + cpd00957[c] -> cpd00013[c] + cpd00931[c]	(( SRU_2302 and SRU_2302 ) or SRU_1323 )	0	1000	0	Metabolism_of_cofactors_and_vitamins		3.5.4.26	R03459	MNXR141996
M_rxn05339	3R_3_Hydroxybutanoyl_acyl_carrier_protein_NADP_plus__oxidoreductase	cpd00006[c] + cpd11478[c] <=> cpd00005[c] + cpd00067[c] + cpd11488[c]	( SRU_2681 or SRU_0736 or SRU_0045 or SRU_1214 or SRU_0947 or SRU_1153 )	-1000	1000	0	Lipid_metabolism		1.1.1.100; 2.3.1.85; 2.3.1.86	R04533	MNXR94951
M_rxn03108	ATP_4_amino_2_methyl_5_phosphomethylpyrimidine_phosphotransferase	cpd00002[c] + cpd02775[c] -> cpd00008[c] + cpd02894[c]	SRU_1237	0	1000	0	Metabolism_of_cofactors_and_vitamins		2.7.4.7	R04509	MNXR103045
M_rxn01018	carbamoyl_phosphate_L_aspartate_carbamoyltransferase	cpd00041[c] + cpd00146[c] -> cpd00009[c] + cpd00067[c] + cpd00343[c]	SRU_1334	0	1000	0	amino_acid_metabolism		2.1.3.2	R01397	MNXR96080
M_rxn08813	Lysophospholipase_L1_2_acylglycerophosphoglycerol__n_C16_0_periplasm	cpd00001[c] + cpd15321[c] -> cpd00067[c] + cpd00214[c] + cpd02090[c]	( SRU_1831 or SRU_2203 )	0	1000	0	Lipid_metabolism		3.1.1.5		MNXR135857
M_rxn00124	ATP_pyridoxal_5_phosphotransferase	cpd00002[c] + cpd00215[c] -> cpd00008[c] + cpd00016[c] + cpd00067[c]	SRU_0690	0	1000	0	Metabolism_of_cofactors_and_vitamins		2.7.1.35	R00174	MNXR103361
M_rxn00634	D_Glucitol_NAD_plus__2_oxidoreductase	cpd00003[c] + cpd00588[c] <=> cpd00004[c] + cpd00067[c] + cpd00082[c]	SRU_0709	-1000	1000	0	Carbohydrate_metabolism		1.1.1.14; 1.1.1.15	R00875	MNXR138822
M_rxn00947	Palmitate_CoA_ligase_AMP_forming	cpd00002[c] + cpd00010[c] + cpd00214[c] -> cpd00012[c] + cpd00018[c] + cpd00134[c]	( SRU_1209 or SRU_2380 )	0	1000	0	Lipid_metabolism		6.2.1.3	R01280	MNXR99153
M_rxn03247	S_Hydroxyoctanoyl_CoA_hydro_lyase	cpd03120[c] <=> cpd00001[c] + cpd03130[c]	(( SRU_1476 and SRU_1459 ) or SRU_1210 )	-1000	1000	0	Lipid_metabolism		4.2.1.17; 4.2.1.74	R04746	MNXR97888
M_rxn00278	L_Alanine_NAD_plus__oxidoreductase_deaminating	cpd00001[c] + cpd00003[c] + cpd00035[c] <=> cpd00004[c] + cpd00013[c] + cpd00020[c] + cpd00067[c]	SRU_0902	-1000	1000	0	amino_acid_metabolism		1.4.1.1	R00396	MNXR95687
M_rxn01476	6_Phospho_D_glucono_1_5_lactone_lactonohydrolase	cpd00001[c] + cpd00911[c] -> cpd00067[c] + cpd00284[c]	SRU_0864	0	1000	0	Carbohydrate_metabolism		3.1.1.31	R02035	MNXR102539
M_rxn02789	2_Isopropylmalate_hydro_lyase	cpd01646[c] <=> cpd00001[c] + cpd01710[c]	( SRU_2152 or SRU_2150 or ( SRU_2150 and SRU_2152 ))	-1000	1000	0	amino_acid_metabolism		4.2.1.33	R03968	MNXR132709
M_rxn01370	dGTP_uridine_5_phosphotransferase	cpd00241[c] + cpd00249[c] <=> cpd00067[c] + cpd00091[c] + cpd00295[c]	SRU_0527	-1000	1000	0	Nucleotide_metabolism		2.7.1.48	R01880	MNXR97351
M_rxn07099	Penicillin_hydrolase	cpd00001[c] + cpd27778[c] <=> cpd00067[c] + cpd12884[c]	SRU_2721	-1000	1000	0	antibiotic_resistance		3.5.2.6	R06363	MNXR135494
M_rxn00988	Acetoacetate_CoA_ligase_AMP_forming	cpd00002[c] + cpd00010[c] + cpd00142[c] -> cpd00012[c] + cpd00018[c] + cpd00279[c]	( Unknown and ( SRU_2380 or SRU_1209 ))	0	1000	0	Carbohydrate_metabolism		6.2.1.16	R01357	MNXR95136
M_rxn01600	Cyclohexylamine_oxygen_oxidoreductase_deaminating	cpd00001[c] + cpd00007[c] + cpd00445[c] -> cpd00013[c] + cpd00025[c] + cpd00329[c]	SRU_1914	0	1000	0	Xenobiotics_biodegradation_and_metabolism		1.4.3.12	R02233	MNXR107395
M_rxn05455	12_methyl_tridecanoyl_ACP_acyl_carrier_protein_transferase	cpd00010[c] + cpd00067[c] + cpd11565[c] <=> cpd11435[c] + cpd11493[c]	SRU_0043	-1000	1000	0	Lipid_metabolism		2.3.1.39		MNXR134952
M_rxn00410	UTP_ammonia_ligase_ADP_forming	cpd00002[c] + cpd00013[c] + cpd00062[c] <=> cpd00008[c] + cpd00009[c] + cpd00052[c] + 2 cpd00067[c]	( SRU_0550 or SRU_2214 )	-1000	1000	0	Nucleotide_metabolism		6.3.4.2	R00571	MNXR96944
M_rxn01333	sedoheptulose_7_phosphate_D_glyceraldehyde_3_phosphate_glyceronetransferase	cpd00102[c] + cpd00238[c] <=> cpd00072[c] + cpd00236[c]	( SRU_0276 and SRU_1940 and SRU_0080 )	-1000	1000	0	Carbohydrate_metabolism		2.2.1.2	R01827	MNXR138846
M_rxn06586	3_methylbutanoyl_CoA_enzyme_N6_dihydrolipoyllysine_S_3_methylbutanoyltransferase	cpd00449[c] + cpd01882[c] <=> cpd00010[c] + cpd14699[c]	SRU_0811	-1000	1000	0	amino_acid_metabolism		2.3.1.168	R04097	MNXR142209
M_rxn12510	ATP_pantothenate_4_phosphotransferase	cpd00002[c] + cpd00644[c] -> cpd00008[c] + cpd00067[c] + cpd02201[c]	( SRU_1142 or SRU_0528 )	0	1000	0	Metabolism_of_cofactors_and_vitamins		2.7.1.33	R03018	MNXR103050
M_rxn03933	UDP_N_acetyl_D_glucosamine_N_acetyl_alpha_D_muramyloyl_L_Ala_gamma_D_Glu_L_Lys_D_Ala_D_Ala_diphosphoundecaprenol_4_beta_N_acetylglucosaminlytransferase	cpd00037[c] + cpd02948[c] <=> cpd00014[c] + cpd03491[c]	SRU_0560	-1000	1000	0	Glycan_biosynthesis_and_metabolism		2.4.1.227	R05662	MNXR105036
M_rxn07684	enoyl_CoA_hydratase	cpd00004[c] + cpd00067[c] + cpd15050[c] -> cpd00003[c] + cpd15049[c]	(( SRU_1476 and SRU_1459 ) or SRU_1210 )	0	1000	0	Lipid_metabolism		1.1.1.211; 1.1.1.35	R07894	MNXR111477
M_rxn05342	3R_3_Hydroxytetradecanoyl_acyl_carrier_protein_NADP_plus__oxidoreductase	cpd00006[c] + cpd11484[c] <=> cpd00005[c] + cpd00067[c] + cpd11491[c]	( SRU_2681 or SRU_0736 or SRU_0045 or SRU_1214 or SRU_0947 or SRU_1153 )	-1000	1000	0	Lipid_metabolism		1.1.1.100; 2.3.1.85; 2.3.1.86	R04566	MNXR94944
M_rxn00407	CTP_aminohydrolase	cpd00001[c] + cpd00052[c] + cpd00067[c] -> cpd00013[c] + cpd00062[c]	( SRU_0461 or SRU_1433 )	0	1000	0	Nucleotide_metabolism		3.5.4.13	R00568	MNXR97202
M_rxn00414	hydrogen_carbonate_L_glutamine_amido_ligase_ADP_forming__carbamate_phosphorylating	cpd00001[c] + 2 cpd00002[c] + cpd00053[c] + cpd00242[c] -> 2 cpd00008[c] + cpd00009[c] + cpd00023[c] + 2 cpd00067[c] + cpd00146[c]	( SRU_0959 and SRU_0960 )	0	1000	0	amino_acid_metabolism		6.3.5.5	R00575	MNXR96485
M_rxn09110	Phosphatidylglycerol_synthase_n_C14_1	cpd00080[c] + cpd15422[c] -> cpd00046[c] + cpd15544[c]	( SRU_2173 and SRU_1301 )	0	1000	0	Lipid_metabolism		2.7.8.5		MNXR135939
M_rxn00529	L_tyrosine_carboxy_lyase_tyramine_forming	cpd00067[c] + cpd00069[c] -> cpd00011[c] + cpd00374[c]	SRU_0093	0	1000	0	amino_acid_metabolism		4.1.1.25; 4.1.1.28	R00736	MNXR104990
M_rxn05349	acetyl_CoA_acyl_carrier_protein_S_acetyltransferase	cpd00022[c] + cpd11493[c] <=> cpd00010[c] + cpd11494[c]	( SRU_0042 and ( SRU_2739 or SRU_2753 ))	-1000	1000	0	Lipid_metabolism		2.3.1.38; 2.3.1.85; 2.3.1.86	R01624	MNXR95376
M_rxn00303	ATP_GTP_3_diphosphotransferase	cpd00002[c] + cpd00038[c] -> cpd00018[c] + cpd00067[c] + cpd02740[c]	SRU_1062	0	1000	0	Nucleotide_metabolism		2.7.6.5	R00429	MNXR100457
M_rxn00799	S_malate_hydro_lyase_fumarate_forming	cpd00130[c] <=> cpd00001[c] + cpd00106[c]	SRU_1611	-1000	1000	0	Carbohydrate_metabolism		4.2.1.2	R01082	MNXR99705
M_rxn01977	alpha_D_Glucose_6_phosphate_ketol_isomerase	cpd00079[c] <=> cpd00863[c]	SRU_0080	-1000	1000	0	Carbohydrate_metabolism		5.1.3.15; 5.3.1.9	R02739	MNXR99909
M_rxn01073	sn_Glycero_3_phosphoethanolamine_glycerophosphohydrolase	cpd00001[c] + cpd00908[c] -> cpd00067[c] + cpd00080[c] + cpd00162[c]	( SRU_1538 or SRU_0571 )	0	1000	0	Lipid_metabolism		3.1.4.2; 3.1.4.46	R01470	MNXR141883
M_rxn02405	CTP_3_deoxy_D_manno_octulosonate_cytidylyltransferase	cpd00052[c] + cpd00875[c] -> cpd00012[c] + cpd00067[c] + cpd02546[c]	SRU_1714	0	1000	0	Glycan_biosynthesis_and_metabolism		2.7.7.38	R03351	MNXR108111
M_rxn00011	pyruvate_thiamin_diphosphate_acetaldehydetransferase_decarboxylating	cpd00020[c] + cpd00056[c] + cpd00067[c] -> cpd00011[c] + cpd03049[c]	(( SRU_2146 and SRU_2145 ) or ( SRU_1971 and SRU_1970 ))	0	1000	0	Carbohydrate_metabolism		1.2.4.1; 2.2.1.6	R00014	MNXR102428
M_rxn01986	2_deoxy_D_ribose_1_phosphate_1_5_phosphomutase	cpd00509[c] <=> cpd00510[c]	SRU_1133	-1000	1000	0	Carbohydrate_metabolism		5.4.2.7	R02749	MNXR141960
M_rxn02200	2_amino_4_hydroxy_6_hydroxymethyl_7_8_dihydropteridine_4_aminobenzoate_2_amino_4_hydroxydihydropteridine_6_methenyltransferase	cpd00443[c] + cpd00954[c] <=> cpd00001[c] + cpd00683[c]	( SRU_1947 or SRU_0674 )	-1000	1000	0	cofactors_and_vitamins		2.5.1.15	R03066	MNXR139168
M_rxn00602	R_Methylmalonyl_CoA_CoA_carbonylmutase	cpd00078[c] -> cpd00891[c]	( SRU_1792 or SRU_1791 )	0	1000	0	Carbohydrate_metabolism		5.4.99.2	R00833	MNXR101661
M_rxn01069	O_phospho_L_homoserine_phosphate_lyase_adding_waterL_threonine_forming	cpd00001[c] + cpd00809[c] -> cpd00009[c] + cpd00161[c]	SRU_2377	0	1000	0	amino_acid_metabolism		4.2.3.1	R01466	MNXR104846
M_rxn05528	Copper_transporting_ATPase	cpd00001[c] + cpd00002[c] + cpd00058[c] -> cpd00008[c] + cpd00009[c] + cpd00058[e] + cpd00067[c]	( SRU_0111 or SRU_1594 or SRU_0325 or SRU_0335 )	0	1000	0	Transport		3.6.3.4		MNXR96950
M_rxn00791	N_5_Phospho_D_ribosylanthranilate_pyrophosphate_phosphoribosyl_transferase	cpd00093[c] + cpd00103[c] -> cpd00012[c] + cpd00067[c] + cpd02642[c]	SRU_1666	0	1000	0	amino_acid_metabolism		2.4.2.18	R01073	MNXR95842
M_rxn00365	ATP_cytidine_5_phosphotransferase	cpd00002[c] + cpd00367[c] <=> cpd00008[c] + cpd00046[c] + cpd00067[c]	SRU_0527	-1000	1000	0	Nucleotide_metabolism		2.7.1.213; 2.7.1.48	R00513	MNXR97041
M_rxn01827	4_Hydroxyphenylpyruvate_oxygen_oxidoreductase_hydroxylating_decarboxylating	cpd00007[c] + cpd00868[c] -> cpd00011[c] + cpd00426[c]	SRU_1370	0	1000	0	amino_acid_metabolism		1.13.11.27	R02521	MNXR94843
M_rxn01672	dCTP_aminohydrolase	cpd00001[c] + cpd00067[c] + cpd00356[c] -> cpd00013[c] + cpd00358[c]	( SRU_1433 or SRU_0461 )	0	1000	0	Nucleotide_metabolism		3.5.4.13	R02325	MNXR97201
M_rxn05181	Glycine_betaine_transport_via_ABC_system	cpd00001[c] + cpd00002[c] + cpd00540[e] -> cpd00008[c] + cpd00009[c] + cpd00067[c] + cpd00540[c]	(( Unknown and SRU_0431 and SRU_0432 ) or SRU_0431 )	0	1000	0	Transport	ECNumbers:3.A.1.12			MNXR100314
M_rxn05312	Inorganic_phosphate_transporter	cpd00009[c] + cpd00067[c] <=> cpd00009[e] + cpd00067[e]	SRU_1657	-1000	1000	0	Transport	ECNumbers:TC-2.A.20,2.A.20			MNXR102872
M_rxn01646	N_Ribosylnicotinamide_orthophosphate_ribosyltransferase	cpd00009[c] + cpd02016[c] <=> cpd00067[c] + cpd00133[c] + cpd00475[c]	( SRU_0692 or SRU_2131 )	-1000	1000	0	Metabolism_of_cofactors_and_vitamins		2.4.2.1	R02294	MNXR103048
M_rxn00105	ATP_nicotinamide_nucleotide_adenylyltransferase	cpd00002[c] + cpd00067[c] + cpd00355[c] -> cpd00003[c] + cpd00012[c]	( SRU_0567 or SRU_2072 )	0	1000	0	Metabolism_of_cofactors_and_vitamins		2.7.7.1; 2.7.7.18	R00137	MNXR95841
M_rxn03243	Decanoyl_CoA_acetyl_CoA_C_acyltransferase	cpd00022[c] + cpd03128[c] <=> cpd00010[c] + cpd03117[c]	( SRU_1547 or SRU_1460 or SRU_2111 )	-1000	1000	0	Lipid_metabolism		2.3.1.16	R04742	MNXR95200
M_rxn03446	O_Phospho_4_hydroxy_L_threonine_phospho_lyase_adding_water	cpd00001[c] + cpd03607[c] -> cpd00009[c] + cpd03608[c]	SRU_2377	0	1000	0	Metabolism_of_cofactors_and_vitamins		4.2.3.1	R05086	MNXR95024
M_rxn01302	L_homoserine_NADP_plus__oxidoreductase	cpd00006[c] + cpd00227[c] <=> cpd00005[c] + cpd00067[c] + cpd00346[c]	( SRU_0482 or SRU_0691 )	-1000	1000	0	amino_acid_metabolism		1.1.1.3	R01775	MNXR100734
M_rxn00784	2_deoxy_D_ribose_5_phosphate_acetaldehyde_lyase_D_glyceraldehyde_3_phosphate_forming	cpd00510[c] -> cpd00071[c] + cpd00102[c]	SRU_1227	0	1000	0	Carbohydrate_metabolism		4.1.2.4	R01066	MNXR141859
M_rxn00368	UTP_cytidine_5_phosphotransferase	cpd00062[c] + cpd00367[c] <=> cpd00014[c] + cpd00046[c] + cpd00067[c]	SRU_0527	-1000	1000	0	Nucleotide_metabolism		2.7.1.48	R00516	MNXR105173
M_rxn05393	9_methyl_3_oxo_decanoyl_ACP_NADP_plus__oxidoreductase	cpd00005[c] + cpd00067[c] + cpd11529[c] <=> cpd00006[c] + cpd11530[c]	( SRU_0736 or SRU_0045 or SRU_2681 or SRU_1153 or SRU_0947 or SRU_1214 )	-1000	1000	0	Lipid_metabolism		1.1.1.100		MNXR134890
M_rxn01537	Thiamin_hydrolase	cpd00001[c] + cpd00305[c] -> cpd00067[c] + cpd00939[c] + cpd02636[c]	SRU_0332	0	1000	0	Metabolism_of_cofactors_and_vitamins		3.5.99.2	R02133	MNXR138876
M_rxn02303	Coproporphyrinogen_oxygen_oxidoreductasedecarboxylating	cpd00007[c] + 2 cpd00067[c] + cpd02083[c] -> 2 cpd00001[c] + 2 cpd00011[c] + cpd00791[c]	SRU_1742	0	1000	0	Metabolism_of_cofactors_and_vitamins		1.3.3.3	R03220	MNXR96880
M_rxn00227	Acetyl_phosphate_phosphohydrolase	cpd00001[c] + cpd00196[c] -> cpd00009[c] + cpd00029[c] + cpd00067[c]	SRU_2068	0	1000	0	Carbohydrate_metabolism		3.6.1.7	R00317	MNXR95427
M_rxn08848	Lysophospholipase_L2_2_acylglycerophosphoglycerol__n_C16_0	cpd00001[c] + cpd15346[c] -> cpd00067[c] + cpd00214[c] + cpd02090[c]	( SRU_1831 or SRU_2203 )	0	1000	0	Lipid_metabolism		3.1.1.5		MNXR135888
M_rxn07883	3_hydroxy_5_methylhex_4_enoyl_CoA_NAD_plus__oxidoreductase	cpd00003[c] + cpd15173[c] -> cpd00004[c] + cpd00067[c] + cpd15175[c]	(( SRU_1476 and SRU_1459 ) or SRU_1210 )	0	1000	0	Metabolism_of_terpenoids_and_polyketides		1.1.1.35	R08094	MNXR111673
M_rxn08840	Lysophospholipase_L2_2_acylglycerophosphoethanolamine__n_C14_1	cpd00001[c] + cpd15338[c] -> cpd00067[c] + cpd00908[c] + cpd15298[c]	( SRU_1831 or SRU_2203 )	0	1000	0	Lipid_metabolism		3.1.1.5		MNXR142326
M_rxn00807	2S_alpha_leucine_2_3_aminomutase	cpd00107[c] <=> cpd01634[c]	SRU_1350	-1000	1000	0	amino_acid_metabolism		5.4.4.2	R01091	MNXR106820
M_rxn03907	CTP__2_C_Methyl_D_erythritol_4_phosphate_cytidylyltransferase	cpd00052[c] + cpd08286[c] -> cpd00012[c] + cpd08287[c]	SRU_1652	0	1000	0	Metabolism_of_terpenoids_and_polyketides		2.7.7.60	R05633	MNXR96807
M_rxn01987	ribokinase	cpd00002[c] + cpd01242[c] -> cpd00008[c] + cpd00067[c] + cpd00510[c]	SRU_0760	0	1000	0	Carbohydrate_metabolism		2.7.1.15	R02750	MNXR141961
M_rxn09310	thiazole_phosphate_synthesis	cpd00002[c] + cpd00069[c] + cpd00084[c] + cpd08289[c] -> cpd00001[c] + cpd00011[c] + cpd00012[c] + cpd00018[c] + cpd00035[c] + cpd00067[c] + cpd02654[c] + cpd15378[c]	( Unknown and Unknown and ( SRU_1188 or SRU_1149 or SRU_1858 ) and Unknown and Unknown and Unknown )	0	1000	0	Metabolism_of_cofactors_and_vitamins		2.8.1.7		MNXR104858
M_rxn02834	Phosphoribosyl_ATP_pyrophosphohydrolase	cpd00001[c] + cpd01775[c] -> cpd00012[c] + 2 cpd00067[c] + cpd01777[c]	( SRU_0728 and SRU_1018 )	0	1000	0	amino_acid_metabolism		3.6.1.31	R04035	MNXR103155
M_rxn01213	GPPSYN_RXN	cpd00113[c] + cpd00202[c] -> cpd00012[c] + cpd00067[c] + cpd00283[c]	SRU_1874	0	1000	0	Metabolism_of_terpenoids_and_polyketides		2.5.1.1	R01658	MNXR97512
M_rxn03860	3S_3_Hydroxyacyl_CoA_NAD_plus__oxidoreductase	cpd00003[c] + cpd06711[c] -> cpd00004[c] + cpd00067[c] + cpd06712[c]	(( SRU_1476 and SRU_1459 ) or SRU_1210 )	0	1000	0	Xenobiotics_biodegradation_and_metabolism		1.1.1.35	R05575	MNXR109693
M_rxn00459	2_phospho_D_glycerate_hydro_lyase_phosphoenolpyruvate_forming	cpd00482[c] <=> cpd00001[c] + cpd00061[c]	( SRU_0787 or SRU_1354 )	-1000	1000	0	amino_acid_metabolism		4.2.1.11	R00658	MNXR97932
M_rxn02304	protoporphyrinogen_IX_oxygen_oxidoreductase	3 cpd00007[c] + 2 cpd00791[c] -> 6 cpd00001[c] + 2 cpd01476[c]	SRU_1215	0	1000	0	Metabolism_of_cofactors_and_vitamins		1.3.3.4	R03222	MNXR103128
M_rxn00770	ATP_D_ribose_5_phosphate_diphosphotransferase	cpd00002[c] + cpd00101[c] <=> cpd00018[c] + cpd00103[c]	( SRU_0459 or SRU_0815 )	-1000	1000	0	Carbohydrate_metabolism		2.7.6.1	R01049	MNXR106802
M_rxn08806	Lysophospholipase_L1_2_acylglycerophosphoethanolamine__n_C16_0_periplasm	cpd00001[c] + cpd15316[c] -> cpd00067[c] + cpd00214[c] + cpd00908[c]	( SRU_1831 or SRU_2203 )	0	1000	0	Lipid_metabolism		3.1.1.5		MNXR142313
M_rxn05436	10_methyl_trans_dodec_2_enoyl_ACP_NAD_plus__oxidoreductase_A_specific	cpd00004[c] + cpd00067[c] + cpd11510[c] -> cpd00003[c] + cpd11511[c]	SRU_0532	0	1000	0	Lipid_metabolism		1.3.1.9		MNXR134933
M_rxn05195	ATP_phosphohydrolase_ferric_ion_transporting	cpd00001[c] + cpd00002[c] + cpd10516[e] -> cpd00008[c] + cpd00009[c] + cpd00067[c] + cpd10516[c]		0	1000	0	Transport				MNXR99525
M_rxn06377	glycine_lipoylprotein_oxidoreductase_decarboxylating_and_acceptor_aminomethylating	cpd00033[c] + cpd00067[c] + cpd12005[c] -> cpd00011[c] + cpd11830[c]	SRU_1257	0	1000	0	amino_acid_metabolism		1.4.4.2	R03425	MNXR100067
M_rxn10234	isotetradecanoyl_phosphatidylserine_decarboxylase	2 cpd00067[c] + cpd15691[c] -> cpd00011[c] + cpd15697[c]	SRU_0961	0	1000	0	Lipid_metabolism		4.1.1.65		MNXR136230
M_rxn01366	Uridine_phosphate_alpha_D_ribosyltransferase	cpd00009[c] + cpd00249[c] <=> cpd00092[c] + cpd00475[c]	SRU_1163	-1000	1000	0	Nucleotide_metabolism		2.4.2.2; 2.4.2.3	R01876	MNXR103377
M_rxn01208	R01652	cpd00067[c] + cpd02605[c] -> cpd00011[c] + cpd00200[c]	SRU_2148	0	1000	0	amino_acid_metabolism		1.1.1.85	R01652	MNXR102180
M_rxn01143	ATP_thymidine_5_phosphotransferase	cpd00002[c] + cpd00184[c] -> cpd00008[c] + cpd00067[c] + cpd00298[c]	SRU_2559	0	1000	0	Nucleotide_metabolism		2.7.1.21	R01567	MNXR104885
M_rxn01647	Nicotinate_D_ribonucleoside_orthophosphate_ribosyltransferase	cpd00009[c] + cpd03471[c] <=> cpd00067[c] + cpd00218[c] + cpd00475[c]	( SRU_0692 or SRU_2131 )	-1000	1000	0	Metabolism_of_cofactors_and_vitamins		2.4.2.1	R02295	MNXR102011
M_rxn10474	cobalt_Co_plus_2_transport_via_diffusion_extracellular_to_periplasm	cpd00149[c] <=> cpd00149[e]	SRU_0804	-1000	1000	0	Transport				MNXR96821
M_rxn00260	L_Aspartate_2_oxoglutarate_aminotransferase	cpd00024[c] + cpd00041[c] <=> cpd00023[c] + cpd00032[c]	( SRU_1781 or SRU_0938 )	-1000	1000	0	amino_acid_metabolism		2.6.1.1	R00355	MNXR96079
M_rxn03380	L_Serine_hydro_lyase_adding_homocysteine	cpd00054[c] + cpd03397[c] <=> cpd00001[c] + cpd03398[c]	SRU_1123	-1000	1000	0	Metabolism_of_other_amino_acids		4.2.1.22	R04942	MNXR104317
M_rxn05504	arsenobetaine_transport_in_via_ABC_system	cpd00001[c] + cpd00002[c] + cpd11597[e] -> cpd00008[c] + cpd00009[c] + cpd00067[c] + cpd11597[c]	( SRU_0432 and SRU_0431 and Unknown )	0	1000	0	Transport				MNXR134963
M_rxn07454	Z_phenylacetaldehyde_oxime_hydro_lyase	cpd14796[c] -> cpd00001[c] + cpd14795[c]	SRU_0573	0	1000	0	Metabolism_of_other_amino_acids		1.14.14.44; 4.99.1.7	R07638	MNXR111239
M_rxn00461	Phosphoenolpyruvate_UDP_N_acetyl_D_glucosamine_1_carboxyvinyl_transferase	cpd00037[c] + cpd00061[c] -> cpd00009[c] + cpd02820[c]	SRU_1859	0	1000	0	Carbohydrate_metabolism		2.5.1.7	R00660	MNXR105032
M_rxn05247	FACOAL140ISO	cpd00002[c] + cpd00010[c] + cpd00067[c] + cpd11430[c] -> cpd00012[c] + cpd00018[c] + cpd11435[c]	( SRU_2380 or SRU_1209 )	0	1000	0	Lipid_metabolism		6.2.1.3		MNXR134815
M_rxn03136	1_5_Phosphoribosyl_5_amino_4_N_succinocarboxamide_imidazole_AMP_lyase	cpd02921[c] <=> cpd00067[c] + cpd00106[c] + cpd02851[c]	SRU_0386	-1000	1000	0	Nucleotide_metabolism		4.3.2.2	R04559	MNXR95494
M_rxn00222	cellobiose_glucohydrolase	cpd00001[c] + cpd00158[c] -> 2 cpd00027[c]	SRU_2845	0	1000	0	Carbohydrate_metabolism		3.2.1.21; 3.2.1.74	R00306	MNXR141833
M_rxn07307	2R_O_phospho_3_sulfolactate_sulfo_lyase	cpd00061[c] + cpd00081[c] -> cpd08366[c]	SRU_0020	0	1000	0	Carbohydrate_metabolism		4.4.1.19	R07476	MNXR111106
M_rxn10229	isopentadecanoyl_CDPdiacylglycerol_serine_O_phosphatidyltransferase	cpd00054[c] + cpd15686[c] -> cpd00046[c] + 2 cpd00067[c] + cpd15692[c]	SRU_0962	0	1000	0	Lipid_metabolism		2.7.8.8		MNXR136225
M_rxn01387	Isocitrate_NADP_plus__oxidoreductase	cpd00006[c] + cpd00260[c] <=> cpd00005[c] + cpd00067[c] + cpd03187[c]	SRU_1973	-1000	1000	0	Carbohydrate_metabolism		1.1.1.42	R01899	MNXR105340
M_rxn02937	2_Formamido_N1_5_phosphoribosylacetamidine_cyclo_ligase_ADP_forming	cpd00002[c] + cpd02826[c] -> cpd00008[c] + cpd00009[c] + cpd00067[c] + cpd02140[c]	SRU_1479	0	1000	0	Nucleotide_metabolism		6.3.3.1	R04208	MNXR108734
M_rxn08810	Lysophospholipase_L1_2_acylglycerophosphoglycerol__n_C12_0_periplasm	cpd00001[c] + cpd15318[c] -> cpd00067[c] + cpd01741[c] + cpd02090[c]	( SRU_1831 or SRU_2203 )	0	1000	0	Lipid_metabolism		3.1.1.5		MNXR135854
M_rxn01652	S_Aminomethyldihydrolipoylprotein_6S_tetrahydrofolate_aminomethyltransferase_ammonia_forming	cpd00001[c] + cpd00347[c] -> cpd00067[c] + cpd02197[c]	SRU_1617	0	1000	0	cofactors_and_vitamins		2.1.2.10	R02300	MNXR99614
M_rxn00350	glutathione_gamma_glutamylaminopeptidase	cpd00001[c] + cpd00042[c] <=> cpd00023[c] + cpd01017[c]	( SRU_0895 or SRU_2660 )	-1000	1000	0	Metabolism_of_other_amino_acids		3.4.19.13	R00494	MNXR100136
M_rxn03137	10_Formyltetrahydrofolate_5_phosphoribosyl_5_amino_4_imidazolecarboxamide_formyltransferase	cpd00201[c] + cpd02851[c] <=> cpd00087[c] + cpd02884[c]	SRU_1639	-1000	1000	0	cofactors_and_vitamins		2.1.2.3	R04560	MNXR139287
M_rxn10343	Mercury_Hg_plus_2_ABC_transporter_periplasm	cpd00001[c] + cpd00002[c] + cpd00531[c] -> cpd00008[c] + cpd00009[c] + cpd00067[c] + cpd00531[e]	( SRU_1594 or SRU_0111 or SRU_0325 )	0	1000	0	Transport		3.6.3.3; 3.6.3.5		MNXR100623
M_rxn01437	N_Formyl_L_kynurenine_amidohydrolase	cpd00001[c] + cpd01749[c] -> cpd00047[c] + cpd00067[c] + cpd00275[c]	SRU_1503	0	1000	0	amino_acid_metabolism		3.5.1.9	R01959	MNXR140022
M_rxn01115	6_phospho_D_gluconate_NADP_plus__2_oxidoreductase_decarboxylating	cpd00006[c] + cpd00284[c] -> cpd00005[c] + cpd00011[c] + cpd00171[c]	SRU_0079	0	1000	0	Carbohydrate_metabolism		1.1.1.351; 1.1.1.44	R01528	MNXR100389
M_rxn01128	dATP_cytidine_5_phosphotransferase	cpd00115[c] + cpd00367[c] <=> cpd00046[c] + cpd00067[c] + cpd00177[c]	SRU_0527	-1000	1000	0	Nucleotide_metabolism		2.7.1.48	R01548	MNXR97172
M_rxn05239	adenosine_3_5_bisphosphate_sulfite_oxidized_thioredoxin_oxidoreductase_3_phosphoadenosine_5_phosphosulfate__forming	cpd00044[c] + cpd11421[c] -> cpd00045[c] + cpd00067[c] + cpd00081[c] + cpd11420[c]	SRU_0422	0	1000	0	Energy_metabolism		1.8.4.8	R02021	MNXR102376
M_rxn08312	CDP_diacylglycerol_synthetase_n_C18_1	cpd00052[c] + cpd15527[c] -> cpd00012[c] + cpd00067[c] + cpd15420[c]	SRU_1714	0	1000	0	Lipid_metabolism		2.7.7.41		MNXR97161
M_rxn00952	O_acetyl_L_homoserine_hydrogen_sulfide_S_3_amino_3_carboxypropyltransferase	cpd00239[c] + cpd00790[c] -> cpd00029[c] + cpd00135[c]	SRU_0479	0	1000	0	amino_acid_metabolism		2.5.1.49	R01287	MNXR95631
M_rxn01396	ATP_pyridoxine_5_phosphotransferase	cpd00002[c] + cpd00263[c] -> cpd00008[c] + cpd00067[c] + cpd00478[c]	SRU_0690	0	1000	0	Metabolism_of_cofactors_and_vitamins		2.7.1.35	R01909	MNXR103362
M_rxn00161	S_Malate_NADP_plus__oxidoreductaseoxaloacetate_decarboxylating	cpd00006[c] + cpd00130[c] -> cpd00005[c] + cpd00011[c] + cpd00020[c]	SRU_1786	0	1000	0	Carbohydrate_metabolism		1.1.1.40	R00216	MNXR101443
M_rxn01517	ATP_dUMP_phosphotransferase	cpd00002[c] + cpd00067[c] + cpd00299[c] <=> cpd00008[c] + cpd00978[c]	SRU_2701	-1000	1000	0	Nucleotide_metabolism		2.7.4.4; 2.7.4.9	R02098	MNXR105160
M_rxn10226	isoheptadecanoyl_CDPdiacylglycerol_serine_O_phosphatidyltransferase	cpd00054[c] + cpd15683[c] -> cpd00046[c] + 2 cpd00067[c] + cpd15689[c]	SRU_0962	0	1000	0	Lipid_metabolism		2.7.8.8		MNXR136222
M_rxn09211	Phosphatidylserine_syntase_n_C18_1	cpd00054[c] + cpd15420[c] -> cpd00046[c] + 2 cpd00067[c] + cpd15558[c]	SRU_0962	0	1000	0	Lipid_metabolism		2.7.8.8		MNXR135989
M_rxn01807	ATP_pyridoxal_5_phosphotransferase	cpd00002[c] + cpd00419[c] -> cpd00008[c] + cpd00067[c] + cpd00493[c]	SRU_0690	0	1000	0	Metabolism_of_cofactors_and_vitamins		2.7.1.35	R02493	MNXR103357
M_rxn11599	R04318	cpd00067[c] + cpd16471[c] -> cpd00001[c] + cpd03292[c]	SRU_2721	0	1000	0	antibiotic_resistance		3.5.2.6	R04318	MNXR108808
M_rxn01800	Deoxycytidine_aminohydrolase	cpd00001[c] + cpd00067[c] + cpd00654[c] -> cpd00013[c] + cpd00412[c]	SRU_1839	0	1000	0	Nucleotide_metabolism		3.5.4.5	R02485	MNXR97207
M_rxn02107	salicylaldehyde_NAD_plus__oxidoreductase	cpd00001[c] + cpd00003[c] + cpd03709[c] -> cpd00004[c] + 2 cpd00067[c] + cpd00599[c]	SRU_1838	0	1000	0	Xenobiotics_biodegradation_and_metabolism		1.2.1.65	R02941	MNXR107840
M_rxn08309	CDP_diacylglycerol_synthetase_n_C16_0	cpd00052[c] + cpd15524[c] -> cpd00012[c] + cpd00067[c] + cpd15419[c]	SRU_1714	0	1000	0	Lipid_metabolism		2.7.7.41		MNXR97157
M_rxn05379	12_methyl_tetra_decanoyl_ACP_malonyl_acyl_carrier_protein_C_acyltransferase_decarboxylating	cpd11492[c] + cpd11515[c] -> cpd00011[c] + cpd11493[c] + cpd11516[c]	( SRU_0042 and ( SRU_2739 or SRU_2753 ))	0	1000	0	Lipid_metabolism		2.3.1.41		MNXR134876
M_rxn01512	ATP_dTDP_phosphotransferase	cpd00002[c] + cpd00297[c] <=> cpd00008[c] + cpd00357[c]	SRU_1075	-1000	1000	0	Nucleotide_metabolism		2.7.4.6	R02093	MNXR141917
M_rxn03841	4_amino_4_deoxychorismate_pyruvate_lyase	cpd08210[c] -> cpd00020[c] + cpd00067[c] + cpd00443[c]	SRU_1685	0	1000	0	cofactors_and_vitamins		4.1.3.38	R05553	MNXR95436
M_rxn00866	L_histidine_carboxy_lyase_histamine_forming	cpd00067[c] + cpd00119[c] -> cpd00011[c] + cpd00312[c]	SRU_0093	0	1000	0	amino_acid_metabolism		4.1.1.22; 4.1.1.28	R01167	MNXR100581
M_rxn04954	5_methyltetrahydrofolate_NAD_plus__oxidoreductase	cpd00004[c] + cpd00067[c] + cpd00125[c] -> cpd00003[c] + cpd00345[c]	SRU_2094	0	1000	0	cofactors_and_vitamins		1.5.1.20	R07168	MNXR142121
M_rxn03249	S_hydroxyhexanoyl_CoA_NAD_plus__oxidoreductase	cpd00003[c] + cpd03122[c] -> cpd00004[c] + cpd00067[c] + cpd03123[c]	(( SRU_1476 and SRU_1459 ) or SRU_1210 )	0	1000	0	Lipid_metabolism		1.1.1.211; 1.1.1.35	R04748	MNXR100543
M_rxn04113	isopentenyl_diphosphate_NADP_plus__oxidoreductase	cpd00005[c] + cpd00067[c] + cpd08615[c] -> cpd00001[c] + cpd00006[c] + cpd00113[c]	SRU_1880	0	1000	0	Metabolism_of_terpenoids_and_polyketides		1.17.7.4	R05884	MNXR100810
M_rxn00676	acetyl_CoA_propanoyl_CoA_2_C_acetyltransferase	cpd00022[c] + cpd00086[c] <=> cpd00010[c] + cpd02124[c]	(( SRU_1460 and SRU_1211 ) or SRU_1547 )	-1000	1000	0	amino_acid_metabolism		2.3.1.16; 2.3.1.9	R00927	MNXR95195
M_rxn00713	GTP_uridine_5_phosphotransferase	cpd00038[c] + cpd00249[c] -> cpd00031[c] + cpd00067[c] + cpd00091[c]	SRU_0527	0	1000	0	Nucleotide_metabolism		2.7.1.48	R00968	MNXR105163
M_rxn05909	L_serine_hydro_lyase_adding_hydrogen_sulfide__L_cysteine_forming	cpd00054[c] + cpd00067[c] + cpd00239[c] <=> cpd00001[c] + cpd00084[c]	SRU_1123	-1000	1000	0	amino_acid_metabolism		4.2.1.22	R00891	MNXR96986
M_rxn01257	chorismate_L_glutamine_aminotransferase	cpd00053[c] + cpd00216[c] -> cpd00023[c] + cpd08210[c]	( SRU_1665 or SRU_1685 )	0	1000	0	cofactors_and_vitamins		2.6.1.85	R01716	MNXR95440
M_rxn00903	L_Valine_2_oxoglutarate_aminotransferase	cpd00024[c] + cpd00156[c] <=> cpd00023[c] + cpd00123[c]	SRU_2317	-1000	1000	0	amino_acid_metabolism		2.6.1.42; 2.6.1.6	R01214	MNXR96230
M_rxn00016	chitobiose_N_acetylglucosaminohydrolase	cpd00001[e] + cpd01157[e] -> 2 cpd00122[e]	( SRU_0372 or SRU_0368 )	0	1000	0	Carbohydrate_metabolism		3.2.1.52	R00022	MNXR95628
M_rxn01648	Cytidine_orthophosphate_alpha_D_ribosyltransferase	cpd00009[c] + cpd00367[c] <=> cpd00307[c] + cpd00475[c]	SRU_1163	-1000	1000	0	Nucleotide_metabolism		2.4.2.2	R02296	MNXR103376
M_rxn01216	3_phospho_D_glycerate_1_2_phosphomutase	cpd00067[c] + cpd00203[c] -> cpd00853[c]	SRU_2367	0	1000	0	Carbohydrate_metabolism			R01662	MNXR107112
M_rxn02213	3_Dehydroquinate_hydro_lyase	cpd00699[c] -> cpd00001[c] + cpd01716[c]	SRU_0492	0	1000	0	amino_acid_metabolism		4.2.1.10	R03084	MNXR97449
M_rxn05441	9_methyl_trans_dec_2_enoyl_ACP_NAD_plus__oxidoreductase_A_specific	cpd00004[c] + cpd00067[c] + cpd11531[c] -> cpd00003[c] + cpd11532[c]	SRU_0532	0	1000	0	Lipid_metabolism		1.3.1.9		MNXR134938
M_rxn03365	R04916	cpd00001[c] + cpd00003[c] + cpd03365[c] <=> cpd00004[c] + 2 cpd00067[c] + cpd03366[c]	SRU_1838	-1000	1000	0	amino_acid_metabolism		1.2.1.11	R04916	MNXR109216
M_rxn04989	L_phenylalanine_tetrahydrobiopterin_oxygen_oxidoreductase4_hydroxylating	cpd00007[c] + cpd00066[c] + cpd00233[c] -> cpd00069[c] + cpd03897[c]	SRU_2069	0	1000	0	cofactors_and_vitamins		1.14.16.1	R07211	MNXR139508
M_rxn05454	15_methyl_hexa_decanoyl_ACP_acyl_carrier_protein_transferase	cpd00010[c] + cpd00067[c] + cpd11544[c] <=> cpd11432[c] + cpd11493[c]	SRU_0043	-1000	1000	0	Lipid_metabolism		2.3.1.39		MNXR134951
M_rxn01127	ATP_dAMP_phosphotransferase	cpd00002[c] + cpd00067[c] + cpd00294[c] <=> cpd00008[c] + cpd00177[c]	SRU_1875	-1000	1000	0	Nucleotide_metabolism		2.7.4.11; 2.7.4.3	R01547	MNXR96117
M_rxn01461	L_Arginine_4_aminobutanoate_amidinotransferase	cpd00051[c] + cpd00281[c] <=> cpd00064[c] + cpd00762[c]	( SRU_0080 or SRU_0276 or SRU_1940 )	-1000	1000	0	amino_acid_metabolism		2.1.4.1	R01989	MNXR107262
M_rxn05226	D_glucose_transport_via_PEP_Pyr_PTS	cpd00027[e] + cpd00061[c] -> cpd00020[c] + cpd00079[c]	SRU_1872	0	1000	0	Transport	ECNumbers:2.7.1.69,2.7.3.9,			MNXR100237
M_rxn00615	ATP_glycerol_3_phosphotransferase	cpd00002[c] + cpd00100[c] -> cpd00008[c] + cpd00067[c] + cpd00080[c]	SRU_1471	0	1000	0	Lipid_metabolism		2.7.1.30	R00847	MNXR100348
M_rxn05445	4_methyl_trans_pent_2_enoyl_ACP_NAD_plus__oxidoreductase_A_specific	cpd00004[c] + cpd00067[c] + cpd11548[c] -> cpd00003[c] + cpd11549[c]	SRU_0532	0	1000	0	Lipid_metabolism		1.3.1.9		MNXR134942
M_rxn07493	GDP_L_galactose_phosphorylase	cpd00009[c] + cpd00067[c] + cpd01536[c] <=> cpd00031[c] + cpd14655[c]	SRU_2436	-1000	1000	0	Carbohydrate_metabolism			R07678	MNXR141528
M_rxn00332	2_oxoglutarate_glyoxylate_succinaldehydetransferase_decarboxylating	cpd00011[c] + cpd02056[c] <=> cpd00024[c] + cpd00040[c] + cpd00067[c]	SRU_1351	-1000	1000	0	Carbohydrate_metabolism		2.2.1.5	R00474	MNXR106547
M_rxn05341	3R_3_Hydroxyoctanoyl_acyl_carrier_protein_NADP_plus__oxidoreductase	cpd00006[c] + cpd11483[c] <=> cpd00005[c] + cpd00067[c] + cpd11490[c]	( SRU_2681 or SRU_0736 or SRU_0045 or SRU_1214 or SRU_0947 or SRU_1153 )	-1000	1000	0	Lipid_metabolism		1.1.1.100; 2.3.1.85; 2.3.1.86	R04536	MNXR94953
M_rxn00406	arginine_racemase	cpd00051[c] <=> cpd00586[c]	SRU_1459	-1000	1000	0	Metabolism_of_other_amino_acids		5.1.1.9	R00567	MNXR106586
M_rxn05449	12_methyl_trans_tridec_2_enoyl_ACP_NAD_plus__oxidoreductase_A_specific	cpd00004[c] + cpd00067[c] + cpd11564[c] -> cpd00003[c] + cpd11565[c]	SRU_0532	0	1000	0	Lipid_metabolism		1.3.1.9		MNXR134946
M_rxn00083	NADPH_NAD_plus__oxidoreductase	cpd00003[c] + cpd00005[c] -> cpd00004[c] + cpd00006[c]	(( SRU_2205 or SRU_2206 ) and SRU_2204 )	0	1000	0	Metabolism_of_cofactors_and_vitamins		1.6.1.1; 1.6.1.2; 1.6.1.3	R00112	MNXR101898
M_rxn01626	5_6_Dihydrouracil_amidohydrolase	cpd00001[c] + cpd00337[c] -> cpd00067[c] + cpd01720[c]	SRU_2721	0	1000	0	Nucleotide_metabolism		3.5.2.2	R02269	MNXR97432
M_rxn00495	L_phenylalanine_ammonia_lyase_trans_cinnamate_forming	cpd00066[c] <=> cpd00013[c] + cpd00333[c]	SRU_0722	-1000	1000	0	amino_acid_metabolism		4.3.1.24; 4.3.1.25	R00697	MNXR106649
M_rxn00743	Glycerone_phosphate_phosphohydrolase	cpd00001[c] + cpd00095[c] -> cpd00009[c] + cpd00157[c]	( SRU_2450 or SRU_0238 )	0	1000	0	Lipid_metabolism		3.1.3.1	R01010	MNXR95764
M_rxn03236	4a_hydroxytetrahydrobiopterin_hydro_lyase	cpd03897[c] <=> cpd00001[c] + cpd00231[c]	SRU_1447	-1000	1000	0	cofactors_and_vitamins		4.2.1.96	R04734	MNXR122085
M_rxn08981	Nicotinate_D_ribonucleotide_diphosphate_phosphoribosyltransferase	cpd00001[c] + cpd00002[c] + cpd00103[c] + cpd00218[c] -> cpd00008[c] + cpd00009[c] + cpd00012[c] + cpd00067[c] + cpd00873[c]	SRU_0348	0	1000	0	Metabolism_of_cofactors_and_vitamins		6.3.4.21	R01724	MNXR101909
M_rxn00874	butanoyl_CoA_acetyl_CoA_C_butanoyltransferase	cpd00022[c] + cpd00120[c] <=> cpd00010[c] + cpd03123[c]	( SRU_1460 or SRU_1547 or SRU_1211 )	-1000	1000	0	Lipid_metabolism		2.3.1.16; 2.3.1.9	R01177	MNXR95196
M_rxn00834	IMP_NAD_plus__oxidoreductase	cpd00001[c] + cpd00003[c] + cpd00114[c] <=> cpd00004[c] + cpd00067[c] + cpd00497[c]	SRU_1496	-1000	1000	0	Nucleotide_metabolism		1.1.1.205	R01130	MNXR100830
M_rxn01459	4_Aminobutyraldehyde_NAD_plus__oxidoreductase	cpd00001[c] + cpd00006[c] + cpd00434[c] -> cpd00005[c] + 2 cpd00067[c] + cpd00281[c]	( SRU_1782 or SRU_1456 or SRU_1229 or SRU_1228 )	0	1000	0	amino_acid_metabolism		1.2.1.3	R01986	MNXR94991
M_rxn05252	FACOAL170ISO	cpd00002[c] + cpd00010[c] + cpd00067[c] + cpd11431[c] -> cpd00012[c] + cpd00018[c] + cpd11432[c]	( SRU_2380 or SRU_1209 )	0	1000	0	Lipid_metabolism		6.2.1.3		MNXR134820
M_rxn01671	ATP_N_ribosylnicotinamide_5_phosphotransferase	cpd00002[c] + cpd02016[c] -> cpd00008[c] + cpd00067[c] + cpd00355[c]	SRU_1775	0	1000	0	Metabolism_of_cofactors_and_vitamins		2.7.1.22	R02324	MNXR104069
M_rxn12642	RXN0_6978c	cpd00001[c] + cpd11584[c] <=> cpd00035[c] + cpd00119[c]	( SRU_1055 or SRU_1497 or SRU_1894 or SRU_1296 or SRU_2761 or SRU_2761 or SRU_1296 )	-1000	1000	0	peptidase		3.4.11.18; 3.4.11.2; 3.4.19.5		MNXR142490
M_rxn01905	cysteine_sulfinic_acid_deaminase	cpd00001[c] + cpd00003[c] + cpd00467[c] <=> cpd00004[c] + cpd00013[c] + cpd00067[c] + cpd03284[c]	SRU_1744	-1000	1000	0	amino_acid_metabolism			R02618	MNXR107619
M_rxn11702	2_succinyl_5_enolpyruvyl_6_hydroxy_3_cyclohexene_1_carboxylate_synthase	cpd00024[c] + cpd00067[c] + cpd00658[c] -> cpd00011[c] + cpd16335[c]	SRU_1351	0	1000	0	Metabolism_of_cofactors_and_vitamins		2.2.1.9	R08165	MNXR104329
M_rxn01332	Phosphoenolpyruvate_D_erythrose_4_phosphate_C_1_carboxyvinyltransferase_phosphate_hydrolysing__2_carboxy_2_oxoethyl_forming	cpd00001[c] + cpd00061[c] + cpd00236[c] -> cpd00009[c] + cpd02857[c]	SRU_2489	0	1000	0	amino_acid_metabolism		2.5.1.54	R01826	MNXR97218
M_rxn01510	dGTP_cytidine_5_phosphotransferase	cpd00241[c] + cpd00367[c] <=> cpd00046[c] + cpd00067[c] + cpd00295[c]	SRU_0527	-1000	1000	0	Nucleotide_metabolism		2.7.1.48	R02091	MNXR97326
M_rxn02045	D_2_6_Diaminohexanoic_acid_5_6_aminomutase	cpd00549[c] <=> cpd03073[c]	SRU_1740	-1000	1000	0	amino_acid_metabolism			R02852	MNXR107777
M_rxn01530	retinol_NAD_plus__oxidoreductase	cpd00003[c] + cpd00365[c] <=> cpd00004[c] + cpd00067[c] + cpd00304[c]	( SRU_2306 or SRU_0710 )	-1000	1000	0	Metabolism_of_cofactors_and_vitamins		1.1.1.1; 1.1.1.105	R02124	MNXR103439
M_rxn01499	3_4_Dihydroxy_L_phenylalanine_carboxy_lyase	cpd00067[c] + cpd00291[c] -> cpd00011[c] + cpd02357[c]	SRU_0093	0	1000	0	amino_acid_metabolism		4.1.1.25; 4.1.1.28	R02080	MNXR107302
M_rxn00320	lysine_racemase	cpd00039[c] <=> cpd00549[c]	SRU_1459	-1000	1000	0	amino_acid_metabolism		5.1.1.5; 5.1.1.9	R00460	MNXR101263
M_rxn00785	D_Fructose_6_phosphate_D_glyceraldehyde_3_phosphate_glycolaldehyde_transferase	cpd00072[c] + cpd00102[c] <=> cpd00198[c] + cpd00236[c]	SRU_0275	-1000	1000	0	Carbohydrate_metabolism		2.2.1.1	R01067	MNXR138866
M_rxn01101	3_Phospho_D_glycerate_NAD_plus__2_oxidoreductase	cpd00003[c] + cpd00169[c] -> cpd00004[c] + cpd00067[c] + cpd02069[c]	SRU_0669	0	1000	0	amino_acid_metabolism		1.1.1.95	R01513	MNXR132639
M_rxn03084	5_Phosphoribosylformylglycinamide_L_glutamine_amido_ligase_ADP_forming	cpd00001[c] + cpd00002[c] + cpd00053[c] + cpd02678[c] -> cpd00008[c] + cpd00009[c] + cpd00023[c] + cpd00067[c] + cpd02826[c]	( SRU_2656 and SRU_0521 and SRU_0963 )	0	1000	0	Nucleotide_metabolism		6.3.5.3	R04463	MNXR108904
M_rxn10233	anteisoheptadecanoyl_phosphatidylserine_decarboxylase	2 cpd00067[c] + cpd15690[c] -> cpd00011[c] + cpd15696[c]	SRU_0961	0	1000	0	Lipid_metabolism		4.1.1.65		MNXR136229
M_rxn06600	S_aminomethyldihydrolipoylprotein_6S_tetrahydrofolate_aminomethyltransferase_ammonia_forming	cpd00087[c] + cpd11830[c] -> cpd00013[c] + cpd00125[c] + cpd12225[c]	(( SRU_2076 and SRU_1617 ) or SRU_1638 )	0	1000	0	cofactors_and_vitamins		2.1.2.10	R04125	MNXR142211
M_rxn02005	trehalose_transport_via_PEP_Pyr_PTS	cpd00061[c] + cpd00794[e] -> cpd00020[c] + cpd00523[c]	SRU_1872	0	1000	0	Transport		2.7.1.69; 2.7.3.9		MNXR104931
M_rxn08808	Lysophospholipase_L1_2_acylglycerophosphoethanolamine__n_C18_0_periplasm	cpd00001[c] + cpd12547[c] -> cpd00067[c] + cpd00908[c] + cpd01080[c]	( SRU_1831 or SRU_2203 )	0	1000	0	Lipid_metabolism		3.1.1.5		MNXR142315
M_rxn00558	D_glucose_6_phosphate_aldose_ketose_isomerase	cpd00079[c] <=> cpd00072[c]	SRU_0080	-1000	1000	0	Carbohydrate_metabolism		5.3.1.9	R00771	MNXR138699
M_rxn12635	RXN0_6974c	cpd00001[c] + cpd11591[c] <=> cpd00033[c] + cpd00060[c]	( SRU_1055 or SRU_1497 or SRU_1894 or SRU_2761 or SRU_1296 or SRU_1296 or SRU_2761 )	-1000	1000	0	peptidase		3.4.11.18; 3.4.11.2; 3.4.19.5		MNXR123343
M_rxn00346	L_aspartate_1_carboxy_lyase_beta_alanine_forming	cpd00041[c] + cpd00067[c] -> cpd00011[c] + cpd00085[c]	SRU_1412	0	1000	0	Metabolism_of_other_amino_acids		4.1.1.11; 4.1.1.15	R00489	MNXR96077
M_rxn04726	1_hydroxymethylnaphthalene_NAD_plus__oxidoreductase	cpd00003[c] + cpd09792[c] <=> cpd00004[c] + cpd00067[c] + cpd09793[c]	( SRU_2306 or SRU_0710 )	-1000	1000	0	Xenobiotics_biodegradation_and_metabolism		1.1.1.1	R06917	MNXR110642
M_rxn01859	Deoxyadenosine_orthophosphate_ribosyltransferase	cpd00009[c] + cpd00438[c] <=> cpd00128[c] + cpd00509[c]	( SRU_0692 or SRU_2131 )	-1000	1000	0	Nucleotide_metabolism		2.4.2.1	R02557	MNXR138728
M_rxn00806	L_Leucine_2_oxoglutarate_aminotransferase	cpd00023[c] + cpd00200[c] -> cpd00024[c] + cpd00107[c]	SRU_2317	0	1000	0	amino_acid_metabolism		2.6.1.42; 2.6.1.6; 2.6.1.67	R01090	MNXR96229
M_rxn05328	Hexadecanoyl_acyl_carrier_protein_malonyl_CoA_C_acyltransferasedecarboxylating__oxoacyl__and_enoyl_reducing	cpd00004[c] + cpd00067[c] + cpd11477[c] -> cpd00003[c] + cpd11476[c]	SRU_0532	0	1000	0	Lipid_metabolism		1.3.1.9	R04969	MNXR109258
M_rxn05024	4_2_carboxyphenyl_4_oxobutanoyl_CoA_dehydratase_cyclizing	cpd00067[c] + cpd02021[c] -> cpd00001[c] + cpd11217[c]	SRU_2766	0	1000	0	Metabolism_of_cofactors_and_vitamins		4.1.3.36	R07263	MNXR142124
M_rxn01851	4_aminobutanal_NAD_plus__1_oxidoreductase	cpd00001[c] + cpd00003[c] + cpd00434[c] -> cpd00004[c] + 2 cpd00067[c] + cpd00281[c]	( SRU_1228 or SRU_1782 or SRU_1229 or SRU_1456 or SRU_1838 )	0	1000	0	amino_acid_metabolism		1.2.1.19; 1.2.1.3	R02549	MNXR95191
M_rxn09449	acyl_coenzyme_A_ligase	cpd00002[c] + cpd00010[c] + cpd01080[c] -> cpd00012[c] + cpd00018[c] + cpd00327[c]	( SRU_2380 or SRU_1209 )	0	1000	0	Lipid_metabolism		6.2.1.3		MNXR99164
M_rxn05323	Tetradecanoyl_acyl_carrier_protein_malonyl_CoA_C_acyltransferasedecarboxylating__oxoacyl__and_enoyl_reducing	cpd00004[c] + cpd00067[c] + cpd11467[c] -> cpd00003[c] + cpd11466[c]	SRU_0532	0	1000	0	Lipid_metabolism		1.3.1.9	R04966	MNXR109255
M_rxn05192	Crotono_betaine_ABC_transport	cpd00001[c] + cpd00002[c] + cpd08305[e] -> cpd00008[c] + cpd00009[c] + cpd00067[c] + cpd08305[c]	( Unknown and SRU_0432 and SRU_0431 )	0	1000	0	Transport				MNXR138185
M_rxn00314	N2_D_1_carboxylethyl_L_lysine_NADP_plus__oxidoreductase_L_lysine_forming	cpd00001[c] + cpd00006[c] + cpd02490[c] <=> cpd00005[c] + cpd00020[c] + cpd00039[c] + cpd00067[c]	SRU_1560	-1000	1000	0	amino_acid_metabolism		1.5.1.16	R00452	MNXR106537
M_rxn05616	TRANS_RXN_141ce	cpd00254[c] <=> cpd00254[e]	SRU_0804	-1000	1000	0	Transport	ECNumbers:TC-1.A.35,1.A.35			MNXR101507
M_rxn08805	Lysophospholipase_L1_2_acylglycerophosphoethanolamine__n_C14_1_periplasm	cpd00001[c] + cpd15315[c] -> cpd00067[c] + cpd00908[c] + cpd15298[c]	( SRU_1831 or SRU_2203 )	0	1000	0	Lipid_metabolism		3.1.1.5		MNXR142312
M_rxn05651	sulfate_transport_in_via_proton_symport	cpd00048[e] + cpd00067[e] <=> cpd00048[c] + cpd00067[c]	SRU_2239	-1000	1000	0	Transport	ECNumbers:TC-2.A.53,2.A.53			MNXR104466
M_rxn00077	ATP_NAD_plus__2_phosphotransferase	cpd00002[c] + cpd00003[c] -> cpd00006[c] + cpd00008[c] + cpd00067[c]	SRU_1609	0	1000	0	Metabolism_of_cofactors_and_vitamins		2.7.1.23	R00104	MNXR101882
M_rxn01388	isocitrate_hydro_lyase_cis_aconitate_forming	cpd00260[c] <=> cpd00001[c] + cpd00331[c]	(( SRU_1477 or SRU_1866 ) and Unknown )	-1000	1000	0	Carbohydrate_metabolism		4.2.1.3	R01900	MNXR95387
M_rxn05438	14_methyl_trans_hexa_dec_2_enoyl_ACP_NAD_plus__oxidoreductase_A_specific	cpd00004[c] + cpd00067[c] + cpd11518[c] -> cpd00003[c] + cpd11519[c]	SRU_0532	0	1000	0	Lipid_metabolism		1.3.1.9		MNXR134935
M_rxn05126	gamma_L_glutamylamino_butanal_NAD_plus_oxidoreductase	cpd00001[c] + cpd00003[c] + cpd11341[c] -> cpd00004[c] + 2 cpd00067[c] + cpd11408[c]	SRU_1838	0	1000	0	amino_acid_metabolism		1.2.1.99	R07417	MNXR111060
M_rxn01446	Deoxyguanosine_orthophosphate_ribosyltransferase	cpd00009[c] + cpd00277[c] <=> cpd00207[c] + cpd00509[c]	( SRU_0692 or SRU_2131 )	-1000	1000	0	Nucleotide_metabolism		2.4.2.1; 2.4.2.4	R01969	MNXR138729
M_rxn05249	FACOAL150ISO	cpd00002[c] + cpd00010[c] + cpd00067[c] + cpd11436[c] -> cpd00012[c] + cpd00018[c] + cpd11437[c]	( SRU_1209 or SRU_2380 )	0	1000	0	Lipid_metabolism		6.2.1.3		MNXR134817
M_rxn10043	cytochrome_c_oxidase_H_plus_e___2	0.5 cpd00007[c] + 6 cpd00067[c] + 2 cpd00110[c] -> cpd00001[c] + 4 cpd00067[e] + 2 cpd00109[c]	( SRU_2099 and Unknown and SRU_2100 and SRU_2098 )	0	1000	0	Energy_metabolism		1.9.3.1		MNXR138190
M_rxn01068	L_threonine_NAD_plus__oxidoreductase	cpd00003[c] + cpd00161[c] -> cpd00004[c] + cpd00067[c] + cpd02211[c]	SRU_0383	0	1000	0	amino_acid_metabolism		1.1.1.103	R01465	MNXR103402
M_rxn10223	isopentadecanoyl_phosphatidate_cytidylyltransferase	cpd00052[c] + cpd15680[c] -> cpd00012[c] + cpd00067[c] + cpd15686[c]	SRU_1714	0	1000	0	Lipid_metabolism		2.7.7.41		MNXR136219
M_rxn10260	anteisoheptadecanoyl_CDPdiacylglycerol_sn_glycerol_3_phosphate_3_phosphatidyltransferase	cpd00080[c] + cpd15684[c] -> cpd00046[c] + cpd15717[c]	( SRU_2173 or SRU_1301 )	0	1000	0	Lipid_metabolism		2.7.8.5		MNXR136256
M_rxn03915	2_formylbenzoate_NAD_plus__oxidoreductase	cpd00001[c] + cpd00003[c] + cpd01956[c] <=> cpd00004[c] + 2 cpd00067[c] + cpd01129[c]	SRU_1838	-1000	1000	0	Xenobiotics_biodegradation_and_metabolism		1.2.1.78	R05643	MNXR109731
M_rxn03242	S_3_hydroxydodecanoyl_CoA_NAD_plus__oxidoreductase	cpd00003[c] + cpd03116[c] -> cpd00004[c] + cpd00067[c] + cpd03117[c]	(( SRU_1476 and SRU_1459 ) or SRU_1210 )	0	1000	0	Lipid_metabolism		1.1.1.211; 1.1.1.35	R04741	MNXR100546
M_rxn00541	L_threonine_acetaldehyde_lyase_glycine_forming	cpd00161[c] -> cpd00033[c] + cpd00071[c]	SRU_1423	0	1000	0	amino_acid_metabolism		4.1.2.48; 4.1.2.5	R00751	MNXR104833
M_rxn01368	Cytidine_aminohydrolase	cpd00001[c] + cpd00067[c] + cpd00367[c] -> cpd00013[c] + cpd00249[c]	SRU_1839	0	1000	0	Nucleotide_metabolism		3.5.4.5	R01878	MNXR97039
M_rxn00134	ATP_adenosine_5_phosphotransferase	cpd00002[c] + cpd00182[c] -> cpd00008[c] + cpd00018[c] + cpd00067[c]	SRU_2791	0	1000	0	Nucleotide_metabolism		2.7.1.20; 2.7.1.74	R00185	MNXR95456
M_rxn09199	Phosphatidylserine_decarboxylase_n_C14_1	2 cpd00067[c] + cpd15554[c] -> cpd00011[c] + cpd15530[c]	SRU_0961	0	1000	0	Lipid_metabolism		4.1.1.65		MNXR135982
M_rxn05233	2_Deoxyguanosine_5_diphosphate_oxidized_thioredoxin_2_oxidoreductase	cpd00031[c] + cpd11421[c] -> cpd00001[c] + cpd00295[c] + cpd11420[c]	( SRU_0131 and ( SRU_0132 or SRU_0300 ))	0	1000	0	Nucleotide_metabolism		1.17.4.1	R02019	MNXR104062
M_rxn09109	Phosphatidylglycerol_synthase_n_C14_0	cpd00080[c] + cpd15423[c] -> cpd00046[c] + cpd15543[c]	( SRU_2173 and SRU_1301 )	0	1000	0	Lipid_metabolism		2.7.8.5		MNXR135938
M_rxn00141	S_Adenosyl_L_homocysteine_hydrolase	cpd00001[c] + cpd00019[c] <=> cpd00135[c] + cpd00182[c]	SRU_1139	-1000	1000	0	amino_acid_metabolism		3.3.1.1	R00192	MNXR95492
M_rxn02003	dTDP_6_deoxy_L_mannose_NADP_plus__4_oxidoreductase	cpd00006[c] + cpd02113[c] <=> cpd00005[c] + cpd00067[c] + cpd00522[c]	( SRU_1854 or SRU_0591 or SRU_0591 or SRU_1854 )	-1000	1000	0	Carbohydrate_metabolism		1.1.1.133	R02777	MNXR141963
M_rxn05375	10_methyl_dodecanoyl_ACP_malonyl_acyl_carrier_protein_C_acyltransferase_decarboxylating	cpd11492[c] + cpd11511[c] -> cpd00011[c] + cpd11493[c] + cpd11512[c]	( SRU_0042 and ( SRU_2753 or SRU_2739 ))	0	1000	0	Lipid_metabolism		2.3.1.41		MNXR134872
M_rxn01200	Sedoheptulose_7_phosphate_D_glyceraldehyde_3_phosphate_glycolaldehyde_transferase	cpd00102[c] + cpd00238[c] <=> cpd00101[c] + cpd00198[c]	( SRU_0275 or SRU_1173 )	-1000	1000	0	Carbohydrate_metabolism		2.2.1.1	R01641	MNXR107105
M_rxn00859	L_Histidinol_NAD_plus__oxidoreductase	cpd00001[c] + 2 cpd00003[c] + cpd00641[c] -> 2 cpd00004[c] + 3 cpd00067[c] + cpd00119[c]	SRU_2127	0	1000	0	amino_acid_metabolism		1.1.1.23	R01158	MNXR100587
M_rxn00438	ATP_thiamin_phosphate_phosphotransferase	cpd00002[c] + cpd00067[c] + cpd00793[c] -> cpd00008[c] + cpd00056[c]	SRU_2426	0	1000	0	Metabolism_of_cofactors_and_vitamins		2.7.4.16	R00617	MNXR104907
M_rxn04744	4_hydroxymethylsalicyaldehyde_dehydrogenase	cpd00001[c] + cpd00003[c] + cpd09811[c] <=> cpd00004[c] + 2 cpd00067[c] + cpd09812[c]	SRU_1838	-1000	1000	0	Xenobiotics_biodegradation_and_metabolism		1.2.1.11	R06935	MNXR110660
M_rxn00288	Succinate_acceptor_oxidoreductase	cpd00106[c] + cpd00982[c] -> cpd00015[c] + cpd00036[c] + cpd00067[c]	( SRU_0484 and Unknown and ( SRU_0485 or SRU_2444 ))	0	1000	0	Carbohydrate_metabolism		1.3.99.1	R00408	MNXR99636
M_rxn00763	Glycerol_NAD_plus__oxidoreductase	cpd00003[c] + cpd00100[c] <=> cpd00004[c] + cpd00067[c] + cpd00448[c]	( SRU_0710 or SRU_2306 )	-1000	1000	0	Lipid_metabolism		1.1.1.21; 1.1.1.72	R01036	MNXR95709
M_rxn08811	Lysophospholipase_L1_2_acylglycerophosphoglycerol__n_C14_0_periplasm	cpd00001[c] + cpd15319[c] -> cpd00067[c] + cpd02090[c] + cpd03847[c]	( SRU_1831 or SRU_2203 )	0	1000	0	Lipid_metabolism		3.1.1.5		MNXR135855
M_rxn02473	D_erythro_1_Imidazol_4_ylglycerol_3_phosphate_hydro_lyase	cpd02843[c] -> cpd00001[c] + cpd00930[c]	( SRU_1559 or SRU_1123 )	0	1000	0	amino_acid_metabolism		4.2.1.19	R03457	MNXR100813
M_rxn06060	Thiosulfate_thiol_sulfurtransferase	2 cpd00042[c] + cpd00268[c] <=> cpd00067[c] + cpd00081[c] + cpd00111[c] + cpd00239[c]	( SRU_1188 or SRU_1149 or SRU_1858 )	-1000	1000	0	Metabolism_of_other_amino_acids		2.8.1.3	R01875	MNXR104963
M_rxn01434	L_Citrulline_L_aspartate_ligase_AMP_forming	cpd00002[c] + cpd00041[c] + cpd00274[c] -> cpd00012[c] + cpd00018[c] + cpd00067[c] + cpd02152[c]	SRU_2214	0	1000	0	amino_acid_metabolism		6.3.4.5	R01954	MNXR141914
M_rxn00912	5_10_Methylenetetrahydrofolate_3_methyl_2_oxobutanoate_hydroxymethyltransferase	cpd00001[c] + cpd00123[c] + cpd00125[c] -> cpd00087[c] + cpd00712[c]	( SRU_1843 or SRU_1639 )	0	1000	0	Metabolism_of_cofactors_and_vitamins		2.1.2.11	R01226	MNXR141870
M_rxn02345	S_3_Hydroxybutanoyl_CoA_3_epimerase	cpd00842[c] <=> cpd02234[c]	SRU_1459	-1000	1000	0	Lipid_metabolism		5.1.2.3	R03276	MNXR108069
M_rxn03849	biuret_amidohydrolase	cpd00001[c] + cpd03963[c] <=> cpd00013[c] + cpd00742[c]	SRU_1291	-1000	1000	0	Xenobiotics_biodegradation_and_metabolism		3.5.1.84	R05563	MNXR109682
M_rxn00122	ATP_FMN_adenylyltransferase	cpd00002[c] + cpd00050[c] + cpd00067[c] -> cpd00012[c] + cpd00015[c]	SRU_1775	0	1000	0	Metabolism_of_cofactors_and_vitamins		2.7.7.2	R00161	MNXR95501
M_rxn06076	2_Deoxycytidine_diphosphate_oxidized_thioredoxin_2_oxidoreductase	cpd00096[c] + cpd11421[c] -> cpd00001[c] + cpd00533[c] + cpd11420[c]	( SRU_0131 and ( SRU_0132 or SRU_0300 ))	0	1000	0	Nucleotide_metabolism		1.17.4.1	R02024	MNXR104064
M_rxn01011	D_Glycerate_NAD_plus__2_oxidoreductase	cpd00004[c] + cpd00067[c] + cpd00145[c] -> cpd00003[c] + cpd00223[c]	SRU_0653	0	1000	0	Carbohydrate_metabolism		1.1.1.26; 1.1.1.29; 1.1.1.81	R01388	MNXR141813
M_rxn10259	isoheptadecanoyl_CDPdiacylglycerol_sn_glycerol_3_phosphate_3_phosphatidyltransferase	cpd00080[c] + cpd15683[c] -> cpd00046[c] + cpd15716[c]	( SRU_2173 or SRU_1301 )	0	1000	0	Lipid_metabolism		2.7.8.5		MNXR136255
M_rxn01602	dihydrofolate_NADP_plus__oxidoreductase	cpd00006[c] + cpd00330[c] <=> cpd00005[c] + cpd00067[c] + cpd00393[c]	SRU_0412	-1000	1000	0	cofactors_and_vitamins		1.5.1.3	R02236	MNXR97400
M_rxn08094	2_Oxoglutarate_dehydrogenase_complex	cpd00003[c] + cpd00010[c] + cpd00024[c] -> cpd00004[c] + cpd00011[c] + cpd00078[c]	( SRU_1173 or SRU_1603 or SRU_0811 )	0	1000	0	Carbohydrate_metabolism		1.2.4.2; 1.8.1.4; 2.3.1.61	R08549	MNXR95655
M_rxn05223	Biotin_ABC_transporter	cpd00001[c] + cpd00002[c] + cpd00104[e] -> cpd00008[c] + cpd00009[c] + cpd00067[c] + cpd00104[c]	SRU_0729	0	1000	0	Transport				MNXR134811
M_rxn02927	N2_succinyl_L_arginine_iminohydrolase_decarboxylating	2 cpd00001[c] + 2 cpd00067[c] + cpd02103[c] -> cpd00011[c] + 2 cpd00013[c] + cpd02160[c]	SRU_0666	0	1000	0	amino_acid_metabolism		3.5.3.23	R04189	MNXR104239
M_rxn05433	4_methyl_trans_hex_2_enoyl_ACP_NAD_plus__oxidoreductase_A_specific	cpd00004[c] + cpd00067[c] + cpd11498[c] -> cpd00003[c] + cpd11499[c]	SRU_0532	0	1000	0	Lipid_metabolism		1.3.1.9		MNXR134930
M_rxn05344	Tetradecanoyl_acyl_carrier_protein_malonyl_acyl_carrier_protein_C_acyltransferase_decarboxylating	cpd11466[c] + cpd11492[c] -> cpd00011[c] + cpd11485[c] + cpd11493[c]	((( SRU_2739 or SRU_2753 ) and SRU_0042 ) or SRU_2154 )	0	1000	0	Lipid_metabolism		2.3.1.179; 2.3.1.41; 2.3.1.85; 2.3.1.86	R04968	MNXR109257
M_rxn03241	S_3_Hydroxytetradecanoyl_CoA_hydro_lyase	cpd03115[c] <=> cpd00001[c] + cpd03127[c]	(( SRU_1476 and SRU_1459 ) or SRU_1210 )	-1000	1000	0	Lipid_metabolism		4.2.1.17; 4.2.1.74	R04740	MNXR97891
M_rxn12636	methionyl_aminopeptidase	cpd00001[c] + cpd00067[c] + cpd11590[c] <=> cpd00035[c] + cpd00060[c]	( SRU_1055 or SRU_1497 or SRU_1894 or SRU_1296 or SRU_2761 or SRU_1296 or SRU_2761 )	-1000	1000	0	aminopeptidase		3.4.11.18; 3.4.11.2; 3.4.19.5		MNXR137141
M_rxn05414	6_methyl_3_oxo_heptanoyl_ACP_NADP_plus__oxidoreductase	cpd00005[c] + cpd00067[c] + cpd11550[c] <=> cpd00006[c] + cpd11551[c]	( SRU_0947 or SRU_1153 or SRU_1214 or SRU_0045 or SRU_0736 or SRU_2681 )	-1000	1000	0	Lipid_metabolism		1.1.1.100		MNXR134911
M_rxn05596	TRANS_RXNBWI_115525cemaizeexpK_plus_	cpd00067[e] + cpd00205[c] -> cpd00067[c] + cpd00205[e]	( SRU_0855 or SRU_0703 )	0	1000	0	Transport	ECNumbers:TC-2.A.37,2.A.37			MNXR100939
M_rxn00338	L_aspartate_oxygen_oxidoreductase	cpd00007[c] + cpd00041[c] -> cpd00025[c] + cpd00067[c] + cpd03470[c]	SRU_1914	0	1000	0	Metabolism_of_cofactors_and_vitamins		1.4.3.16	R00481	MNXR96094
M_rxn05384	3_methylbutanoyl_ACP_malonyl_acyl_carrier_protein_C_acyltransferase_decarboxylating	cpd11492[c] + cpd11520[c] -> cpd00011[c] + cpd11493[c] + cpd11521[c]	(( SRU_2739 or SRU_2753 ) and SRU_0042 )	0	1000	0	Lipid_metabolism		2.3.1.41		MNXR134881
M_rxn01975	beta_D_Glucose_6_phosphate_NADP_plus__1_oxoreductase	cpd00006[c] + cpd00863[c] <=> cpd00005[c] + cpd00067[c] + cpd00911[c]	SRU_0078	-1000	1000	0	Carbohydrate_metabolism		1.1.1.363; 1.1.1.49	R02736	MNXR99903
M_rxn02373	L_glutamate_5_semialdehyde_NADP_plus__5_oxidoreductase_phosphorylating	cpd00005[c] + cpd00067[c] + cpd02097[c] -> cpd00006[c] + cpd00009[c] + cpd00858[c]	SRU_1253	0	1000	0	amino_acid_metabolism		1.2.1.41	R03313	MNXR99896
M_rxn01649	Xanthosine_orthophosphate_ribosyltransferase	cpd00009[c] + cpd01217[c] <=> cpd00309[c] + cpd00475[c]	( SRU_0692 or SRU_2131 )	-1000	1000	0	Nucleotide_metabolism		2.4.2.1	R02297	MNXR103349
M_rxn03839	amidase	cpd00001[c] + cpd01150[c] -> cpd00013[c] + cpd00400[c]	( SRU_0414 or SRU_1513 )	0	1000	0	Xenobiotics_biodegradation_and_metabolism		3.5.1.4	R05551	MNXR95816
M_rxn00085	L_Glutamate_NADP_plus__oxidoreductase_transaminating	cpd00005[c] + cpd00024[c] + cpd00053[c] + cpd00067[c] -> cpd00006[c] + 2 cpd00023[c]	( SRU_1169 and SRU_1170 )	0	1000	0	amino_acid_metabolism		1.4.1.13	R00114	MNXR100291
M_rxn00119	ATP_UMP_phosphotransferase	cpd00002[c] + cpd00067[c] + cpd00091[c] <=> cpd00008[c] + cpd00014[c]	( SRU_1875 or SRU_0030 or SRU_0034 )	-1000	1000	0	Nucleotide_metabolism		2.7.4.14; 2.7.4.22; 2.7.4.4	R00158	MNXR105118
M_rxn00709	ATP_uridine_5_phosphotransferase	cpd00002[c] + cpd00249[c] <=> cpd00008[c] + cpd00067[c] + cpd00091[c]	SRU_0527	-1000	1000	0	Nucleotide_metabolism		2.7.1.213; 2.7.1.48	R00964	MNXR105162
M_rxn04453	5_hydroxyisourate_amidohydrolase	cpd00001[c] + cpd08625[c] -> cpd00067[c] + cpd09027[c]	SRU_2198	0	1000	0	Nucleotide_metabolism		3.5.2.17	R06601	MNXR100652
M_rxn05468	TRANS_RXNAVI_26568ce	cpd00007[e] <=> cpd00007[c]		-1000	1000	0	Transport				MNXR102090
M_rxn05447	8_methyl_trans_non_2_enoyl_ACP_NAD_plus__oxidoreductase_A_specific	cpd00004[c] + cpd00067[c] + cpd11556[c] -> cpd00003[c] + cpd11557[c]	SRU_0532	0	1000	0	Lipid_metabolism		1.3.1.9		MNXR134944
M_rxn01466	Geranyl_diphosphate_isopentenyl_diphosphate_geranyltrans_transferase	cpd00113[c] + cpd00283[c] -> cpd00012[c] + cpd00067[c] + cpd00350[c]	SRU_1874	0	1000	0	Metabolism_of_terpenoids_and_polyketides		2.5.1.10	R02003	MNXR99634
M_rxn05187	Vitamin_ABC_transport	cpd00001[c] + cpd00002[c] + cpd03424[e] -> cpd00008[c] + cpd00009[c] + cpd00067[c] + cpd03424[c]	( SRU_1225 and Unknown and SRU_1224 )	0	1000	0	Transport				MNXR125940
M_rxn01674	dCTP_uridine_5_phosphotransferase	cpd00249[c] + cpd00356[c] <=> cpd00067[c] + cpd00091[c] + cpd00533[c]	SRU_0527	-1000	1000	0	Nucleotide_metabolism		2.7.1.48	R02327	MNXR97206
M_rxn00974	citrate_hydro_lyase_cis_aconitate_forming	cpd00137[c] <=> cpd00001[c] + cpd00331[c]	( SRU_1477 or SRU_1866 )	-1000	1000	0	Carbohydrate_metabolism		4.2.1.3	R01325	MNXR95386
M_rxn01948	5_Hydroxy_L_tryptophan_decarboxy_lyase	cpd00067[c] + cpd00490[c] -> cpd00011[c] + cpd00579[c]	SRU_0093	0	1000	0	amino_acid_metabolism		4.1.1.28	R02701	MNXR139134
M_rxn02008	UDP_N_acetylmuramoyl_L_alanine_D_glutamate_ligaseADP_forming	cpd00002[c] + cpd00186[c] + cpd00890[c] -> cpd00008[c] + cpd00009[c] + cpd00067[c] + cpd00525[c]	SRU_0558	0	1000	0	Glycan_biosynthesis_and_metabolism		6.3.2.9	R02783	MNXR138900
M_rxn09203	Phosphatidylserine_decarboxylase_n_C18_1	2 cpd00067[c] + cpd15558[c] -> cpd00011[c] + cpd15534[c]	SRU_0961	0	1000	0	Lipid_metabolism		4.1.1.65		MNXR135984
M_rxn03904	UDP_N_acetylmuramoyl_L_alanyl_gamma_D_glutamyl_meso_2_6_diaminopimeloyl_D_alanyl_D_alanine_undecaprenyl_phosphate_phospho_N_acetylmuramoyl_pentapeptide_transferase	cpd00286[c] + cpd02968[c] <=> cpd00091[c] + cpd03494[c]	SRU_0557	-1000	1000	0	Glycan_biosynthesis_and_metabolism		2.7.8.13	R05630	MNXR142080
M_rxn01225	Guanine_aminohydrolase	cpd00001[c] + cpd00067[c] + cpd00207[c] -> cpd00013[c] + cpd00309[c]	( SRU_1323 or SRU_0673 )	0	1000	0	Nucleotide_metabolism		3.5.4.3	R01676	MNXR100464
M_rxn01679	dUTP_uridine_5_phosphotransferase	cpd00249[c] + cpd00358[c] <=> cpd00067[c] + cpd00091[c] + cpd00978[c]	SRU_0527	-1000	1000	0	Nucleotide_metabolism		2.7.1.48	R02332	MNXR97823
M_rxn02288	Uroporphyrinogen_III_carboxy_lyase	4 cpd00067[c] + cpd00774[c] -> 4 cpd00011[c] + cpd02083[c]	SRU_1702	0	1000	0	Metabolism_of_cofactors_and_vitamins		4.1.1.37	R03197	MNXR105140
M_rxn10199	Peptidoglycan_subunit_synthesis	cpd03495[c] + cpd15666[c] <=> cpd02229[c] + cpd15665[c]	SRU_0686	-1000	1000	0	Glycan_biosynthesis_and_metabolism		2.4.1.129; 3.4.-.-		MNXR136199
M_rxn00409	ATP_CDP_phosphotransferase	cpd00002[c] + cpd00096[c] <=> cpd00008[c] + cpd00052[c]	SRU_1075	-1000	1000	0	Nucleotide_metabolism		2.7.4.6	R00570	MNXR101936
M_rxn02831	O_Succinylbenzoate_CoA_ligase_AMP_forming	cpd00002[c] + cpd00010[c] + cpd01772[c] -> cpd00012[c] + cpd00018[c] + cpd02021[c]	SRU_1355	0	1000	0	Metabolism_of_cofactors_and_vitamins		6.2.1.26	R04030	MNXR142014
M_rxn07885	citronellal_dehydrogenase	cpd00001[c] + cpd00003[c] + cpd08238[c] <=> cpd00004[c] + 2 cpd00067[c] + cpd15166[c]	SRU_1838	-1000	1000	0	Metabolism_of_terpenoids_and_polyketides		1.2.1.11	R08096	MNXR111675
M_rxn01258	chorismate_hydroxymutase	cpd00216[c] <=> cpd00658[c]	SRU_1350	-1000	1000	0	Metabolism_of_cofactors_and_vitamins		5.4.4.2	R01717	MNXR100784
M_rxn08842	Lysophospholipase_L2_2_acylglycerophosphoethanolamine__n_C16_1	cpd00001[c] + cpd15340[c] -> cpd00067[c] + cpd00908[c] + cpd15237[c]	( SRU_1831 or SRU_2203 )	0	1000	0	Lipid_metabolism		3.1.1.5		MNXR142328
M_rxn03041	5_oxopent_3_ene_1_2_5_tricarboxylate_carboxy_lyase	cpd00067[c] + cpd02507[c] -> cpd00011[c] + cpd03326[c]	SRU_1173	0	1000	0	amino_acid_metabolism			R04380	MNXR139274
M_rxn00778	D_Ribose_1_5_phosphomutase	cpd00475[c] <=> cpd00101[c]	SRU_1133	-1000	1000	0	Carbohydrate_metabolism		5.4.2.7	R01057	MNXR106810
M_rxn03901	undecaprenyl_diphosphate_phosphohydrolase	cpd00001[c] + cpd02229[c] -> cpd00009[c] + 2 cpd00067[c] + cpd00286[c]	SRU_0337	0	1000	0	Glycan_biosynthesis_and_metabolism		3.6.1.27	R05627	MNXR134586
M_rxn01985	Deoxyinosine_orthophosphate_ribosyltransferase	cpd00009[c] + cpd03279[c] <=> cpd00226[c] + cpd00509[c]	( SRU_0692 or SRU_2131 )	-1000	1000	0	Nucleotide_metabolism		2.4.2.1; 2.4.2.4	R02748	MNXR138730
M_rxn02832	1R_6R_6_hydroxy_2_succinylcyclohexa_2_4_diene_1_carboxylate_hydrolyase_2_succinylbenzoate_forming	cpd03451[c] -> cpd00001[c] + cpd01772[c]	SRU_1354	0	1000	0	Metabolism_of_cofactors_and_vitamins		4.2.1.113	R04031	MNXR108605
M_rxn10052	adenylate_kinase_Inorganic_triphosphate	cpd00018[c] + cpd00421[c] <=> cpd00008[c] + cpd00012[c] + cpd00067[c]	SRU_1875	-1000	1000	0	Nucleotide_metabolism		2.7.4.3		MNXR95451
M_rxn00193	glutamate_racemase	cpd00023[c] <=> cpd00186[c]	SRU_1415	-1000	1000	0	Metabolism_of_other_amino_acids		5.1.1.3	R00260	MNXR100288
M_rxn05326	Hexanoyl_acyl_carrier_protein_malonyl_CoA_C_acyltransferasedecarboxylating__oxoacyl__and_enoyl_reducing	cpd00004[c] + cpd00067[c] + cpd11473[c] -> cpd00003[c] + cpd11472[c]	SRU_0532	0	1000	0	Lipid_metabolism		1.3.1.9	R04955	MNXR109246
M_rxn00653	3_aminopropanal_NAD_plus__oxidoreductase	cpd00001[c] + cpd00003[c] + cpd01504[c] -> cpd00004[c] + 2 cpd00067[c] + cpd00085[c]		0	1000	0	Metabolism_of_other_amino_acids		1.2.1.19; 1.2.1.3; 1.2.1.5	R00904	MNXR95748
M_rxn00929	L_Proline_NAD_plus__5_oxidoreductase	cpd00003[c] + cpd00129[c] -> cpd00004[c] + 2 cpd00067[c] + cpd02431[c]	SRU_1560	0	1000	0	amino_acid_metabolism		1.5.1.2	R01248	MNXR102303
M_rxn02166	4_Nitrophenyl_phosphate_phosphohydrolase	cpd00001[c] + cpd02135[c] -> cpd00009[c] + cpd00646[c]	( SRU_0238 or SRU_2450 )	0	1000	0	Xenobiotics_biodegradation_and_metabolism		3.1.3.1; 3.1.3.2; 3.1.3.41	R03024	MNXR107896
M_rxn00256	acetyl_CoA_oxaloacetate_C_acetyltransferase_thioester_hydrolysing	cpd00001[c] + cpd00022[c] + cpd00032[c] -> cpd00010[c] + cpd00067[c] + cpd00137[c]	( SRU_0488 or SRU_2149 )	0	1000	0	Carbohydrate_metabolism		2.3.3.1; 2.3.3.16; 2.3.3.3	R00351	MNXR96920
M_rxn11937	Nitrogen_NAD_oxidoreductase_N2O_forming	2 cpd00067[c] + 2 cpd00110[c] + cpd00659[c] -> cpd00001[c] + 2 cpd00109[c] + cpd00528[c]	SRU_0308	0	1000	0	Energy_metabolism		1.7.99.6; 1.7.2.4		MNXR101796
M_rxn03004	10_Formyltetrahydrofolate_5_phosphoribosylglycinamide_formyltransferase	cpd00201[c] + cpd02394[c] <=> cpd00067[c] + cpd00087[c] + cpd02678[c]	SRU_1638	-1000	1000	0	cofactors_and_vitamins		2.1.2.2	R04325	MNXR139268
M_rxn10232	isoheptadecanoyl_phosphatidylserine_decarboxylase	2 cpd00067[c] + cpd15689[c] -> cpd00011[c] + cpd15695[c]	SRU_0961	0	1000	0	Lipid_metabolism		4.1.1.65		MNXR136228
M_rxn00138	deamido_NAD_plus__ammonia_ligase_AMP_forming	cpd00002[c] + cpd00013[c] + cpd00638[c] -> cpd00003[c] + cpd00012[c] + cpd00018[c] + cpd00067[c]	SRU_0403	0	1000	0	Metabolism_of_cofactors_and_vitamins		6.3.1.5; 6.3.5.1	R00189	MNXR101897
M_rxn00921	4_hydroxybenzoate_carboxy_lyase_phenol_forming	cpd00067[c] + cpd00136[c] -> cpd00011[c] + cpd00127[c]	SRU_0961	0	1000	0	Xenobiotics_biodegradation_and_metabolism		4.1.1.61	R01238	MNXR106877
M_rxn02167	S_3_Hydroxybutanoyl_CoA_hydro_lyase	cpd00842[c] <=> cpd00001[c] + cpd00650[c]	( SRU_1459 or SRU_1476 )	-1000	1000	0	Lipid_metabolism		4.2.1.17	R03026	MNXR97883
M_rxn05368	8_methyl_3_oxo_decanoyl_ACP_NADP_plus__oxidoreductase	cpd00005[c] + cpd00067[c] + cpd11504[c] <=> cpd00006[c] + cpd11505[c]	( SRU_0736 or SRU_0045 or SRU_2681 or SRU_0947 or SRU_1153 or SRU_1214 )	-1000	1000	0	Lipid_metabolism		1.1.1.100		MNXR134865
M_rxn01858	Deoxyadenosine_aminohydrolase	cpd00001[c] + cpd00067[c] + cpd00438[c] -> cpd00013[c] + cpd03279[c]	SRU_0673	0	1000	0	Nucleotide_metabolism		3.5.4.4	R02556	MNXR97076
M_rxn10770	choline_dehydrogenase	cpd00003[c] + cpd00098[c] -> cpd00004[c] + cpd00067[c] + cpd00447[c]	( SRU_0710 or SRU_2306 )	0	1000	0	amino_acid_metabolism		1.1.1.1	R08557	MNXR96697
M_rxn00231	Acetamide_amidohydrolase	cpd00001[c] + cpd03734[c] -> cpd00013[c] + cpd00029[c]	SRU_1513	0	1000	0	Xenobiotics_biodegradation_and_metabolism		3.5.1.4	R00321	MNXR95815
M_rxn05360	4_methyl_3_oxo_hexanoyl_ACP_NADP_plus__oxidoreductase	cpd00005[c] + cpd00067[c] + cpd11496[c] <=> cpd00006[c] + cpd11497[c]	( SRU_0736 or SRU_0045 or SRU_2681 or SRU_0947 or SRU_1153 or SRU_1214 )	-1000	1000	0	Lipid_metabolism		1.1.1.100		MNXR134857
M_rxn05421	8_methyl_nonanoyl_ACP_malonyl_acyl_carrier_protein_C_acyltransferase_decarboxylating	cpd11492[c] + cpd11557[c] -> cpd00011[c] + cpd11493[c] + cpd11558[c]	( SRU_0042 and ( SRU_2753 or SRU_2739 ))	0	1000	0	Lipid_metabolism		2.3.1.41		MNXR134918
M_rxn01799	deoxyuridine_orthophosphate_2_deoxy_D_ribosyltransferase	cpd00009[c] + cpd00412[c] <=> cpd00092[c] + cpd00509[c]	( SRU_0692 or SRU_2131 or SRU_1163 )	-1000	1000	0	Nucleotide_metabolism		2.4.2.1; 2.4.2.2; 2.4.2.3; 2.4.2.4	R02484	MNXR138258
M_rxn01485	D_Glucosamine_1_phosphate_1_6_phosphomutase	cpd03671[c] <=> cpd00288[c]	( SRU_2367 or SRU_2202 )	-1000	1000	0	Carbohydrate_metabolism		5.4.2.10	R02060	MNXR102526
M_rxn05206	TRANS_RXN_187ce	cpd00205[e] <=> cpd00205[c]	( SRU_1198 or SRU_0808 )	-1000	1000	0	Transport	ECNumbers:1.A.1			MNXR100950
M_rxn02190	5_6_Dihydrothymine_amidohydrolase	cpd00001[c] + cpd00673[c] -> cpd00067[c] + cpd03034[c]	SRU_2721	0	1000	0	Nucleotide_metabolism		3.5.2.2	R03055	MNXR97433
M_rxn03031	Succinyl_CoA_2_3_4_5_tetrahydropyridine_2_6_dicarboxylate_N_succinyltransferase	cpd00001[c] + cpd00078[c] + cpd02465[c] -> cpd00010[c] + cpd02724[c]	SRU_0969	0	1000	0	amino_acid_metabolism		2.3.1.117	R04365	MNXR104806
M_rxn09207	Phosphatidylserine_syntase_n_C14_1	cpd00054[c] + cpd15422[c] -> cpd00046[c] + 2 cpd00067[c] + cpd15554[c]	SRU_0962	0	1000	0	Lipid_metabolism		2.7.8.8		MNXR135987
M_rxn09296	hydrogen_peroxide_reductase_thioredoxin	cpd00025[c] + cpd11421[c] -> 2 cpd00001[c] + cpd11420[c]	SRU_2657	0	1000	0	none				MNXR104815
M_rxn00239	ATP_GMP_phosphotransferase	cpd00002[c] + cpd00067[c] + cpd00126[c] <=> cpd00008[c] + cpd00031[c]	SRU_0030	-1000	1000	0	Nucleotide_metabolism		2.7.4.8	R00332	MNXR100144
M_rxn00441	oxoglutarate_dehydrogenase	cpd00024[c] + cpd00056[c] + cpd00067[c] -> cpd00011[c] + cpd03189[c]	SRU_1173	0	1000	0	Carbohydrate_metabolism		1.2.4.2	R00621	MNXR105310
M_rxn00302	GTP_8_9_hydrolase	cpd00001[c] + cpd00038[c] -> cpd03518[c]	( SRU_2794 or SRU_2375 )	0	1000	0	cofactors_and_vitamins		3.5.4.16	R00428	MNXR138935
M_rxn02465	N_acetyl_L_glutamate_5_semialdehyde_NADP_plus__5_oxidoreductase_phosphrylating	cpd00005[c] + cpd00067[c] + cpd02552[c] <=> cpd00006[c] + cpd00009[c] + cpd00918[c]	SRU_2216	-1000	1000	0	amino_acid_metabolism		1.2.1.38	R03443	MNXR95530
M_rxn02222	Indole_3_acetamide_amidohydrolase	cpd00001[c] + cpd01747[c] -> cpd00013[c] + cpd00703[c]	( SRU_0414 or SRU_1513 )	0	1000	0	amino_acid_metabolism		3.5.1.4	R03096	MNXR95814
M_rxn03130	UDP_2_3_bis3R_3_hydroxymyristoyl_alpha_D_glucosamine_2_3_bis3R_3_hydroxymyristoyl_beta_D_glucosaminyl_1_phosphate_phosphohydrolase	cpd00001[c] + cpd02835[c] -> 2 cpd00067[c] + cpd00091[c] + cpd02930[c]	SRU_0685	0	1000	0	Glycan_biosynthesis_and_metabolism		3.6.1.54	R04549	MNXR105170
M_rxn01791	R_Pantoate_beta_alanine_ligase_AMP_forming	cpd00002[c] + cpd00085[c] + cpd00408[c] -> cpd00012[c] + cpd00018[c] + cpd00067[c] + cpd00644[c]	SRU_1411	0	1000	0	Metabolism_of_other_amino_acids		6.3.2.1	R02473	MNXR141944
M_rxn00183	L_Glutamate_5_semialdehyde_NAD_plus__oxidoreductase	cpd00001[c] + cpd00003[c] + cpd00858[c] -> cpd00004[c] + cpd00023[c] + 2 cpd00067[c]	SRU_1517	0	1000	0	amino_acid_metabolism		1.2.1.88	R00245	MNXR103352
M_rxn03333	3_4_dihydroxyphenylethyleneglycol_NAD_plus__oxidoreductase	cpd00003[c] + cpd03306[c] <=> cpd00004[c] + cpd00067[c] + cpd03307[c]	( SRU_0710 or SRU_2306 )	-1000	1000	0	amino_acid_metabolism		1.1.1.1	R04880	MNXR94833
M_rxn01329	D_mannose_6_phosphate_1_6_phosphomutase	cpd00235[c] <=> cpd00485[c]	SRU_2367	-1000	1000	0	Carbohydrate_metabolism		5.4.2.8	R01818	MNXR138640
M_rxn02507	1_2_Carboxyphenylamino_1_deoxy_D_ribulose_5_phosphate_carboxy_lyasecyclizing	cpd00067[c] + cpd00956[c] -> cpd00001[c] + cpd00011[c] + cpd02210[c]	SRU_1667	0	1000	0	amino_acid_metabolism		4.1.1.48	R03508	MNXR100814
M_rxn00542	S_lactate_acetaldehyde_lyase_formate_forming	cpd00159[c] <=> cpd00047[c] + cpd00071[c]	SRU_1227	-1000	1000	0	Carbohydrate_metabolism		4.1.2.36	R00753	MNXR106665
M_rxn10220	isoheptadecanoyl_phosphatidate_cytidylyltransferase	cpd00052[c] + cpd15677[c] -> cpd00012[c] + cpd00067[c] + cpd15683[c]	SRU_1714	0	1000	0	Lipid_metabolism		2.7.7.41		MNXR136216
M_rxn10261	isotetradecanoyl_CDPdiacylglycerol_sn_glycerol_3_phosphate_3_phosphatidyltransferase	cpd00080[c] + cpd15685[c] -> cpd00046[c] + cpd15718[c]	( SRU_2173 or SRU_1301 )	0	1000	0	Lipid_metabolism		2.7.8.5		MNXR136257
M_rxn01964	L_serine_hydro_lyase_adding_1_C_indol_3_ylglycerol_3_phosphate_L_tryptophan_and_glyceraldehyde_3_phosphate_forming	cpd00054[c] + cpd02210[c] -> cpd00001[c] + cpd00065[c] + cpd00102[c]	(( SRU_1669 and SRU_1670 ) or SRU_1013 )	0	1000	0	amino_acid_metabolism		4.2.1.20	R02722	MNXR104343
M_rxn08816	Lysophospholipase_L1_2_acylglycerophosphoglycerol__n_C18_1_periplasm	cpd00001[c] + cpd15324[c] -> cpd00067[c] + cpd02090[c] + cpd15269[c]	( SRU_1831 or SRU_2203 )	0	1000	0	Lipid_metabolism		3.1.1.5		MNXR135860
M_rxn02341	N_R_4_Phosphopantothenoyl_L_cysteine_carboxy_lyase	cpd00067[c] + cpd02666[c] -> cpd00011[c] + cpd00834[c]	SRU_0028	0	1000	0	Metabolism_of_cofactors_and_vitamins		4.1.1.36	R03269	MNXR141985
M_rxn01519	dUTP_nucleotidohydrolase	cpd00001[c] + cpd00358[c] -> cpd00012[c] + 2 cpd00067[c] + cpd00299[c]	( SRU_1961 or SRU_0337 )	0	1000	0	Nucleotide_metabolism		3.6.1.23	R02100	MNXR97822
M_rxn01137	Adenosine_aminohydrolase	cpd00001[c] + cpd00067[c] + cpd00182[c] -> cpd00013[c] + cpd00246[c]	SRU_0673	0	1000	0	Nucleotide_metabolism		3.5.4.4	R01560	MNXR95432
M_rxn01343	ATP_Sedoheptulose_7_phosphate_1_phosphotransferase	cpd00002[c] + cpd00238[c] -> cpd00008[c] + cpd00067[c] + cpd00349[c]	( SRU_0825 or SRU_2111 or SRU_1265 or SRU_0956 )	0	1000	0	Carbohydrate_metabolism		2.7.1.11; 2.7.1.113	R01843	MNXR102510
M_rxn09108	Phosphatidylglycerol_synthase_n_C12_0	cpd00080[c] + cpd15417[c] -> cpd00046[c] + cpd15542[c]	( SRU_2173 and SRU_1301 )	0	1000	0	Lipid_metabolism		2.7.8.5		MNXR135937
M_rxn00224	protoheme_ferro_lyase_protoporphyrin_forming	cpd01476[c] + cpd10515[c] -> cpd00028[c] + 2 cpd00067[c]	( SRU_2695 or SRU_1741 )	0	1000	0	Metabolism_of_cofactors_and_vitamins		4.99.1.1	R00310	MNXR138966
M_rxn01513	ATP_dTMP_phosphotransferase	cpd00002[c] + cpd00067[c] + cpd00298[c] <=> cpd00008[c] + cpd00297[c]	SRU_2701	-1000	1000	0	Nucleotide_metabolism		2.7.4.12; 2.7.4.9	R02094	MNXR97804
M_rxn05372	10_methyl_3_oxo_dodecanoyl_ACP_NADP_plus__oxidoreductase	cpd00005[c] + cpd00067[c] + cpd11508[c] <=> cpd00006[c] + cpd11509[c]	( SRU_1214 or SRU_1153 or SRU_0947 or SRU_2681 or SRU_0736 or SRU_0045 )	-1000	1000	0	Lipid_metabolism		1.1.1.100		MNXR134869
M_rxn06510	Lauroyl_CoA_acetyl_CoA_C_acyltransferase	cpd00022[c] + cpd01260[c] <=> cpd00010[c] + cpd12689[c]		-1000	1000	0	Lipid_metabolism		2.3.1.16	R03858	MNXR95201
M_rxn08307	CDP_diacylglycerol_synthetase_n_C14_0	cpd00052[c] + cpd15522[c] -> cpd00012[c] + cpd00067[c] + cpd15423[c]	SRU_1714	0	1000	0	Lipid_metabolism		2.7.7.41		MNXR97155
M_rxn05426	12_methyl_3_oxo_tridecanoyl_ACP_NADP_plus__oxidoreductase	cpd00005[c] + cpd00067[c] + cpd11562[c] <=> cpd00006[c] + cpd11563[c]	( SRU_0947 or SRU_1153 or SRU_1214 or SRU_0736 or SRU_0045 or SRU_2681 )	-1000	1000	0	Lipid_metabolism		1.1.1.100		MNXR134923
M_rxn00209	Pyridoxine_5_phosphate_oxygen_oxidoreductase	cpd00007[c] + cpd00478[c] -> cpd00016[c] + cpd00025[c]	SRU_0544	0	1000	0	Metabolism_of_cofactors_and_vitamins		1.4.3.5	R00278	MNXR102438
M_rxn02474	5_amino_6_5_phosphoribitylaminouracil_NADP_plus__1_oxidoreductase	cpd00005[c] + cpd00067[c] + cpd00931[c] -> cpd00006[c] + cpd02720[c]	SRU_2302	0	1000	0	Metabolism_of_cofactors_and_vitamins		1.1.1.193	R03458	MNXR95898
M_rxn03246	S_hydroxyoctanoyl_CoA_NAD_plus__oxidoreductase	cpd00003[c] + cpd03120[c] -> cpd00004[c] + cpd00067[c] + cpd03121[c]	(( SRU_1476 and SRU_1459 ) or SRU_1210 )	0	1000	0	Lipid_metabolism		1.1.1.211; 1.1.1.35	R04745	MNXR100544
M_rxn00604	D_glucose_6_phosphate_NADP_plus__1_oxidoreductase	cpd00006[c] + cpd00079[c] <=> cpd00005[c] + cpd00067[c] + cpd00911[c]	SRU_0078	-1000	1000	0	Carbohydrate_metabolism		1.1.1.49	R00835	MNXR99907
M_rxn12645	methionyl_aminopeptidase	cpd00001[c] + cpd11581[c] <=> cpd00033[c] + cpd00132[c]	( SRU_1055 or SRU_1497 or SRU_1894 or SRU_1296 or SRU_2761 or SRU_1296 or SRU_2761 )	-1000	1000	0	aminopeptidase		3.4.11.18; 3.4.11.2; 3.4.19.5		MNXR137145
M_rxn00274	Acetyl_CoA_glycine_C_acetyltransferase	cpd00022[c] + cpd00033[c] <=> cpd00010[c] + cpd02211[c]	SRU_0382	-1000	1000	0	amino_acid_metabolism		2.3.1.29	R00371	MNXR100313
M_rxn00715	ITP_uridine_5_phosphotransferase	cpd00068[c] + cpd00249[c] <=> cpd00067[c] + cpd00090[c] + cpd00091[c]	SRU_0527	-1000	1000	0	Nucleotide_metabolism		2.7.1.48	R00970	MNXR105164
M_rxn06335	S_2_methylbutanoyl_CoA_enzyme_N6_dihydrolipoyllysine_S_2_methylbutanoyltransferase	cpd00449[c] + cpd00760[c] <=> cpd00010[c] + cpd14703[c]	SRU_0811	-1000	1000	0	amino_acid_metabolism		2.3.1.168	R03174	MNXR135216
M_rxn08849	Lysophospholipase_L2_2_acylglycerophosphoglycerol__n_C16_1	cpd00001[c] + cpd15347[c] -> cpd00067[c] + cpd02090[c] + cpd15237[c]	( SRU_1831 or SRU_2203 )	0	1000	0	Lipid_metabolism		3.1.1.5		MNXR135889
M_rxn00633	D_Glucose_D_fructose_oxidoreductase	cpd00027[c] + cpd00082[c] <=> cpd00170[c] + cpd00588[c]	SRU_0850	-1000	1000	0	Carbohydrate_metabolism		1.1.99.28	R00874	MNXR139003
M_rxn09448	fatty_acid__CoA_ligase_octadecenoate	cpd00002[c] + cpd00010[c] + cpd00067[c] + cpd15269[c] -> cpd00012[c] + cpd00018[c] + cpd15274[c]	( SRU_2380 or SRU_1209 )	0	1000	0	Lipid_metabolism		6.2.1.3		MNXR136033
M_rxn09208	Phosphatidylserine_syntase_n_C16_0	cpd00054[c] + cpd15419[c] -> cpd00046[c] + 2 cpd00067[c] + cpd15555[c]	SRU_0962	0	1000	0	Lipid_metabolism		2.7.8.8		MNXR103269
M_rxn05439	5_methyl_trans_hex_2_enoyl_ACP_NAD_plus__oxidoreductase_A_specific	cpd00004[c] + cpd00067[c] + cpd11523[c] -> cpd00003[c] + cpd11524[c]	SRU_0532	0	1000	0	Lipid_metabolism		1.3.1.9		MNXR134936
M_rxn02914	3_Phosphoserine_2_oxoglutarate_aminotransferase	cpd00023[c] + cpd02069[c] -> cpd00024[c] + cpd00738[c]	SRU_2207	0	1000	0	amino_acid_metabolism		2.6.1.52	R04173	MNXR103225
M_rxn01603	7_8_dihydropteroate_L_glutamate_ligase_ADP_forming	cpd00002[c] + cpd00023[c] + cpd00683[c] -> cpd00008[c] + cpd00009[c] + cpd00067[c] + cpd00330[c]	SRU_2420	0	1000	0	cofactors_and_vitamins		6.3.2.12; 6.3.2.17	R02237	MNXR138234
M_rxn00686	5_6_7_8_tetrahydrofolate_NADP_plus__oxidoreductase	cpd00006[c] + cpd00087[c] <=> cpd00005[c] + cpd00067[c] + cpd00330[c]	SRU_0412	-1000	1000	0	cofactors_and_vitamins		1.5.1.3	R00939	MNXR139012
M_rxn00905	2_dehydropantoate_formaldehyde_lyase_3_methyl_2_oxobutanoate_forming	cpd00712[c] <=> cpd00055[c] + cpd00123[c]	SRU_1639	-1000	1000	0	Metabolism_of_cofactors_and_vitamins		2.1.2.3	R01216	MNXR94792
M_rxn05456	14_methyl_pentadecanoyl_ACP_acyl_carrier_protein_transferase	cpd00010[c] + cpd00067[c] + cpd11569[c] <=> cpd11441[c] + cpd11493[c]	SRU_0043	-1000	1000	0	Lipid_metabolism		2.3.1.39		MNXR134953
M_rxn09112	Phosphatidylglycerol_synthase_n_C16_1	cpd00080[c] + cpd15418[c] -> cpd00046[c] + cpd15546[c]	( SRU_2173 and SRU_1301 )	0	1000	0	Lipid_metabolism		2.7.8.5		MNXR102594
M_rxn03194	S_2_Aceto_2_hydroxybutanoate_pyruvate_lyase_carboxylating	cpd00094[c] + cpd03049[c] <=> cpd00056[c] + cpd00498[c]	( SRU_2146 and SRU_2145 )	-1000	1000	0	amino_acid_metabolism		2.2.1.6	R04673	MNXR134462
M_rxn06075	2_Deoxyuridine_5_diphosphate_oxidized_thioredoxin_2_oxidoreductase	cpd00014[c] + cpd11421[c] -> cpd00001[c] + cpd00978[c] + cpd11420[c]	( SRU_0131 and ( SRU_0132 or SRU_0300 ))	0	1000	0	Nucleotide_metabolism		1.17.4.1	R02018	MNXR104066
M_rxn00689	Tetrahydrofolate_L_glutamate_gamma_ligase_ADP_forming	cpd00002[c] + cpd00023[c] + 2 cpd00067[c] + cpd00087[c] -> cpd00008[c] + cpd00009[c] + cpd06227[c]	SRU_2420	0	1000	0	cofactors_and_vitamins		6.3.2.17	R00942	MNXR139015
M_rxn08129	Amylomaltase_maltohexaose	cpd00179[c] + cpd01329[c] <=> cpd00027[c] + cpd15494[c]	SRU_0660	-1000	1000	0	Carbohydrate_metabolism		2.4.1.25		MNXR138050
M_rxn01286	D_Glyceraldehyde_NAD_plus__oxidoreductase	cpd00001[c] + cpd00003[c] + cpd00448[c] -> cpd00004[c] + 2 cpd00067[c] + cpd00223[c]	( SRU_1228 or SRU_1782 or SRU_1229 or SRU_1456 )	0	1000	0	Lipid_metabolism		1.2.1.3	R01752	MNXR141907
M_rxn05289	NADPH_oxidized_thioredoxin_oxidoreductase	cpd00005[c] + cpd00067[c] + cpd11420[c] -> cpd00006[c] + cpd11421[c]	( SRU_0667 or SRU_2658 )	0	1000	0	none		1.8.1.9	R02016	MNXR104766
M_rxn05467	CO2_transporter_via_diffusion	cpd00011[e] <=> cpd00011[c]		-1000	1000	0	Transport				MNXR96810
M_rxn00117	ATP_UDP_phosphotransferase	cpd00002[c] + cpd00014[c] <=> cpd00008[c] + cpd00062[c]	SRU_1075	-1000	1000	0	Nucleotide_metabolism		2.7.4.6	R00156	MNXR101935
M_rxn05343	Octanoyl_acyl_carrier_protein_malonyl_acyl_carrier_protein_C_acyltransferase_decarboxylating	cpd11470[c] + cpd11492[c] -> cpd00011[c] + cpd11487[c] + cpd11493[c]	((( SRU_2739 or SRU_2753 ) and SRU_0042 ) or SRU_2154 )	0	1000	0	Lipid_metabolism		2.3.1.179; 2.3.1.41; 2.3.1.85; 2.3.1.86	R04960	MNXR109251
M_rxn01520	5_10_Methylenetetrahydrofolate_dUMP_C_methyltransferase	cpd00125[c] + cpd00299[c] -> cpd00298[c] + cpd00330[c]	SRU_0419	0	1000	0	cofactors_and_vitamins		2.1.1.45	R02101	MNXR141921
M_rxn05425	10_methyl_undecanoyl_ACP_malonyl_acyl_carrier_protein_C_acyltransferase_decarboxylating	cpd11492[c] + cpd11561[c] -> cpd00011[c] + cpd11493[c] + cpd11562[c]	( SRU_0042 and ( SRU_2739 or SRU_2753 ))	0	1000	0	Lipid_metabolism		2.3.1.41		MNXR134922
M_rxn05736	acyl_coenzyme_A_ligase	cpd00002[c] + cpd00010[c] + cpd03847[c] -> cpd00012[c] + cpd00018[c] + cpd01695[c]	( SRU_1209 or SRU_2380 )	0	1000	0	Lipid_metabolism		6.2.1.3		MNXR126663
M_rxn03445	O_Phospho_4_hydroxy_L_threonine_2_oxoglutarate_aminotransferase	cpd00024[c] + cpd03607[c] <=> cpd00023[c] + cpd03606[c]	SRU_2207	-1000	1000	0	Metabolism_of_cofactors_and_vitamins		2.6.1.52	R05085	MNXR102169
M_rxn01641	5_Formiminotetrahydrofolate_L_glutamate_N_formiminotransferase	cpd00023[c] + cpd00502[c] <=> cpd00087[c] + cpd00344[c]	SRU_2171	-1000	1000	0	cofactors_and_vitamins		2.1.2.5	R02287	MNXR139093
M_rxn11663	4_phosphonooxythreonine_NAD_oxidoreductase	cpd00003[c] + cpd03607[c] <=> cpd00004[c] + cpd00011[c] + cpd08449[c]	SRU_1006	-1000	1000	0	Metabolism_of_cofactors_and_vitamins		1.1.1.262	R05837	MNXR109874
M_rxn00493	L_Phenylalanine_2_oxoglutarate_aminotransferase	cpd00024[c] + cpd00066[c] <=> cpd00023[c] + cpd00143[c]	( SRU_0938 or SRU_2128 )	-1000	1000	0	amino_acid_metabolism		2.6.1.1; 2.6.1.5; 2.6.1.57; 2.6.1.9	R00694	MNXR138701
M_rxn00293	UTP_N_acetyl_alpha_D_glucosamine_1_phosphate_uridylyltransferase	cpd00062[c] + cpd02611[c] <=> cpd00012[c] + cpd00037[c]	SRU_1929	-1000	1000	0	Carbohydrate_metabolism		2.7.7.23	R00416	MNXR138899
M_rxn05383	3_methylbutanoyl_CoA_acyl_carrier_protein_transferase	cpd01882[c] + cpd11493[c] <=> cpd00010[c] + cpd11520[c]	SRU_0043	-1000	1000	0	Lipid_metabolism		2.3.1.39		MNXR134880
M_rxn00741	2_Hydroxybutyrate_NAD_plus__oxidoreductase	cpd00003[c] + cpd03561[c] <=> cpd00004[c] + cpd00067[c] + cpd00094[c]	SRU_0681	-1000	1000	0	Carbohydrate_metabolism		1.1.1.27	R01000	MNXR94796
M_rxn00839	ATP_dADP_phosphotransferase	cpd00002[c] + cpd00177[c] <=> cpd00008[c] + cpd00115[c]	SRU_1075	-1000	1000	0	Nucleotide_metabolism		2.7.4.6	R01137	MNXR101940
M_rxn08620	glucosyltransferase_III_LPS_core_synthesis	cpd00026[c] + cpd15475[c] -> cpd00014[c] + cpd15477[c]		0	1000	0	Glycan_biosynthesis_and_metabolism		2.4.1.-		MNXR100228
M_rxn00056	FeII_oxygen_oxidoreductase	2 cpd00001[c] + 4 cpd10516[c] -> cpd00007[c] + 4 cpd00067[c] + 4 cpd10515[c]		0	1000	0	Metabolism_of_cofactors_and_vitamins		1.16.3.1	R00078	MNXR99561
M_rxn00623	hydrogen_sulfide_NADP_plus__oxidoreductase	3 cpd00005[c] + 3 cpd00067[c] + cpd00081[c] -> 3 cpd00001[c] + 3 cpd00006[c] + cpd00239[c]		0	1000	0	Energy_metabolism			R00858	MNXR104650
M_rxn06831	S_adenosylmethione_2_demthylmenaquinone_methyltransferase_menaquinone_7	cpd00017[c] + cpd11425[c] + cpd11610[c] -> cpd00019[c] + cpd00067[c] + cpd11451[c] + cpd11609[c]	SRU_0824	0	1000	0	Metabolism_of_cofactors_and_vitamins			R04993	MNXR135381
M_rxn06848	R05075	cpd03736[c] + cpd11466[c] -> cpd03587[c] + cpd11493[c]		0	1000	0	Glycan_biosynthesis_and_metabolism		2.3.1.243	R05075	MNXR109301
M_rxn08708	LPS_heptose_kinase_I_LPS_core_synthesis	cpd00002[c] + cpd15484[c] -> cpd00008[c] + cpd15549[c]		0	1000	0	Glycan_biosynthesis_and_metabolism		2.7.-.-		MNXR138511
M_rxn03182	CMP_3_deoxy_D_manno_oct_2_ulosonate_lipid_IVA_3_deoxy_D_manno_oct_2_ulosonate_transferase	cpd02546[c] + cpd02993[c] -> cpd00046[c] + cpd00067[c] + cpd03585[c]		0	1000	0	Glycan_biosynthesis_and_metabolism		2.4.99.12	R04658	MNXR101683
M_rxn03917	D_glycero_beta_D_manno_heptose_7_phosphate_aldose_ketose_isomerase	cpd00238[c] -> cpd04918[c]		0	1000	0	Glycan_biosynthesis_and_metabolism		5.3.1.28	R05645	MNXR104235
M_rxn01152	D_arabinose_aldose_ketose_isomerase	cpd00258[c] -> cpd00185[c]		0	1000	0	Carbohydrate_metabolism		5.3.1.3	R01577	MNXR95909
M_rxn05373	10_methyl_3_hydroxy_dodecanoyl_ACP_hydro_lyase	cpd11509[c] -> cpd00001[c] + cpd11510[c]		0	1000	0	Lipid_metabolism		4.2.1.0		MNXR134870
M_rxn05255	folate_transport_via_proton_simport	cpd00067[e] + cpd00393[e] -> cpd00067[c] + cpd00393[c]		0	1000	0	Transport				MNXR99612
M_rxn10265	isoheptadecanoyl_Phosphatidylglycerophosphate_phosphohydrolase	cpd00001[c] + cpd15716[c] -> cpd00009[c] + cpd00067[c] + cpd15722[c]		0	1000	0	Lipid_metabolism		3.1.3.27		MNXR136261
M_rxn03919	D_glycero_beta_D_manno_heptose_1_7_bisphosphate_7_phosphohydrolase	cpd00001[c] + cpd08316[c] -> cpd00009[c] + cpd04920[c]		0	1000	0	Glycan_biosynthesis_and_metabolism		3.1.3.82	R05647	MNXR142081
M_rxn10206	anteisoheptadecanoyl_glycerol_3_phosphate_O_acyltransferase	cpd00080[c] + cpd11434[c] -> cpd00010[c] + cpd15672[c]	( SRU_1480 and SRU_0041 )	0	1000	0	Lipid_metabolism		2.3.1.15		MNXR136203
M_rxn10266	anteisoheptadecanoyl_Phosphatidylglycerophosphate_phosphohydrolase	cpd00001[c] + cpd15717[c] -> cpd00009[c] + cpd00067[c] + cpd15723[c]		0	1000	0	Lipid_metabolism		3.1.3.27		MNXR136262
M_rxn03638	Acetyl_CoA_D_glucosamine_1_phosphate_N_acetyltransferase	cpd00022[c] + cpd03671[c] -> cpd00010[c] + cpd00067[c] + cpd02611[c]		0	1000	0	Carbohydrate_metabolism		2.3.1.157	R05332	MNXR138455
M_rxn05406	15_methyl_3_hydroxy_hexa_decanoyl_ACP_hydro_lyase	cpd11542[c] -> cpd00001[c] + cpd11543[c]		0	1000	0	Lipid_metabolism		4.2.1.0		MNXR134903
M_rxn01360	S_dihydroorotate_fumarate_oxidoreductase	cpd00007[c] + cpd00282[c] -> cpd00025[c] + cpd00247[c]		0	1000	0	Nucleotide_metabolism			R01867	MNXR97426
M_rxn05175	spermidine_transport_via_ABC_system	cpd00001[c] + cpd00002[c] + cpd00264[e] -> cpd00008[c] + cpd00009[c] + cpd00067[c] + cpd00264[c]		0	1000	0	Transport				MNXR104494
M_rxn08954	3_deoxy_D_manno_octulosonic_acid_transferase_III_LPS_core_biosynthesis	cpd02546[c] + cpd15550[c] -> cpd00046[c] + cpd00067[c] + cpd15492[c]		0	1000	0	Glycan_biosynthesis_and_metabolism				MNXR101686
M_rxn10163	Tetradecanoate_transport_via_proton_symport	cpd00067[e] + cpd03847[e] -> cpd00067[c] + cpd03847[c]		0	1000	0	Transport				MNXR136192
M_rxn05381	14_methyl_3_hydroxy_hexa_decanoyl_ACP_hydro_lyase	cpd11517[c] -> cpd00001[c] + cpd11518[c]		0	1000	0	Lipid_metabolism		4.2.1.0		MNXR134878
M_rxn05645	riboflavin_transport_in_via_proton_symport	cpd00067[e] + cpd00220[e] -> cpd00067[c] + cpd00220[c]		0	1000	0	Transport				MNXR104030
M_rxn02268	S_2_methylbutanoyl_CoA_oxygen_2_3_oxidoreductase	2 cpd00001[c] + 2 cpd02125[c] -> cpd00007[c] + 2 cpd00760[c]		0	1000	0	amino_acid_metabolism		1.3.99.2		MNXR95309
M_rxn13781	Dephospho_CoA_transporter	2 cpd00067[e] + cpd00655[e] -> 2 cpd00067[c] + cpd00655[c]		0	1000	0	Transport				MNXR137714
M_rxn08710	RXN0_5118c	cpd03587[c] + cpd03831[c] -> cpd00008[c] + cpd00067[c] + cpd15485[c]		0	1000	0	Glycan_biosynthesis_and_metabolism		2.4.1.-		MNXR100602
M_rxn00789	1_5_phospho_D_ribosyl_ATP_diphosphate_phospho_alpha_D_ribosyl_transferase	cpd00002[c] + cpd00103[c] -> cpd00012[c] + cpd01775[c]	SRU_0727	0	1000	0	amino_acid_metabolism		2.4.2.17	R01071	MNXR96132
M_rxn08713	heptosyltransferase_IV_LPS_core_synthesis	cpd03831[c] + cpd15477[c] -> cpd00008[c] + cpd00067[c] + cpd15432[c]		0	1000	0	Glycan_biosynthesis_and_metabolism		2.4.1.56		MNXR100607
M_rxn08583	galactosyltransferase_I_LPS_core_synthesis	cpd00026[c] + cpd15479[c] -> cpd00014[c] + cpd15469[c]		0	1000	0	Glycan_biosynthesis_and_metabolism		2.4.1.-		MNXR100015
M_rxn08712	heptosyltransferase_III_LPS_core_synthesis	cpd03831[c] + cpd15549[c] -> cpd00008[c] + 2 cpd00067[c] + cpd15488[c]		0	1000	0	Glycan_biosynthesis_and_metabolism		2.4.1.-		MNXR100606
M_rxn03146	UDP_3_O_3R_3_hydroxymyristoyl_N_acetylglucosamine_amidohydrolase	cpd00001[c] + cpd02886[c] -> cpd00029[c] + cpd03584[c]		0	1000	0	Glycan_biosynthesis_and_metabolism		3.5.1.108	R04587	MNXR142041
M_rxn02476	Phosphoenolpyruvate_3_phosphoshikimate_5_O_1_carboxyvinyl_transferase	cpd00061[c] + cpd02030[c] <=> cpd00009[c] + cpd00932[c]	SRU_0674	-1000	1000	0	amino_acid_metabolism		2.5.1.19	R03460	MNXR103226
M_rxn05390	7_methyl_3_hydroxy_octanoyl_ACP_hydro_lyase	cpd11526[c] -> cpd00001[c] + cpd11527[c]		0	1000	0	Lipid_metabolism		4.2.1.0		MNXR134887
M_rxn05369	8_methyl_3_hydroxy_decanoyl_ACP_hydro_lyase	cpd11505[c] -> cpd00001[c] + cpd11506[c]		0	1000	0	Lipid_metabolism		4.2.1.0		MNXR134866
M_rxn02286	UDP_N_acetylmuramate_L_alanine_ligase_ADP_forming	cpd00002[c] + cpd00035[c] + cpd00773[c] -> cpd00008[c] + cpd00009[c] + cpd00067[c] + cpd00890[c]	SRU_0561	0	1000	0	Glycan_biosynthesis_and_metabolism		6.3.2.8	R03193	MNXR141984
M_rxn06865	dodecanoyl_acyl_carrier_protein_KDO2_lipid IV_A_O_dodecanoyltransferase	cpd03586[c] + cpd11468[c] -> cpd03736[c] + cpd11493[c]		0	1000	0	Glycan_biosynthesis_and_metabolism		2.3.1.241	R05146	MNXR109353
M_rxn00851	D_alanine_D_alanine_ligase_ADP_forming	cpd00002[c] + 2 cpd00117[c] <=> cpd00008[c] + cpd00009[c] + cpd00067[c] + cpd00731[c]	SRU_2197	-1000	1000	0	Glycan_biosynthesis_and_metabolism		6.3.2.4	R01150	MNXR95678
M_rxn06723	3R_3_hydroxymyristoyl_acyl_carrier_protein_UDP_3_O_3R_3_hydroxymyristoyl_alpha_D_glucosamine_N_acetyltransferase	cpd03584[c] + cpd11484[c] -> cpd00067[c] + cpd02835[c] + cpd11493[c]		0	1000	0	Glycan_biosynthesis_and_metabolism		2.3.1.191	R04550	MNXR142219
M_rxn05144	Pyridoxal_5_phosphate_synthase	cpd00053[c] + cpd00102[c] + cpd00171[c] -> 3 cpd00001[c] + cpd00009[c] + cpd00016[c] + cpd00023[c] + cpd00067[c]		0	1000	0	Metabolism_of_cofactors_and_vitamins			R07456	MNXR103369
M_rxn10214	isoheptadecanoyl_1_acylglycerol_3_phosphate_O_acyltransferase	cpd11432[c] + cpd15671[c] -> cpd00010[c] + cpd00067[c] + cpd15677[c]	SRU_2301	0	1000	0	Lipid_metabolism		2.3.1.51		MNXR136210
M_rxn06022	Acyl_carrier_protein_4_pantetheine_phosphohydrolase	2 cpd00067[c] + cpd00834[c] + cpd12370[c] -> cpd00001[c] + cpd11493[c]		0	1000	0	Metabolism_of_cofactors_and_vitamins			R01623	MNXR142163
M_rxn12549	4_Hydroxybenzoate_transport_via_proton_symport	cpd00067[e] + cpd00136[e] -> cpd00067[c] + cpd00136[c]		0	1000	0	Transport				MNXR105109
M_rxn10337	isoheptadecanoyl_cardiolipin_synthase	2 cpd15722[c] -> cpd00100[c] + cpd15794[c]		0	1000	0	Lipid_metabolism		2.7.8.-		MNXR136333
M_rxn02287	S_adenosyl_L_methionine_uroporphyrin_III_C_methyltransferase	2 cpd00017[c] + cpd00774[c] -> 2 cpd00019[c] + cpd00067[c] + cpd01620[c]		0	1000	0	Metabolism_of_cofactors_and_vitamins		2.1.1.107	R03194	MNXR105137
M_rxn05386	5_methyl_3_hydroxy_hexanoyl_ACP_hydro_lyase	cpd11522[c] -> cpd00001[c] + cpd11523[c]		0	1000	0	Lipid_metabolism		4.2.1.0		MNXR134883
M_rxn01151	3_deoxy_D_manno_octulosonate_D_arabinose_lyase_pyruvate_forming	cpd00020[c] + cpd00185[c] -> cpd00875[c]		0	1000	0	Glycan_biosynthesis_and_metabolism		4.1.2.23	R01576	MNXR107061
M_rxn01484	N_Acetyl_D_glucosamine_6_phosphate_amidohydrolase	cpd00029[c] + cpd00288[c] -> cpd00001[c] + cpd00293[c]		0	1000	0	Carbohydrate_metabolism			R02059	MNXR95528
M_rxn10473	chloride_Cl_1_transport_via_diffusion_extracellular_to_periplasm	cpd00099[e] <=> cpd00099[c]		-1000	1000	0	Transport				MNXR96797
M_rxn02186	2_3_Dihydroxy_3_methylbutanoate_NADP_plus__oxidoreductase_isomerizing	cpd00005[c] + cpd00067[c] + cpd00668[c] -> cpd00006[c] + cpd02498[c]	SRU_2147	0	1000	0	Metabolism_of_cofactors_and_vitamins		1.1.1.86	R03051	MNXR107913
M_rxn03916	ATP_D_glycero_beta_D_manno_heptose_1_phosphate_adenylyltransferase	cpd00002[c] + cpd00067[c] + cpd04920[c] -> cpd00012[c] + cpd03830[c]		0	1000	0	Glycan_biosynthesis_and_metabolism		2.7.7.70	R05644	MNXR138483
M_rxn05394	9_methyl_3_hydroxy_decanoyl_ACP_hydro_lyase	cpd11530[c] -> cpd00001[c] + cpd11531[c]		0	1000	0	Lipid_metabolism		4.2.1.0		MNXR134891
M_rxn08619	glucosyltransferase_II_LPS_core_synthesis	cpd00026[c] + cpd15469[c] -> cpd00014[c] + cpd15475[c]		0	1000	0	Glycan_biosynthesis_and_metabolism		2.4.1.-		MNXR100227
M_rxn05514	calcium_transport_inout_via_proton_antiporter	cpd00063[e] + cpd00067[c] -> cpd00063[c] + cpd00067[e]		0	1000	0	Transport	ECNumbers:TC-2.A.19,2.A.19			MNXR96437
M_rxn05301	TRANS_RXNBWI_115637cemaizeexpTYR	cpd00067[e] + cpd00069[e] <=> cpd00067[c] + cpd00069[c]		-1000	1000	0	Transport				MNXR105003
M_rxn01207	4_methyl_2_oxopentanoate_NAD_plus__oxidoreductase_CoA_mehtylpropanoylating	cpd00003[c] + cpd00010[c] + cpd00200[c] -> cpd00004[c] + cpd00011[c] + cpd01882[c]		0	1000	0	amino_acid_metabolism			R01651	MNXR102172
M_rxn09163	Phospholipase_A2_phosphatidylglycerol__n_C18_0_periplasm	cpd00001[c] + cpd15540[c] -> cpd00067[c] + cpd01080[c] + cpd15323[c]		0	1000	0	Lipid_metabolism		3.1.1.4		MNXR135977
M_rxn02285	UDP_N_acetylmuramate_NADP_plus__oxidoreductase	cpd00005[c] + cpd00067[c] + cpd02820[c] -> cpd00006[c] + cpd00773[c]	SRU_2184	0	1000	0	Glycan_biosynthesis_and_metabolism		1.3.1.98	R03192	MNXR141983
M_rxn05722	Trimetaphosphate_transport_in_via_proton_symport	cpd00067[e] + cpd00793[e] -> cpd00067[c] + cpd00793[c]		0	1000	0	Transport				MNXR135008
M_rxn10338	anteisoheptadecanoyl_cardiolipin_synthase	2 cpd15723[c] -> cpd00100[c] + cpd15795[c]		0	1000	0	Lipid_metabolism		2.7.8.-		MNXR136334
M_rxn05618	manganese_transport_in_via_proton_symport	cpd00030[e] + cpd00067[e] -> cpd00030[c] + cpd00067[c]		0	1000	0	Transport	ECNumbers:TC-2.A.55,2.A.55			MNXR101681
M_rxn08711	RXN0_5061c	cpd03831[c] + cpd15485[c] -> cpd00008[c] + cpd00067[c] + cpd15484[c]		0	1000	0	Glycan_biosynthesis_and_metabolism		2.4.1.-		MNXR100604
M_rxn02774	S_Adenosyl_L_methionine_uroporphyrin_III_C_methyltransferase	cpd00003[c] + cpd01620[c] -> cpd00004[c] + 2 cpd00067[c] + cpd03426[c]		0	1000	0	Metabolism_of_cofactors_and_vitamins		1.3.1.76	R03947	MNXR104373
M_rxn00693	5_Methyltetrahydrofolate_L_homocysteine_S_methyltransferase	cpd00135[c] + cpd00345[c] -> cpd00060[c] + cpd00087[c]		0	1000	0	amino_acid_metabolism		2.1.1.13	R00946	MNXR141853
M_rxn03439	CMP_3_deoxy_D_manno_oct_2_ulosonate_KDO_lipid_IVA_3_deoxy_D_manno_oct_2_ulosonate_transferase	cpd02546[c] + cpd03585[c] -> cpd00046[c] + cpd00067[c] + cpd03586[c]		0	1000	0	Glycan_biosynthesis_and_metabolism		2.4.99.13	R05074	MNXR101684
M_rxn05402	13_methyl_3_hydroxy_tetra_decanoyl_ACP_hydro_lyase	cpd11538[c] -> cpd00001[c] + cpd11539[c]		0	1000	0	Lipid_metabolism		4.2.1.0		MNXR134899
M_rxn10336	stearoyl_cardiolipin_synthase	2 cpd15540[c] -> cpd00100[c] + cpd15793[c]		0	1000	0	Lipid_metabolism		2.7.8.-		MNXR136332
M_rxn10205	isoheptadecanoyl_glycerol_3_phosphate_O_acyltransferase	cpd00080[c] + cpd11432[c] -> cpd00010[c] + cpd15671[c]	( SRU_1480 and SRU_0041 )	0	1000	0	Lipid_metabolism		2.3.1.15		MNXR136202
M_rxn05365	6_methyl_3_hydroxy_octanoyl_ACP_hydro_lyase	cpd11501[c] -> cpd00001[c] + cpd11502[c]		0	1000	0	Lipid_metabolism		4.2.1.0		MNXR134862
M_rxn05398	11_methyl_3_hydroxy_dodecanoyl_ACP_hydro_lyase	cpd11534[c] -> cpd00001[c] + cpd11535[c]		0	1000	0	Lipid_metabolism		4.2.1.0		MNXR134895
M_rxn02056	S_Adenosyl_L_methionine_uroporphyrin_III_C_methyltransferase	cpd03426[c] + cpd10515[c] -> 2 cpd00067[c] + cpd00557[c]		0	1000	0	Metabolism_of_cofactors_and_vitamins		4.99.1.4	R02864	MNXR104375
M_rxn05315	ZN2t4	cpd00034[e] + cpd00067[c] + cpd00205[c] -> cpd00034[c] + cpd00067[e] + cpd00205[e]		0	1000	0	Transport		3.6.3.5		MNXR105279
M_rxn03159	UDP_2_3_bis3_hydroxytetradecanoylglucosamine_2_3_bis_3_hydroxytetradecanoyl_alpha_D_glucosaminyl_1_phosphate_2_3_bis3_hydroxytetradecanoyl_glucosaminyltransferase	cpd02835[c] + cpd02930[c] -> cpd00014[c] + cpd03002[c]		0	1000	0	Glycan_biosynthesis_and_metabolism		2.4.1.182	R04606	MNXR101119
M_rxn10215	anteisoheptadecanoyl_1_acylglycerol_3_phosphate_O_acyltransferase	cpd11434[c] + cpd15672[c] -> cpd00010[c] + cpd00067[c] + cpd15678[c]	SRU_2301	0	1000	0	Lipid_metabolism		2.3.1.51		MNXR136211
M_rxn06729	R_3_Hydroxytetradecanoly_acyl_carrier_protein_UDP_N_acetyl_glucosamine_3_O_3_hydroxytetradecanoyltransferase	cpd00037[c] + cpd11484[c] -> cpd02886[c] + cpd11493[c]		0	1000	0	Glycan_biosynthesis_and_metabolism		2.3.1.129	R04567	MNXR105028
M_rxn05377	12_methyl_3_hydroxy_tetra_decanoyl_ACP_hydro_lyase	cpd11513[c] -> cpd00001[c] + cpd11514[c]		0	1000	0	Lipid_metabolism		4.2.1.0		MNXR134874
M_rxn08709	LPS_heptose_kinase_II_LPS_core_synthesis	cpd00002[c] + cpd15488[c] -> cpd00008[c] + cpd00067[c] + cpd15550[c]		0	1000	0	Glycan_biosynthesis_and_metabolism				MNXR138512
M_rxn01996	Methylmalonyl_CoA_epimerase	cpd00891[c] <=> cpd00519[c]		-1000	1000	0	Carbohydrate_metabolism			R02765	MNXR101657
M_rxn05361	4_methyl_3_hydroxy_hexanoyl_ACP_hydro_lyase	cpd11497[c] -> cpd00001[c] + cpd11498[c]		0	1000	0	Lipid_metabolism		4.2.1.0		MNXR134858
M_rxn03511	ADP_D_glycero_D_manno_heptose_6_epimerase	cpd03830[c] -> cpd03831[c]		0	1000	0	Glycan_biosynthesis_and_metabolism		5.1.3.20	R05176	MNXR95551
M_rxn05303	TRANS_RXNBWI_115637cemaizeexpARG	cpd00051[e] + cpd00067[e] -> cpd00051[c] + cpd00067[c]		0	1000	0	Transport				MNXR95953
M_rxn08618	glucosyltransferase_I_LPS_core_synthesis	cpd00026[c] + cpd15489[c] -> cpd00014[c] + 4 cpd00067[c] + cpd15479[c]		0	1000	0	Glycan_biosynthesis_and_metabolism		2.4.1.-		MNXR135833
M_rxn03181	ATP_2_3_2_3_tetrakis3_hydroxytetradecanoyl_D_glucosaminyl_beta_D_1_6_glucosaminyl_alpha_phosphate_4_O_phosphotransferase	cpd00002[c] + cpd03002[c] -> cpd00008[c] + cpd00067[c] + cpd02993[c]		0	1000	0	Glycan_biosynthesis_and_metabolism		2.7.1.130	R04657	MNXR104762
M_rxn03918	ATP_D_glycero_beta_D_manno_heptose_7_phosphate_1_phosphotransferase	cpd00002[c] + cpd04918[c] -> cpd00008[c] + cpd00067[c] + cpd08316[c]		0	1000	0	Glycan_biosynthesis_and_metabolism		2.7.1.167	R05646	MNXR109732
M_rxn00340	L_aspartate_ammonia_ligase_AMP_forming	cpd00002[c] + cpd00013[c] + cpd00041[c] -> cpd00012[c] + cpd00018[c] + cpd00067[c] + cpd00132[c]		0	1000	0	amino_acid_metabolism		6.3.1.1; 6.3.5.4	R00483	MNXR96060
M_rxn03164	UDP_N_acetylmuramoyl_L_alanyl_D_glutamyl_meso_2_6_diaminoheptanedioate_D_alanyl_D_alanine_ligaseADP_forming	cpd00002[c] + cpd00731[c] + cpd02964[c] -> cpd00008[c] + cpd00009[c] + cpd00067[c] + cpd02968[c]	SRU_2342	0	1000	0	Glycan_biosynthesis_and_metabolism		6.3.2.10	R04617	MNXR139294
M_rxn05306	TRANS_RXNBWI_115637cemaizeexpPHE	cpd00066[e] + cpd00067[e] <=> cpd00066[c] + cpd00067[c]		-1000	1000	0	Transport				MNXR102635
M_rxn05244	TRANS_RXNBWI_115637cemaizeexpILE	cpd00067[e] + cpd00322[e] <=> cpd00067[c] + cpd00322[c]		-1000	1000	0	Transport				MNXR100822
M_rxn09225	rhamnosyltransferase_I_LPS_core_biosynthesis	4 cpd00067[c] + cpd02113[c] + cpd15492[c] -> cpd00297[c] + cpd15489[c]		0	1000	0	Glycan_biosynthesis_and_metabolism				MNXR142340
M_rxn01790	R_Pantoate_NADP_plus__2_oxidoreductase	cpd00005[c] + cpd00067[c] + cpd00712[c] -> cpd00006[c] + cpd00408[c]		0	1000	0	Metabolism_of_cofactors_and_vitamins		1.1.1.169	R02472	MNXR141943
M_rxn00555	L_glutamine_D_fructose_6_phosphate_isomerase_deaminating	cpd00053[c] + cpd00072[c] -> cpd00023[c] + cpd00288[c]	SRU_1363	0	1000	0	Carbohydrate_metabolism		2.6.1.16	R00768	MNXR138476
M_rxn05313	phosphate_transport_inout_via_three_Na_plus__symporter	cpd00009[c] + 3 cpd00971[c] -> cpd00009[e] + 3 cpd00971[e]		0	1000	0	Transport				MNXR102874
M_rxn00599	succinyl_CoA_glycine_C_succinyltransferase_decarboxylating	cpd00033[c] + cpd00067[c] + cpd00078[c] -> cpd00010[c] + cpd00011[c] + cpd00338[c]		0	1000	0	amino_acid_metabolism			R00830	MNXR95695
M_rxn05293	2C_methyl_D_erythritol_2_4_cyclodiphosphate_dehydratase	cpd00004[c] + cpd00067[c] + cpd08301[c] -> cpd00001[c] + cpd00003[c] + cpd08615[c]	SRU_0682	0	1000	0	Metabolism_of_terpenoids_and_polyketides		1.17.7.1		MNXR101448
M_rxn03909	1_Deoxy_D_xylulose_5_phosphate_pyruvate_lyase_carboxylating	cpd00020[c] + cpd00067[c] + cpd00102[c] -> cpd00011[c] + cpd08289[c]		0	1000	0	Metabolism_of_terpenoids_and_polyketides		2.2.1.7	R05636	MNXR97831
M_rxn11703	2_succinyl_6_hydroxy_2_4_cyclohexadiene_1_carboxylate_synthase	cpd16335[c] -> cpd00020[c] + cpd03451[c]	SRU_1351	0	1000	0	Metabolism_of_cofactors_and_vitamins		4.2.99.20	R08166	MNXR111742
M_rxn00125	S_Adenosyl_L_methionine_hydrolase	cpd00067[c] + cpd00147[c] + cpd00227[c] -> cpd00001[c] + cpd00017[c]		0	1000	0	amino_acid_metabolism			R00175	MNXR106423
M_rxn01297	hypoxanthine_NAD_plus__oxidoreductase	cpd00001[c] + cpd00003[c] + cpd00226[c] -> cpd00004[c] + cpd00067[c] + cpd00309[c]		0	1000	0	Nucleotide_metabolism		1.17.1.4	R01768	MNXR100747
M_rxn13085	Spermidine_synthase	cpd00017[c] + cpd00118[c] -> cpd00011[c] + cpd00147[c] + cpd00264[c]		0	1000	0	amino_acid_metabolism				MNXR137342
M_rxn05744	b_ketoacyl_synthetase_n_C14_0	12 cpd00005[c] + cpd00022[c] + 17 cpd00067[c] + 6 cpd00070[c] -> 5 cpd00001[c] + 12 cpd00006[c] + 7 cpd00010[c] + 6 cpd00011[c] + cpd03847[c]		0	1000	0	Lipid_metabolism		2.3.1.41		MNXR135019
M_rxn09674	TRANS_RXN_58cp	cpd00039[e] + cpd00067[e] -> cpd00039[c] + cpd00067[c]		0	1000	0	Transport				MNXR101266
M_biomass	GramNegativeBiomass_modified	54.5403 cpd00001[c] + 61.1102 cpd00002[c] + 0.0021 cpd00003[c] + 0.000447 cpd00006[c] + 0.00058 cpd00010[c] + 0.000223 cpd00015[c] + 0.000223 cpd00016[c] + 0.0031 cpd00017[c] + 0.45857 cpd00023[c] + 0.00031 cpd00028[c] + 0.0031 cpd00030[c] + 0.37719 cpd00033[c] + 0.0031 cpd00034[c] + 0.37553 cpd00035[c] + 0.13541 cpd00038[c] + 0.11444 cpd00039[c] + 0.38421 cpd00041[c] + 0.0031 cpd00048[c] + 0.214…		0	1000	1	BIOMASS
M_ex04097	EX_Pb_e0	-> cpd04097[e]		0	0	0	Exchange
M_ex00012	EX_PPi_e0	-> cpd00012[e]		0	0	0	Exchange
M_ex00067	EX_H_plus__e0	<=> cpd00067[e]		-1000	1000	0	Exchange
M_ex01030	EX_Salicin_e0	-> cpd01030[e]		0	0	0	Exchange
M_ex00129	EX_L_Proline_e0	-> cpd00129[e]		0	1000	0	Exchange
M_ex00971	EX_Na_plus__e0	<=> cpd00971[e]		-1000	1000	0	Exchange
M_ex01012	EX_Cd2_plus__e0	-> cpd01012[e]		0	0	0	Exchange
M_ex00635	EX_Cbl_e0	<=> cpd00635[e]		-0.01	1000	0	Exchange
M_ex00276	EX_GLUM_e0	-> cpd00276[e]		0	0	0	Exchange
M_ex00082	EX_D_Fructose_e0	-> cpd00082[e]		0	0	0	Exchange
M_ex00001	EX_H2O_e0	<=> cpd00001[e]		-1000	1000	0	Exchange
M_ex00058	EX_Cu2_plus__e0	<=> cpd00058[e]		-1000	1000	0	Exchange
M_ex00314	EX_D_Mannitol_e0	-> cpd00314[e]		0	0	0	Exchange
M_ex00013	EX_NH3_e0	<=> cpd00013[e]		-1000	1000	0	Exchange
M_ex00179	EX_Maltose_e0	-> cpd00179[e]		0	0	0	Exchange
M_ex00009	EX_Phosphate_e0	<=> cpd00009[e]		-1000	1000	0	Exchange
M_ex00076	EX_Sucrose_e0	-> cpd00076[e]		0	0	0	Exchange
M_ex00154	EX_Xylose_e0	-> cpd00154[e]		0	0	0	Exchange
M_ex00122	EX_N_Acetyl_D_glucosamine_e0	-> cpd00122[e]		0	0	0	Exchange
M_ex08306	EX_Butyro_betaine_e0	-> cpd08306[e]		0	0	0	Exchange
M_ex03696	EX_Ursin_e0	-> cpd03696[e]		0	0	0	Exchange
M_ex00588	EX_Sorbitol_e0	-> cpd00588[e]		0	0	0	Exchange
M_ex00423	EX_Vitamin_B12r_e0	-> cpd00423[e]		0	1000	0	Exchange
M_ex00033	EX_Glycine_e0	-> cpd00033[e]		0	0	0	Exchange
M_ex00254	EX_Mg_e0	<=> cpd00254[e]		-1000	1000	0	Exchange
M_ex00138	EX_D_Mannose_e0	-> cpd00138[e]		0	0	0	Exchange
M_ex00540	EX_BET_e0	-> cpd00540[e]		0	0	0	Exchange
M_ex10516	EX_fe3_e0	-> cpd10516[e]		0	1000	0	Exchange
M_ex00149	EX_Co2_plus__e0	<=> cpd00149[e]		-1000	1000	0	Exchange
M_ex11597	EX_ARSENOBETAINE_e0	-> cpd11597[e]		0	0	0	Exchange
M_ex00531	EX_Hg2_plus__e0	-> cpd00531[e]		0	0	0	Exchange
M_ex00027	EX_D_Glucose_e0	<=> cpd00027[e]		-8	1000	0	Exchange
M_ex00794	EX_TRHL_e0	-> cpd00794[e]		0	3.15	0	Exchange
M_ex08305	EX_crotonobetaine_e0	-> cpd08305[e]		0	0	0	Exchange
M_ex00048	EX_Sulfate_e0	-> cpd00048[e]		0	1000	0	Exchange
M_ex00104	EX_BIOT_e0	-> cpd00104[e]		0	1000	0	Exchange
M_ex00205	EX_K_plus__e0	<=> cpd00205[e]		-1000	1000	0	Exchange
M_ex00007	EX_O2_e0	<=> cpd00007[e]		-18.5	3.15	0	Exchange
M_ex03424	EX_Vitamin_B12_e0	-> cpd03424[e]		0	1000	0	Exchange
M_ex00011	EX_CO2_e0	<=> cpd00011[e]		-1000	1000	0	Exchange
M_ex11416	EX_Biomass	-> cpd11416[c]		0	1000	0	Exchange
M_ex00393	EX_Folate_e0	-> cpd00393[e]		0	1000	0	Exchange
M_ex00264	EX_Spermidine_e0	-> cpd00264[e]		0	0	0	Exchange
M_ex03847	EX_Myristic_acid_e0	-> cpd03847[e]		0	0	0	Exchange
M_ex00220	EX_Riboflavin_e0	-> cpd00220[e]		0	1000	0	Exchange
M_ex00655	EX_Dephospho_CoA_e0	-> cpd00655[e]		0	0	0	Exchange
M_ex00136	EX_4_Hydroxybenzoate_e0	-> cpd00136[e]		0	0	0	Exchange
M_ex00099	EX_Cl__e0	<=> cpd00099[e]		-1000	1000	0	Exchange
M_ex00028	EX_Heme_e0	-> cpd00028[e]		0	0	0	Exchange
M_ex00063	EX_Ca2_plus__e0	<=> cpd00063[e]		-1000	1000	0	Exchange
M_ex00069	EX_L_Tyrosine_e0	-> cpd00069[e]		0	1000	0	Exchange
M_ex00793	EX_Thiamine_phosphate_e0	-> cpd00793[e]		0	1000	0	Exchange
M_ex00030	EX_Mn2_plus__e0	<=> cpd00030[e]		-1000	1000	0	Exchange
M_ex00034	EX_Zn2_plus__e0	<=> cpd00034[e]		-1000	1000	0	Exchange
M_ex00051	EX_L_Arginine_e0	-> cpd00051[e]		0	1000	0	Exchange
M_ex00066	EX_L_Phenylalanine_e0	-> cpd00066[e]		0	1000	0	Exchange
M_ex00322	EX_L_Isoleucine_e0	-> cpd00322[e]		0	1000	0	Exchange
M_ex00039	EX_L_Lysine_e0	-> cpd00039[e]		0	1000	0	Exchange
M_R10052	2R_3S_3_isopropylmalate_NAD_plus_oxidoreductase	cpd00003[c] + cpd02693[c] -> cpd00004[c] + cpd00011[c] + cpd00200[c]	SRU_2148	0	1000	0	amino_acid_metabolism		1.1.1.85	R10052	MNXR113436
M_R10147	L_aspartate_4_semialdehyde_hydro_lyase_adding_pyruvate_and_cyclizing_2S_4S_4_hydroxy_2_3_4_5_tetrahydrodipicolinate_forming	cpd00020[c] + cpd00346[c] -> cpd00001[c] + cpd00067[c] + cpd21488[c]	( SRU_1080 and SRU_1435 )	0	1000	0	amino_acid_metabolism		4.3.3.7	R10147
M_R10170	2R_3S_3_isopropylmalate_hydro_lyase_2_isopropylmaleate_forming	cpd02693[c] -> cpd01646[c]	( SRU_2152 and SRU_2150 )	0	1000	0	amino_acid_metabolism		4.2.1.33	R10170
M_R10991	2_aminobutanoate_2_oxoglutarate_aminotransferase	cpd00024[c] + cpd01573[c] <=> cpd00023[c] + cpd00094[c]	SRU_2317	-1000	1000	0	amino_acid_metabolism		2.6.1.42	R10991
M_rxn00069	L_glutamate_NAD_oxidoreductase_transaminating	cpd00003[c] + 2 cpd00023[c] <=> cpd00004[c] + cpd00024[c] + cpd00053[c] + cpd00067[c]	( SRU_1169 and SRU_1170 )	-1000	1000	0	amino_acid_metabolism		1.4.1.14	R00093	MNXR100289
M_rxn00165	L_serine_ammonia_lyase	cpd00054[c] -> cpd00013[c] + cpd00020[c]	( SRU_1270 and SRU_2287 )	0	1000	0	amino_acid_metabolism		4.3.1.17; 4.3.1.19	R00220	MNXR104339
M_rxn00192	acetyl_CoA_L_glutamate_N_acetyltransferase	cpd00022[c] + cpd00023[c] -> cpd00010[c] + cpd00067[c] + cpd00477[c]		0	1000	0	amino_acid_metabolism		2.3.1.1	R00259	MNXR95259
M_rxn00198	Isocitrate_NADP_oxidoreductase_decarboxylating	cpd00006[c] + cpd00260[c] <=> cpd00005[c] + cpd00011[c] + cpd00024[c]	SRU_1973	-1000	1000	0	amino_acid_metabolism		1.1.1.42	R00267	MNXR100781
M_rxn00342	L_Asparagine_amidohydrolase	cpd00001[c] + cpd00132[c] -> cpd00013[c] + cpd00041[c]	SRU_1709	0	1000	0	amino_acid_metabolism		3.5.1.1; 3.5.1.38; 3.5.5.4	R00485	MNXR96056
M_rxn00490	L_arogenate_hydro_lyase_decarboxylating_L_phenylalanine_forming	cpd00067[c] + cpd00616[c] -> cpd00001[c] + cpd00011[c] + cpd00066[c]	SRU_1955	0	1000	0	amino_acid_metabolism		4.2.1.51; 4.2.1.91	R00691	MNXR95958
M_rxn00504	S_1_pyrroline_5_carboxylate_NADP_oxidoreductase	2 cpd00001[c] + cpd00006[c] + cpd02431[c] -> cpd00005[c] + cpd00023[c] + cpd00067[c]	SRU_1517	0	1000	0	amino_acid_metabolism		1.2.1.88	R00708	MNXR106651
M_rxn00510	N6_L_1_3_Dicarboxypropyl_L_lysine_NAD_oxidoreductase_L_lysine_forming	cpd00001[c] + cpd00003[c] + cpd00351[c] <=> cpd00004[c] + cpd00024[c] + cpd00039[c] + cpd00067[c]	SRU_1725	-1000	1000	0	amino_acid_metabolism		1.5.1.7	R00715	MNXR104237
M_rxn00530	L_tyrosine_ammonia_lyase_trans_p_hydroxycinnamate_forming	cpd00069[c] -> cpd00013[c] + cpd00604[c]	SRU_0717	0	1000	0	amino_acid_metabolism		4.3.1.23; 4.3.1.25	R00737	MNXR106661
M_rxn00598	Succinyl_CoA_acetyl_CoA_C_acyltransferase	cpd00010[c] + cpd01507[c] -> cpd00022[c] + cpd00078[c]	( SRU_1460 and SRU_1211 )	0	1000	0	amino_acid_metabolism		2.3.1.16; 2.3.1.174	R00829	MNXR94967
M_rxn00647	L_Cysteine_2_oxoglutarate_aminotransferase	cpd00024[c] + cpd00084[c] <=> cpd00023[c] + cpd00706[c]	SRU_0938	-1000	1000	0	amino_acid_metabolism		2.6.1.1; 2.6.1.3	R00895	MNXR96990
M_rxn00729	N_Formylanthranilate_amidohydrolase	cpd00001[c] + cpd03364[c] <=> cpd00047[c] + cpd00067[c] + cpd00093[c]	SRU_1503	-1000	1000	0	amino_acid_metabolism		3.5.1.9	R00988	MNXR106774
M_rxn00740	O_Succinyl_L_homoserine_succinate_lyase_deaminating_2_oxobutanoate_forming	cpd00001[c] + cpd00822[c] -> cpd00013[c] + cpd00036[c] + cpd00067[c] + cpd00094[c]	SRU_1161	0	1000	0	amino_acid_metabolism		2.5.1.48	R00999	MNXR104384
M_rxn00855	acetyl_CoA_putrescine_N_acetyltransferase	cpd00022[c] + cpd00118[c] -> cpd00010[c] + cpd00067[c] + cpd01758[c]	SRU_2319	0	1000	0	amino_acid_metabolism		2.3.1.57	R01154	MNXR103335
M_rxn00993	4_fumarylacetoacetate_fumarylhydrolase	cpd00001[c] + cpd00780[c] -> cpd00067[c] + cpd00106[c] + cpd00142[c]	SRU_2360	0	1000	0	amino_acid_metabolism		3.7.1.2	R01364	MNXR99706
M_rxn01022	S_methyl_5_thioadenosine_phosphate_S_methyl_5_thio_alpha_D_ribosyl_transferase	cpd00009[c] + cpd00147[c] <=> cpd00128[c] + cpd02574[c]	SRU_2160	-1000	1000	0	amino_acid_metabolism		2.4.2.28	R01402	MNXR101745
M_rxn01156	D_Phenylalanine_2_oxoglutarate_aminotransferase	cpd00024[c] + cpd01526[c] <=> cpd00143[c] + cpd00186[c]	SRU_0542	-1000	1000	0	amino_acid_metabolism		2.6.1.21	R01582	MNXR139054
M_rxn01244	3_methyl_2_oxobutanoate_dihydrolipoyllysine_residue_2_methylpropanoyl_transferase_lipoyllysine_2_oxidoreductase_decarboxylating_acceptor_2_methylpropanoylating	cpd00067[c] + cpd00123[c] + cpd00213[c] -> cpd00011[c] + cpd02700[c]	( SRU_0576 and SRU_1966 )	0	1000	0	amino_acid_metabolism		1.2.4.4	R01701	MNXR94910
M_rxn01268	Prephenate_NAD_oxidoreductase_decarboxylating	cpd00003[c] + cpd00219[c] -> cpd00004[c] + cpd00011[c] + cpd00868[c]	SRU_1616	0	1000	0	amino_acid_metabolism		1.3.1.12	R01728	MNXR103121
M_rxn01256	Chorismate pyruvatemutase	cpd00216[c] -> cpd00219[c]	SRU_0647	0	1000	0	amino_acid_metabolism		5.4.99.5	R01715	MNXR96708
M_rxn01304	Succinyl_CoA_L_homoserine_O_succinyltransferase	cpd00078[c] + cpd00227[c] -> cpd00010[c] + cpd00822[c]	SRU_0480	0	1000	0	amino_acid_metabolism		2.3.1.46	R01777	MNXR100741
M_rxn01418	2_oxoadipate_dehydrogenase_complex	cpd00003[c] + cpd00010[c] + cpd00067[c] + cpd00269[c] -> cpd00004[c] + cpd00011[c] + cpd00413[c]	( SRU_1173 or SRU_1603 or SRU_0811 )	0	1000	0	amino_acid_metabolism		1.2.4.2; 1.8.1.4; 2.3.1.61	R01933	MNXR94818
M_rxn01564	Tryptamine_oxygen_oxidoreductase_deaminating	cpd00001[c] + cpd00007[c] + cpd00318[c] -> cpd00013[c] + cpd00025[c] + cpd00486[c]	SRU_0427	0	1000	0	amino_acid_metabolism		1.4.3.22; 1.4.3.4	R02173	MNXR140379
M_rxn01715	Tyramine_oxygen_oxidoreductase_deaminating_flavin_containing	cpd00001[c] + cpd00007[c] + cpd00374[c] -> cpd00013[c] + cpd00025[c] + cpd02361[c]	SRU_0427	0	1000	0	amino_acid_metabolism		1.4.3.21; 1.4.3.4; 1.4.9.2	R02382	MNXR104996
M_rxn01729	glutarate_semialdehyde_NAD_oxidoreductase	cpd00001[c] + cpd00003[c] + cpd02089[c] -> cpd00004[c] + 2 cpd00067[c] + cpd00379[c]	SRU_1344	0	1000	0	amino_acid_metabolism		1.2.1.20	R02401	MNXR102248
M_rxn01757	L_cysteate_2_oxoglutarate_aminotransferase	cpd00024[c] + cpd00395[c] <=> cpd00023[c] + cpd03285[c]	SRU_0938	-1000	1000	0	amino_acid_metabolism		2.6.1.1	R02433	MNXR95161
M_rxn01833	aminoacetone_oxygen_oxidoreductase_deaminating	cpd00001[c] + cpd00007[c] + cpd01298[c] -> cpd00013[c] + cpd00025[c] + cpd00428[c]	SRU_0427	0	1000	0	amino_acid_metabolism		1.4.3.21; 1.4.3.4	R02529	MNXR95149
M_rxn01836	4_1R_2_Amino_1_hydroxyethyl_1_2_benzenediol_oxygen_oxidoreductase_deaminating_flavin_containing	cpd00001[c] + cpd00007[c] + cpd00429[c] -> cpd00013[c] + cpd00025[c] + cpd03307[c]	SRU_0427	0	1000	0	amino_acid_metabolism		1.4.3.4	R02532	MNXR94988
M_rxn01903	Phenethylamine_oxygen_oxidoreductase_deaminating	cpd00001[c] + cpd00007[c] + cpd03161[c] -> cpd00013[c] + cpd00025[c] + cpd00464[c]	SRU_0427	0	1000	0	amino_acid_metabolism		1.4.3.21; 1.4.3.4	R02613	MNXR102461
M_rxn01906	3_sulfino_L_alanine_2_oxoglutarate_aminotransferase	cpd00024[c] + cpd00467[c] <=> cpd00023[c] + cpd03284[c]	SRU_0938	-1000	1000	0	amino_acid_metabolism		2.6.1.1	R02619	MNXR107620
M_rxn01937	Indole_3_acetaldehyde_NAD_oxidoreductase	cpd00001[c] + cpd00003[c] + cpd00486[c] -> cpd00004[c] + 2 cpd00067[c] + cpd00703[c]	( SRU_1456 and SRU_1228 )	0	1000	0	amino_acid_metabolism		1.2.1.3	R02678	MNXR140174
M_rxn02029	5_Aminopentanoate_lipoate_oxidoreductase_cyclizing	cpd00567[c] + cpd01454[c] -> cpd00339[c] + cpd00541[c]	SRU_1744	0	1000	0	amino_acid_metabolism		1.21.4.1; 1.4.1.12	R02825	MNXR141964
M_rxn02081	5_Hydroxytryptamine_oxygen_oxidoreductase_deaminating_flavin_containing	cpd00001[c] + cpd00007[c] + cpd00579[c] -> cpd00013[c] + cpd00025[c] + cpd03345[c]	SRU_0427	0	1000	0	amino_acid_metabolism		1.4.3.4	R02908	MNXR95082
M_rxn02087	4_1R_1_Hydroxy_2_methylamino_ethyl_1_2_benzenediol_oxygen_oxidoreductase_deaminating_flavin_containing	cpd00001[c] + cpd00007[c] + cpd00583[c] -> cpd00025[c] + cpd00187[c] + cpd03307[c]	SRU_0427	0	1000	0	amino_acid_metabolism		1.4.3.4	R02919	MNXR107825
M_rxn02246	O3_Acetyl_L_serine_acetate_lyase_adding_hydrogen_sulfide	cpd00268[c] + cpd00722[c] -> cpd00029[c] + cpd00067[c] + cpd03456[c]	( SRU_2787 and SRU_2039 )	0	1000	0	amino_acid_metabolism		2.5.1.47	R03132	MNXR95415
M_rxn02281	N_Methylimidazolidine_2_4_dione_amidohydrolase_ATP_hydrolysing	2 cpd00001[c] + cpd00002[c] + cpd01679[c] -> cpd00008[c] + cpd00009[c] + 2 cpd00067[c] + cpd00768[c]	( SRU_0113 and SRU_0177 )	0	1000	0	amino_acid_metabolism		3.5.2.14	R03187	MNXR108009
M_rxn02302	O_Acetyl_L_homoserine_succinate_lyase_adding_cysteine	cpd00084[c] + cpd00790[c] -> cpd00029[c] + cpd00067[c] + cpd00424[c]	SRU_1161	0	1000	0	amino_acid_metabolism		2.5.1.48	R03217	MNXR134353
M_rxn02350	4_Trimethylammoniobutanal_NAD_1_oxidoreductase	cpd00001[c] + cpd00003[c] + cpd00845[c] -> cpd00004[c] + 2 cpd00067[c] + cpd00870[c]	( SRU_1456 and SRU_1228 )	0	1000	0	amino_acid_metabolism		1.2.1.3; 1.2.1.47	R03283	MNXR108074
M_rxn02356	trans_4_Hydroxy_L_proline_NAD_5_oxidoreductase	cpd00004[c] + 2 cpd00067[c] + cpd02625[c] -> cpd00003[c] + cpd00851[c]	SRU_1560	0	1000	0	amino_acid_metabolism		1.5.1.2	R03291	MNXR100698
M_rxn02358	trans_4_Hydroxy_L_proline_NADP_5_oxidoreductase	cpd00005[c] + 2 cpd00067[c] + cpd02625[c] -> cpd00006[c] + cpd00851[c]	SRU_1560	0	1000	0	amino_acid_metabolism		1.5.1.2	R03293	MNXR100699
M_rxn02729	S_Methylmalonate_semialdehyde_NAD_oxidoreductase	cpd00001[c] + cpd00003[c] + cpd00287[c] -> cpd00004[c] + 2 cpd00067[c] + cpd01468[c]	( SRU_1456 and SRU_1228 )	0	1000	0	amino_acid_metabolism		1.2.1.3	R03869	MNXR105358
M_rxn02749	R_2_Methylmalate_hydro_lyase	cpd01700[c] <=> cpd00001[c] + cpd01502[c]	( SRU_2152 and SRU_2150 )	-1000	1000	0	amino_acid_metabolism		4.2.1.35	R03896	MNXR108509
M_rxn02751	2_methylmaleate_hydratase	cpd00001[c] + cpd01502[c] <=> cpd03593[c]	( SRU_2152 and SRU_2150 )	-1000	1000	0	amino_acid_metabolism		4.2.1.35	R03898	MNXR96730
M_rxn02826	N_Acetylputrescine_oxygen_oxidoreductase_deaminating_flavin_containing	cpd00001[c] + cpd00007[c] + cpd01758[c] -> cpd00013[c] + cpd00025[c] + cpd03529[c]	SRU_0427	0	1000	0	amino_acid_metabolism		1.4.3.4	R04025	MNXR95900
M_rxn02888	3_Hydroxyisopentyl_CoA_hydro_lyase	cpd03570[c] <=> cpd00001[c] + cpd00067[c] + cpd01966[c]	SRU_1459	-1000	1000	0	amino_acid_metabolism		4.2.1.17	R04137	MNXR97882
M_rxn02928	2_3_4_5_Tetrahydrodipicolinate_NAD_oxidoreductase	cpd00001[c] + cpd00003[c] + cpd02465[c] <=> cpd00004[c] + cpd00067[c] + cpd21488[c]	SRU_1081	-1000	1000	0	amino_acid_metabolism		1.17.1.8	R04198	MNXR142019
M_rxn02929	2_3_4_5_Tetrahydrodipicolinate_NADP_oxidoreductase	cpd00001[c] + cpd00006[c] + cpd02465[c] <=> cpd00005[c] + cpd00067[c] + cpd21488[c]	SRU_1081	-1000	1000	0	amino_acid_metabolism		1.17.1.8	R04199	MNXR142020
M_rxn02993	4_2_Aminoethyl_1_2_benzenediol_oxygen_oxidoreductase_deaminating_flavin_containing	cpd00001[c] + cpd00007[c] + cpd02357[c] -> cpd00013[c] + cpd00025[c] + cpd02500[c]	SRU_0427	0	1000	0	amino_acid_metabolism		1.4.3.21; 1.4.3.4; 1.4.9.2	R04300	MNXR94989
M_rxn03068	R_2_3_Dihydroxy_3_methylbutanoate_NADP_oxidoreductase_isomerizing	cpd00006[c] + cpd02498[c] <=> cpd00005[c] + cpd00067[c] + cpd02569[c]	SRU_2147	-1000	1000	0	amino_acid_metabolism		1.1.1.86	R04440	MNXR134439
M_rxn03071	L_1_Pyrroline_3_hydroxy_5_carboxylate_NAD_oxidoreductase	2 cpd00001[c] + cpd00003[c] + cpd02625[c] -> cpd00004[c] + cpd00067[c] + cpd01974[c]	SRU_1517	0	1000	0	amino_acid_metabolism		1.2.1.88	R04444	MNXR100683
M_rxn03072	L_1_Pyrroline_3_hydroxy_5_carboxylate_NADP_oxidoreductase	2 cpd00001[c] + cpd00006[c] + cpd02625[c] <=> cpd00005[c] + cpd00067[c] + cpd01974[c]	SRU_1517	-1000	1000	0	amino_acid_metabolism		1.2.1.88	R04445	MNXR134440
M_rxn03087	N_Succinyl_L_2_6_diaminoheptanedioate_2_oxoglutarate_amino_transferase	cpd00024[c] + cpd02698[c] <=> cpd00023[c] + cpd02724[c]	SRU_2217	-1000	1000	0	amino_acid_metabolism		2.6.1.17	R04475	MNXR104301
M_rxn03195	N_Methylhistamine_oxygen_oxidoreductase_deaminating_copper_containing	cpd00001[c] + cpd00007[c] + cpd03051[c] -> cpd00013[c] + cpd00025[c] + cpd03458[c]	SRU_0427	0	1000	0	amino_acid_metabolism		1.4.3.22; 1.4.3.4	R04674	MNXR109037
M_rxn03204	2_5_Diaminohexanoate_NAD_oxidoreductase_deaminating	cpd00001[c] + cpd00003[c] + cpd03073[c] <=> cpd00004[c] + cpd00013[c] + cpd00067[c] + cpd03457[c]	SRU_1744	-1000	1000	0	amino_acid_metabolism		1.4.1.12	R04687	MNXR109047
M_rxn03205	2_5_Diaminohexanoate_NADP_oxidoreductase_deaminating	cpd00001[c] + cpd00006[c] + cpd03073[c] <=> cpd00005[c] + cpd00013[c] + cpd00067[c] + cpd03457[c]	SRU_1744	-1000	1000	0	amino_acid_metabolism		1.4.1.12	R04688	MNXR109048
M_rxn03342	3_Methoxytyramine_oxygen_oxidoreductase_deaminating_copper_containing	cpd00001[c] + cpd00007[c] + cpd03316[c] -> cpd00013[c] + cpd00025[c] + cpd03311[c]	SRU_0427	0	1000	0	amino_acid_metabolism		1.4.3.4	R04890	MNXR94931
M_rxn03345	L_Normetanephrine_oxygen_oxidoreductase_deaminating_copper_containing	cpd00001[c] + cpd00007[c] + cpd03318[c] -> cpd00013[c] + cpd00025[c] + cpd03313[c]	SRU_0427	0	1000	0	amino_acid_metabolism		1.4.3.4	R04893	MNXR109198
M_rxn03346	L_Metanephrine_oxygen_oxidoreductase_deaminating_flavin_containing	cpd00001[c] + cpd00007[c] + cpd03317[c] -> cpd00025[c] + cpd00187[c] + cpd03313[c]	SRU_0427	0	1000	0	amino_acid_metabolism		1.4.3.4	R04894	MNXR109199
M_rxn03354	5_Hydroxyindoleacetaldehyde_NAD_oxidoreductase	cpd00001[c] + cpd00003[c] + cpd03345[c] -> cpd00004[c] + 2 cpd00067[c] + cpd03346[c]	( SRU_1456 and SRU_1228 )	0	1000	0	amino_acid_metabolism		1.2.1.3	R04903	MNXR109205
M_rxn03358	3_Hydroxykynurenamine_oxygen_oxidoreductase_deaminating_flavin_containing	cpd00007[c] + cpd03347[c] -> cpd00013[c] + cpd00025[c] + cpd03348[c]	SRU_0427	0	1000	0	amino_acid_metabolism		1.4.3.4	R04907	MNXR94907
M_rxn03359	5_Hydroxykynurenamine_oxygen_oxidoreductase_deaminating_flavin_containing	cpd00007[c] + cpd03349[c] -> cpd00013[c] + cpd00025[c] + cpd03350[c]	SRU_0427	0	1000	0	amino_acid_metabolism		1.4.3.4	R04908	MNXR95086
M_rxn03362	Aryl_formylamine_amidohydrolase	cpd00001[c] + cpd03359[c] <=> cpd00047[c] + cpd00067[c] + cpd03362[c]	SRU_1503	-1000	1000	0	amino_acid_metabolism		3.5.1.9	R04911	MNXR109212
M_rxn03423	N4_Acetylaminobutanal_NAD_oxidoreductase	cpd00001[c] + cpd00003[c] + cpd03529[c] -> cpd00004[c] + 2 cpd00067[c] + cpd01889[c]	( SRU_1456 and SRU_1228 )	0	1000	0	amino_acid_metabolism		1.2.1.3	R05050	MNXR101805
M_rxn03424	L_erythro_4_Hydroxyglutamate_NAD_oxidoreductase	cpd00001[c] + cpd00003[c] + cpd03530[c] -> cpd00004[c] + 2 cpd00067[c] + cpd01974[c]	SRU_1517	0	1000	0	amino_acid_metabolism		1.2.1.88	R05051	MNXR134504
M_rxn03426	D_Aspartate_2_oxoglutarate_aminotransferase	cpd00320[c] + cpd00830[c] <=> cpd00032[c] + cpd01974[c]	SRU_0542	-1000	1000	0	amino_acid_metabolism		2.6.1.21	R05053	MNXR134505
M_rxn03435	R_2_3_Dihydroxy_3_methylpentanoate_NADP_oxidoreductase_isomerizing	cpd00006[c] + cpd02535[c] <=> cpd00005[c] + cpd00067[c] + cpd10162[c]	SRU_2147	-1000	1000	0	amino_acid_metabolism		1.1.1.86	R05068	MNXR134506
M_rxn03436	S_2_Aceto_2_hydroxybutanoate_NADP_oxidoreductase_isomerizing	cpd00498[c] <=> cpd10162[c]	SRU_2147	-1000	1000	0	amino_acid_metabolism		1.1.1.86; 5.4.99.3	R05069	MNXR134507
M_rxn04142	L_Allothreonine_acetaldehyde_lyase	cpd03282[c] <=> cpd00033[c] + cpd00071[c]	SRU_1423	-1000	1000	0	amino_acid_metabolism		4.1.2.48; 4.1.2.49	R06171	MNXR104834
M_rxn04751	3S_3_hydroxyacyl_CoA_hydro_lyase	cpd00001[c] + cpd09843[c] <=> cpd00067[c] + cpd09844[c]	SRU_1459	-1000	1000	0	amino_acid_metabolism		4.2.1.17	R06942	MNXR110666
M_rxn04934	R_2_hydroxyacid_NAD_oxidoreductase	cpd00003[c] + cpd08367[c] <=> cpd00004[c] + cpd00067[c] + cpd03285[c]	SRU_1571	-1000	1000	0	amino_acid_metabolism		1.1.1.337; 1.1.1.37	R07136	MNXR110837
M_rxn06031	4_methyl_2_oxopentanoate_dihydrolipoyllysine_residue_2_methylpropanoyl_transferase_lipoyllysine_2_oxidoreductase_decarboxylating_acceptor_2_methylpropanoylating	cpd00067[c] + cpd00200[c] + cpd00213[c] -> cpd00011[c] + cpd14699[c]	( SRU_0576 and SRU_1966 )	0	1000	0	amino_acid_metabolism		1.2.4.4	R01702	MNXR142166
M_rxn06077	L_methionine_oxidized_thioredoxin_S_oxidoreductase	cpd01914[c] + cpd11421[c] -> cpd00001[c] + cpd00060[c] + cpd11420[c]	SRU_0697	0	1000	0	amino_acid_metabolism		1.8.4.13; 1.8.4.14	R02025	MNXR101484
M_rxn06172	Glutaryl_CoA_acceptor_2_3_oxidoreductase_decarboxylating	cpd00413[c] + cpd11609[c] <=> cpd00011[c] + cpd00650[c] + cpd11610[c]	( SRU_1116 and SRU_0115 )	-1000	1000	0	amino_acid_metabolism		1.3.8.6	R02488	MNXR135170
M_rxn06281	D_Arginine_2_oxoglutarate_aminotransferase	cpd00586[c] + cpd11625[c] <=> cpd00067[c] + cpd02364[c] + cpd11673[c]	SRU_0542	-1000	1000	0	amino_acid_metabolism		2.6.1.21	R02924	MNXR107829
M_rxn07430	Oxo_acid_dehydrogenase_complexes	cpd00056[c] + cpd00067[c] + cpd00123[c] -> cpd00011[c] + cpd14700[c]	( SRU_0576 and SRU_1966 )	0	1000	0	amino_acid_metabolism		1.2.4.4	R07599	MNXR142259
M_rxn07431	Oxo_acid_dehydrogenase_complexes	cpd00213[c] + cpd14700[c] -> cpd00056[c] + cpd02700[c]	( SRU_0576 and SRU_1966 )	0	1000	0	amino_acid_metabolism		1.2.4.4	R07600	MNXR142260
M_rxn07432	Oxo_acid_dehydrogenase_complexes	cpd00056[c] + cpd00067[c] + cpd00200[c] -> cpd00011[c] + cpd14698[c]	( SRU_0576 and SRU_1966 )	0	1000	0	amino_acid_metabolism		1.2.4.4	R07601	MNXR142261
M_rxn07433	Oxo_acid_dehydrogenase_complexes	cpd00213[c] + cpd14698[c] -> cpd00056[c] + cpd14699[c]	( SRU_0576 and SRU_1966 )	0	1000	0	amino_acid_metabolism		1.2.4.4	R07602	MNXR142262
M_rxn07434	Oxo_acid_dehydrogenase_complexes	cpd00056[c] + cpd00067[c] + cpd00508[c] -> cpd00011[c] + cpd14702[c]	( SRU_0576 and SRU_1966 )	0	1000	0	amino_acid_metabolism		1.2.4.4	R07603	MNXR142263
M_rxn07435	Oxo_acid_dehydrogenase_complexes	cpd00213[c] + cpd14702[c] -> cpd00056[c] + cpd14703[c]	( SRU_0576 and SRU_1966 )	0	1000	0	amino_acid_metabolism		1.2.4.4	R07604	MNXR142264
M_rxn08043	pyruvate_2_oxobutanoate_acetaldehydetransferase_decarboxylating	cpd00020[c] + cpd00067[c] + cpd00094[c] -> cpd00011[c] + cpd00498[c]	( SRU_2145 and SRU_2146 )	0	1000	0	amino_acid_metabolism		2.2.1.6	R08648	MNXR135723
M_rxn01424	2_Oxoadipate_lipoamde_2_oxidoreductase_decarboxylating_and_acceptor_succinylating	cpd00067[c] + cpd00213[c] + cpd00269[c] <=> cpd00011[c] + cpd03672[c]	SRU_1173	-1000	1000	0	amino_acid_metabolism		1.2.4.2	R01940	MNXR102246
M_rxn01873	Glutaryl_CoA_dihydrolipoamide_S_succinyltransferase	cpd00413[c] + cpd00449[c] <=> cpd00010[c] + cpd00067[c] + cpd03672[c]	SRU_0811	-1000	1000	0	amino_acid_metabolism		2.3.1.61	R02571	MNXR100213
M_rxn11962	superoxide_dismutase_and_catalase	4 cpd00007[c] + 2 cpd00483[c] -> 2 cpd00025[c] + 2 cpd00067[c] + 2 cpd00532[c] + cpd03351[c]	SRU_2405	0	1000	0	amino_acid_metabolism		1.11.1.21; 1.11.1.6	R02670	MNXR136769
M_rxn11968	D_Lysine_2_oxocarboxylate_aminotransferase	cpd00549[c] + cpd11625[c] <=> cpd00067[c] + cpd02074[c] + cpd11673[c]	SRU_0542	-1000	1000	0	amino_acid_metabolism		2.6.1.21	R02851	MNXR107776
M_rxn14316	L_phenylalanine_oxygen_oxidoreductase_decarboxylating	cpd00007[c] + cpd00066[c] -> cpd00001[c] + cpd00011[c] + cpd01647[c]	SRU_2405	0	1000	0	amino_acid_metabolism		1.11.1.21	R00698	MNXR106645
M_rxn15021	pyruvate_pyruvate_acetaldehydetransferase_decarboxylating	2 cpd00020[c] + cpd00067[c] -> cpd00011[c] + cpd19047[c]	( SRU_2145 and SRU_2146 )	0	1000	0	amino_acid_metabolism		2.2.1.6	R00226
M_rxn15090	L_cysteine_2_oxoglutarate_aminotransferase	cpd00024[c] + cpd00084[c] <=> cpd00706[c] + cpd19002[c]	SRU_0938	-1000	1000	0	amino_acid_metabolism		2.6.1.1	R00896
M_rxn15166	L_cystathionine_L_homocysteine_lyase_deaminating_pyruvate_forming	cpd00001[c] + cpd19019[c] -> cpd00013[c] + cpd00020[c] + cpd00135[c]	SRU_2363	0	1000	0	amino_acid_metabolism			R01286
M_rxn15167	L_serine_hydro_lyase_adding_homocysteine_L_cystathionine_forming	cpd00054[c] + cpd00135[c] <=> cpd00001[c] + cpd19019[c]	SRU_1123	-1000	1000	0	amino_acid_metabolism		4.2.1.22	R01290
M_rxn15395	O_Succinyl_L_homoserine_succinate_lyase_adding_cysteine	cpd00084[c] + cpd00822[c] -> cpd00036[c] + cpd00067[c] + cpd19019[c]	SRU_1161	0	1000	0	amino_acid_metabolism		2.5.1.48	R03260
M_rxn15467	R_2_3_Dihydroxy_3_methylbutanoate_hydro_lyase	cpd19030[c] -> cpd00001[c] + cpd00123[c]	SRU_2153	0	1000	0	amino_acid_metabolism		4.2.1.9	R04441
M_rxn15491	S_2_Acetolactate_pyruvate_lyase_carboxylating	cpd00056[c] + cpd19047[c] <=> cpd00020[c] + cpd03049[c]	( SRU_2145 and SRU_2146 )	-1000	1000	0	amino_acid_metabolism			R04672
M_rxn15507	L_erythro_4_hydroxyglutamate_2_oxoglutarate_aminotransferase	cpd00024[c] + cpd19042[c] <=> cpd00023[c] + cpd19041[c]	( SRU_1781 or SRU_0938 )	-1000	1000	0	amino_acid_metabolism		2.6.1.1; 2.6.1.23	R05052
M_rxn15510	3_Hydroxy_2_methylpropanoate_NAD_oxidoreductase	cpd00003[c] + cpd19043[c] -> cpd00004[c] + cpd00067[c] + cpd19044[c]	(( SRU_1476 and SRU_1459 ) or SRU_1210 )	0	1000	0	amino_acid_metabolism		1.1.1.31; 1.1.1.35	R05066
M_rxn15511	S_2_Acetolactate_methylmutase	cpd19047[c] <=> cpd19030[c]	SRU_2147	-1000	1000	0	amino_acid_metabolism		1.1.1.86; 5.4.99.3	R05071
M_rxn15964	5_10_methylenetetrahydromethanopterin_glycine_hydroxymethyltransferase	cpd00054[c] + cpd00895[c] <=> cpd00001[c] + cpd00033[c] + cpd02679[c]	SRU_0775	-1000	1000	0	amino_acid_metabolism		2.1.2.1	R09099
M_rxn15972	N_acetyl_L_citrulline_amidohydrolase	cpd00001[c] + cpd11209[c] -> cpd00029[c] + cpd00274[c]	SRU_2220	0	1000	0	amino_acid_metabolism		3.5.1.16	R09107
M_rxn01825	Homogentisate_oxygen_1_2_oxidoreductase_decyclizing	cpd00007[c] + cpd00426[c] -> cpd00067[c] + cpd00763[c]		0	1000	0	amino_acid_metabolism		1.13.11.5	R02519	MNXR100628
M_rxn02276	4_Maleylacetoacetate_cis_trans_isomerase	cpd00763[c] <=> cpd00780[c]		-1000	1000	0	amino_acid_metabolism		5.2.1.2	R03181	MNXR101325
M_rxn03070	R04443	cpd03530[c] -> cpd00001[c] + cpd00067[c] + cpd02625[c]		0	1000	0	amino_acid_metabolism			R04443	MNXR102617
M_R10907	beta_D_glucose_6_phosphate_NAD_plus_1_oxidoreductase	cpd00003[c] + cpd00863[c] -> cpd00004[c] + cpd00067[c] + cpd00911[c]	SRU_0078	0	1000	0	Carbohydrate_metabolism		1.1.1.363; 1.1.1.388	R10907
M_rxn00006	catalase_hydrogen_peroxide_hydrogen_peroxide_oxidoreductase	2 cpd00025[c] -> 2 cpd00001[c] + cpd00007[c]	SRU_2405	0	0	0	Carbohydrate_metabolism		1.11.1.21; 1.11.1.6	R00009	MNXR96455
M_rxn00154	pyruvate_NAD_2_oxidoreductase_CoA_acetylating	cpd00003[c] + cpd00010[c] + cpd00020[c] -> cpd00004[c] + cpd00011[c] + cpd00022[c]	(( SRU_1971 and SRU_1970 ) or SRU_1603 or SRU_1969 )	0	1000	0	Carbohydrate_metabolism		1.2.4.1; 1.8.1.4; 2.3.1.12	R00209	MNXR102425
M_rxn00159	S_malate_NAD_oxidoreductase_decarboxylating	cpd00003[c] + cpd00130[c] -> cpd00004[c] + cpd00011[c] + cpd00020[c]	SRU_1786	0	1000	0	Carbohydrate_metabolism		1.1.1.38; 1.1.1.39	R00214	MNXR101446
M_rxn00162	oxaloacetate_carboxy_lyase_pyruvate_forming	cpd00032[c] + cpd00067[c] -> cpd00011[c] + cpd00020[c]	SRU_1786	0	1000	0	Carbohydrate_metabolism		1.1.1.38; 1.1.1.40; 4.1.1.3	R00217	MNXR102097
M_rxn00175	Acetate_CoA_ligase_AMP_forming	cpd00002[c] + cpd00010[c] + cpd00029[c] -> cpd00012[c] + cpd00018[c] + cpd00022[c]	( SRU_1684 and SRU_1820 )	0	1000	0	Carbohydrate_metabolism		6.2.1.1	R00235	MNXR95413
M_rxn00176	acetyl_adenylate_CoA_acetyltransferase	cpd00010[c] + cpd03566[c] -> cpd00018[c] + cpd00022[c] + cpd00067[c]	( SRU_1684 and SRU_1820 )	0	1000	0	Carbohydrate_metabolism		6.2.1.1	R00236	MNXR105304
M_rxn00196	2_5_dioxopentanoate_NADP_5_oxidoreductase	cpd00001[c] + cpd00006[c] + cpd00340[c] -> cpd00005[c] + cpd00024[c] + 2 cpd00067[c]	( SRU_1456 and SRU_1228 )	0	1000	0	Carbohydrate_metabolism		1.2.1.26; 1.2.1.3	R00264	MNXR106443
M_rxn00216	ATP_D_glucose_6_phosphotransferase	cpd00002[c] + cpd00027[c] -> cpd00008[c] + cpd00067[c] + cpd00079[c]	SRU_0785	0	1000	0	Carbohydrate_metabolism		2.7.1.1; 2.7.1.2	R00299	MNXR100612
M_rxn00226	ATP_acetate_adenylyltransferase	cpd00002[c] + cpd00029[c] + cpd00067[c] -> cpd00012[c] + cpd03566[c]	( SRU_1684 and SRU_1820 )	0	1000	0	Carbohydrate_metabolism		6.2.1.1	R00316	MNXR105307
M_rxn00250	Pyruvate_carbon_dioxide_ligase_ADP_forming	cpd00002[c] + cpd00020[c] + cpd00242[c] <=> cpd00008[c] + cpd00009[c] + cpd00032[c] + cpd00067[c]	SRU_0828	-1000	1000	0	Carbohydrate_metabolism		6.4.1.1	R00344	MNXR102391
M_rxn00292	UDP_N_acetyl_D_glucosamine_2_epimerase	cpd00001[c] + cpd00037[c] -> cpd00014[c] + cpd00492[c]	SRU_0602	0	1000	0	Carbohydrate_metabolism		3.2.1.183; 5.1.3.14	R00414	MNXR105025
M_rxn00297	UDP_N_acetyl_D_glucosamine_2_epimerase	cpd00037[c] <=> cpd00861[c]	SRU_0602	-1000	1000	0	Carbohydrate_metabolism		5.1.3.14	R00420	MNXR105024
M_rxn00360	3_Phospho_5_adenylyl_sulfate_3_phosphohydrolase	cpd00001[c] + cpd00044[c] -> cpd00009[c] + cpd00193[c]	( SRU_1326 and SRU_1005 )	0	1000	0	Energy_metabolism		3.1.3.7	R00508	MNXR96322
M_rxn00533	Acetyl_CoA_carbon_dioxide_ligase_ADP_forming	cpd00002[c] + cpd00022[c] + cpd00242[c] -> cpd00008[c] + cpd00009[c] + cpd00067[c] + cpd00070[c]	( SRU_1155 and SRU_2348 and SRU_0937 )	0	1000	0	Carbohydrate_metabolism		6.4.1.2	R00742	MNXR95219
M_rxn00536	Ethanol_NADP_oxidoreductase	cpd00006[c] + cpd00363[c] <=> cpd00005[c] + cpd00067[c] + cpd00071[c]	SRU_1267	-1000	1000	0	Carbohydrate_metabolism		1.1.1.2; 1.1.1.71	R00746	MNXR95726
M_rxn00575	sucrose_glucohydrolase	cpd00001[e] + cpd00076[e] -> cpd00027[e] + cpd00082[e]	SRU_2253	0	1000	0	Carbohydrate_metabolism		3.2.1.10; 3.2.1.20; 3.2.1.26; 3.2.1.48	R00801	MNXR138841
M_rxn00642	GDP_mannose_4_6_hydro_lyase_GDP_4_dehydro_6_deoxy_D_mannose_forming	cpd00083[c] -> cpd00001[c] + cpd00900[c]	SRU_0600	0	1000	0	Carbohydrate_metabolism		4.2.1.47	R00888	MNXR100377
M_rxn00675	Propionyladenylate_CoA_propionyltransferase	cpd00010[c] + cpd03560[c] -> cpd00018[c] + cpd00067[c] + cpd00086[c]	( SRU_1684 and SRU_1820 )	0	1000	0	Carbohydrate_metabolism		6.2.1.1; 6.2.1.17	R00926	MNXR138680
M_rxn00684	5_6_7_8_tetrahydrofolate_NAD_oxidoreductase	cpd00003[c] + cpd00087[c] <=> cpd00004[c] + cpd00067[c] + cpd00330[c]	SRU_0412	-1000	1000	0	cofactors_and_vitamins		1.5.1.3	R00936	MNXR139010
M_rxn00701	UDP_glucose_alpha_D_galactose_1_phosphate_uridylyltransferase	cpd00026[c] + cpd00348[c] <=> cpd00043[c] + cpd00089[c]	SRU_1285	-1000	1000	0	Carbohydrate_metabolism		2.7.7.12	R00955	MNXR138916
M_rxn00787	D_tagatose_1_6_bisphosphate_D_glyceraldehyde_3_phosphate_lyase_glycerone_phosphate_forming	cpd02371[c] <=> cpd00095[c] + cpd00102[c]	SRU_2019	-1000	1000	0	Carbohydrate_metabolism		4.1.2.40	R01069	MNXR104798
M_rxn00971	Citrate_CoA_ligase_ADP_forming	cpd00002[c] + cpd00010[c] + cpd00067[c] + cpd00137[c] -> cpd00008[c] + cpd00009[c] + cpd00442[c]		0	0	0	Energy_metabolism		6.2.1.18	R01322	MNXR106924
M_rxn00986	ATP_propanoate_adenylyltransferase	cpd00002[c] + cpd00067[c] + cpd00141[c] -> cpd00012[c] + cpd03560[c]	( SRU_1684 and SRU_1820 )	0	1000	0	Carbohydrate_metabolism		6.2.1.1; 6.2.1.17	R01354	MNXR139035
M_rxn00991	S_3_hydroxy_3_methylglutaryl_CoA_acetoacetate_lyase_acetyl_CoA_forming	cpd00292[c] -> cpd00022[c] + cpd00142[c]	SRU_1246	0	1000	0	Carbohydrate_metabolism		4.1.3.4	R01360	MNXR106950
M_rxn01016	ATP_carbamate_phosphotransferase	cpd00002[c] + cpd01101[c] <=> cpd00008[c] + cpd00146[c]	( SRU_0960 and SRU_0959 )	-1000	1000	0	Energy_metabolism		2.7.2.2; 6.3.5.5	R01395	MNXR106966
M_rxn01079	L_Gulonate_NADP_6_oxidoreductase	cpd00006[c] + cpd00594[c] <=> cpd00005[c] + cpd00067[c] + cpd00164[c]	SRU_1267	-1000	1000	0	Carbohydrate_metabolism		1.1.1.19; 1.1.1.2	R01481	MNXR115924
M_rxn01132	Maltose_phosphate_1_beta_D_glucosyltransferase	cpd00009[c] + cpd00179[c] <=> cpd00027[c] + cpd00501[c]	SRU_0074	-1000	1000	0	Carbohydrate_metabolism		2.4.1.8	R01555	MNXR101717
M_rxn01169	ATP_beta_D_glucose_6_phosphotransferase	cpd00002[c] + cpd00027[c] -> cpd00008[c] + cpd00067[c] + cpd00863[c]	SRU_0785	0	1000	0	Carbohydrate_metabolism		2.7.1.1; 2.7.1.2	R01600	MNXR107081
M_rxn01243	2_oxoglutarate_dihydrolipoyllysine_residue_succinyltransferase_lipoyllysine_2_oxidoreductase_decarboxylating_acceptor_succinylating	cpd00024[c] + cpd00067[c] + cpd00213[c] <=> cpd00011[c] + cpd00860[c]	SRU_1173	-1000	1000	0	Carbohydrate_metabolism		1.2.4.2	R01700	MNXR95657
M_rxn01274	R_S_Lactoylglutathione_hydrolase	cpd00001[c] + cpd02182[c] -> cpd00042[c] + cpd00067[c] + cpd00221[c]	SRU_0326	0	1000	0	Carbohydrate_metabolism		3.1.2.6	R01736	MNXR100353
M_rxn01316	phosphoenolpyruvate_N_acetyl_D_mannosamine_C_1_carboxyvinyl_transferase_phosphate_hydrolysing_2_carboxy_2_oxoethyl_forming	cpd00001[c] + cpd00061[c] + cpd00492[c] -> cpd00009[c] + cpd00232[c]	SRU_0605	0	1000	0	Carbohydrate_metabolism		2.5.1.56	R01804	MNXR95297
M_rxn01345	Sedoheptulose_1_7_bisphosphate_1_phosphohydrolase	cpd00001[c] + cpd00349[c] -> cpd00009[c] + cpd00238[c]	( SRU_1856 and SRU_1474 )	0	1000	0	Carbohydrate_metabolism		3.1.3.11; 3.1.3.37	R01845	MNXR104279
M_rxn01355	Propanoyl_CoA_carbon_dioxide_ligase_ADP_forming	cpd00002[c] + cpd00086[c] + cpd00242[c] -> cpd00008[c] + cpd00009[c] + cpd00067[c] + cpd00519[c]	SRU_2246	0	1000	0	Carbohydrate_metabolism		6.4.1.3	R01859	MNXR103100
M_rxn01416	thiosulfate_cyanide_sulfurtranserase	cpd00150[c] + cpd00268[c] -> cpd00067[c] + cpd00081[c] + cpd01211[c]	SRU_0989	0	1000	0	Energy_metabolism		2.8.1.1	R01931	MNXR138187
M_rxn01601	dihydrofolate_NAD_oxidoreductase	cpd00003[c] + cpd00330[c] <=> cpd00004[c] + cpd00067[c] + cpd00393[c]	SRU_0412	-1000	1000	0	cofactors_and_vitamins		1.5.1.3	R02235	MNXR97399
M_rxn01653	5_Formyltetrahydrofolate_cyclo_ligase_ADP_forming	cpd00002[c] + cpd02197[c] -> cpd00008[c] + cpd00009[c] + cpd00347[c]	SRU_0364	0	1000	0	cofactors_and_vitamins		6.3.3.2	R02301	MNXR99668
M_rxn01667	NTP_pyruvate_O2_phosphotransferase	cpd00020[c] + cpd00173[c] <=> cpd00061[c] + cpd00067[c] + cpd00354[c]	SRU_1027	-1000	1000	0	Carbohydrate_metabolism		2.7.1.40	R02320	MNXR107441
M_rxn01834	R_S_Lactoylglutathione_methylglyoxal_lyase_isomerizing	cpd00042[c] + cpd00428[c] -> cpd02182[c]	SRU_2344	0	1000	0	Carbohydrate_metabolism		4.4.1.5	R02530	MNXR100355
M_rxn01870	D_Fructose_1_phosphate_D_glyceraldehyde_3_phosphate_lyase	cpd00802[c] <=> cpd00095[c] + cpd00448[c]	SRU_1906	-1000	1000	0	Carbohydrate_metabolism		4.1.2.13	R02568	MNXR99460
M_rxn02122	D_Glucuronolactone_NAD_oxidoreductase	2 cpd00001[c] + cpd00003[c] + cpd01735[c] -> cpd00004[c] + 3 cpd00067[c] + cpd00609[c]	( SRU_1456 and SRU_1228 )	0	1000	0	Carbohydrate_metabolism		1.2.1.3	R02957	MNXR95753
M_rxn02169	Glutaconyl_1_CoA_carboxy_lyase	cpd01599[c] -> cpd00011[c] + cpd00650[c]	( SRU_1116 and SRU_0115 )	0	1000	0	Carbohydrate_metabolism		1.3.8.6; 4.1.1.70	R03028	MNXR107899
M_rxn02504	2_amino_4_hydroxy_6_D_erythro_1_2_3_trihydroxypropyl_7_8_dihydropteridine_glycolaldehyde_lyase	cpd02961[c] -> cpd00229[c] + cpd00954[c]	SRU_0761	0	1000	0	cofactors_and_vitamins		4.1.2.25	R03504	MNXR125603
M_rxn03064	phosphoenolpyruvate_N_acetyl_D_mannosamine_6_phosphate_C_1_carboxyvinyl_transferase_phosphate_hydrolysing_2_carboxy_2_oxoethyl_forming	cpd00001[c] + cpd00061[c] + cpd00067[c] + cpd02612[c] -> cpd00009[c] + cpd03733[c]	SRU_0605	0	1000	0	Carbohydrate_metabolism		2.5.1.56; 2.5.1.57	R04435	MNXR108888
M_rxn04036	R_2_phospho_3_sulfolactate_phosphohydrolase	cpd00001[c] + cpd08366[c] -> cpd00009[c] + cpd08367[c]	SRU_1618	0	1000	0	Carbohydrate_metabolism		3.1.3.71	R05789	MNXR109837
M_rxn05064	spontaneous_second_step_of_two_step_reaction	2 cpd00067[c] + cpd01101[c] -> cpd00011[c] + cpd00013[c]		0	1000	0	Energy_metabolism		3.5.1.110; 4.2.1.104	R07316	MNXR96481
M_rxn05733	O3_acetyl_L_serine_thiosulfate_2_amino_2_carboxyethyltransferase_reducing_L_cysteine_forming	cpd00268[c] + cpd00722[c] + cpd11421[c] <=> cpd00029[c] + cpd00067[c] + cpd00081[c] + cpd00084[c] + cpd11420[c]	(( SRU_2787 and SRU_2039 ) or SRU_0479 )	-1000	1000	0	Energy_metabolism		2.5.1.47; 2.5.1.49	R04859	MNXR95636
M_rxn05739	glycerol_3_phosphate_dehydrogenase_menaquinone_7	cpd00080[c] + cpd11606[c] -> cpd00095[c] + cpd11451[c]	SRU_2437	0	1000	0	Energy_metabolism		1.1.5.3		MNXR135017
M_rxn05746	Maltodextrin_glucosidase_maltotriose	cpd00001[c] + cpd01262[c] -> cpd00027[c] + cpd00179[c]	SRU_0660	0	1000	0	Carbohydrate_metabolism		3.2.1.20		MNXR142145
M_rxn05749	succinate_dehydrogenase	2 cpd00067[e] + cpd00982[c] + cpd11606[c] -> cpd00015[c] + 3 cpd00067[c] + cpd11451[c]	( SRU_0486 and SRU_0487 and SRU_0484 and ( SRU_0485 or SRU_2444 ))	0	1000	0	Transport				MNXR135022
M_rxn05941	1_4_N_Acetyl_beta_D_glucosaminyl_n_glycanohydrolase	2 cpd00001[e] + cpd22519[e] -> 3 cpd00122[e]	SRU_2812	0	1000	0	Carbohydrate_metabolism		3.2.1.14	R01206	MNXR135091
M_rxn06095	1_4_alpha_D_Glucan_1_4_alpha_D_glucan_6_alpha_D_1_4_alpha_D_glucano_transferase	6 cpd11735[c] -> cpd00001[c] + 5 cpd11657[c]	SRU_0846	0	1000	0	Carbohydrate_metabolism		2.4.1.18	R02110	MNXR135131
M_rxn06097	1_4_alpha_D_Glucan_maltohydrolase	cpd00001[e] + cpd11657[e] -> cpd00179[e] + cpd11976[e]	( SRU_0847 or ( SRU_2743 and SRU_0362 ))	0	1000	0	Carbohydrate_metabolism		3.2.1.1; 3.2.1.133; 3.2.1.2	R02112	MNXR135132
M_rxn06152	1_4_N_Acetyl_beta_D_glucosaminyl_n_glycanohydrolase	2 cpd00001[e] + 4 cpd22519[e] <=> 6 cpd01157[e]	SRU_2812	-1000	1000	0	Carbohydrate_metabolism		3.2.1.14	R02334	MNXR135160
M_rxn06165	ADP_glucose_1_4_alpha_D_glucan_4_alpha_D_glucosyltransferase	cpd00001[c] + 5 cpd00387[c] -> 5 cpd00008[c] + 5 cpd00067[c] + cpd11735[c]	SRU_0791	0	1000	0	Carbohydrate_metabolism		2.4.1.21; 2.4.1.242	R02421	MNXR135166
M_rxn06272	1_4_beta_D_Glucan_glucohydrolase	2 cpd00001[c] + cpd11972[c] -> 2 cpd00027[c] + cpd00158[c]	SRU_2845	0	1000	0	Carbohydrate_metabolism		3.2.1.21; 3.2.1.74	R02887	MNXR135194
M_rxn06316	Cyclomaltodextrin_dextrin_hydrolase_decyclizing	cpd00001[c] + cpd11792[c] <=> cpd11976[c]	( SRU_2743 and SRU_0362 )	-1000	1000	0	Carbohydrate_metabolism		3.2.1.54	R03122	MNXR107962
M_rxn06348	Protein_N_pai_phosphohistidine_sugar_N_pai_phosphotransferase	cpd00082[c] + cpd12508[c] -> cpd00802[c] + cpd11712[c]	SRU_0838	0	1000	0	Carbohydrate_metabolism		2.7.1.202	R03232	MNXR139186
M_rxn06403	D_Glucoside_glucohydrolase	cpd00001[c] + cpd01240[c] -> cpd00027[c] + cpd11848[c]	SRU_2845	0	1000	0	Carbohydrate_metabolism		3.2.1.21	R03527	MNXR135237
M_rxn06621	S_3_Methyl_2_oxopentanoate_dihydrolipoyllysine_residue_2_methylpropanoyl_transferase_lipoyllysine_2_oxidoreductase_decarboxylating_acceptor_2_methylpropanoylating	cpd00067[c] + cpd00213[c] + cpd00508[c] -> cpd00011[c] + cpd14703[c]	( SRU_0576 and SRU_1966 )	0	1000	0	Biosynthesis_of_other_secondary_metabolites		1.2.4.4	R04225	MNXR135305
M_rxn08044	N_acetylmuramate_6_phosphate_hydro_lyase_N_acetyl_D_glucosamine_6_phosphate_forming	cpd00001[c] + cpd15391[c] -> cpd00067[c] + cpd00221[c] + cpd00293[c]	SRU_0065	0	1000	0	Carbohydrate_metabolism		4.2.1.126	R08555	MNXR95273
M_rxn08113	D_allose_6_phosphate_aldose_ketose_isomerase	cpd01901[c] <=> cpd15394[c]	SRU_0511	-1000	1000	0	Carbohydrate_metabolism		5.3.1.6	R09030	MNXR138042
M_rxn08647	ATP_R_glycerate_2_phosphotransferase	cpd00002[c] + cpd00223[c] -> cpd00008[c] + cpd00067[c] + cpd00482[c]	SRU_1550	0	1000	0	Carbohydrate_metabolism		2.7.1.165	R08572	MNXR142308
M_rxn10045	menaquinol_oxidase_7_1_protons	0.5 cpd00007[c] + 2 cpd00067[c] + cpd11451[c] -> cpd00001[c] + 2 cpd00067[e] + cpd11606[c]	( SRU_2097 and SRU_2369 and SRU_2098 and (( SRU_2100 and SRU_2099 ) or ( SRU_0313 and SRU_0314 )) and SRU_0322 and SRU_0323 )	0	1000	0	Transport				MNXR136157
M_rxn10833	ATP_phosphohydrolase_disaccharide_importing	cpd00001[c] + cpd00002[c] + cpd15494[e] -> cpd00008[c] + cpd00009[c] + cpd00067[c] + cpd15494[c]		0	1000	0	Transport		3.6.3.18		MNXR101352
M_rxn12649	5_6_7_8_tetrahydrofolate_NADP_oxidoreductase	2 cpd00005[c] + 2 cpd00067[c] + cpd00393[c] <=> 2 cpd00006[c] + cpd00087[c]	SRU_0412	-1000	1000	0	cofactors_and_vitamins		1.5.1.3	R00940	MNXR139013
M_rxn12665	NADH_dehydrogenase_Menaquinone_7_2_protons	cpd00004[c] + 3 cpd00067[c] + cpd11606[c] -> cpd00003[c] + 2 cpd00067[e] + cpd11451[c]	( SRU_0393 and SRU_0394 and SRU_0395 and SRU_0396 and SRU_0397 and SRU_0398 and SRU_0400 and ( SRU_0496 or SRU_2058 ) and SRU_1443 and SRU_1444 and SRU_1445 and SRU_1446 and SRU_1448 and SRU_2784 )	0	1000	0	Transport		1.6.5.3		MNXR137149
M_rxn13706	succinate_dehydrogenase_menaquinol_7_0_proton	cpd00106[c] + cpd11451[c] <=> cpd00036[c] + cpd11606[c]	( SRU_0486 and SRU_0487 and SRU_0484 and ( SRU_0485 or SRU_2444 ))	-1000	1000	0	Energy_metabolism		1.3.99.1		MNXR137659
M_rxn13974	pyruvate_ferredoxin_2_oxidoreductase_CoA_acetylating	cpd00011[c] + cpd00022[c] + cpd00067[c] + 2 cpd11620[c] <=> cpd00010[c] + cpd00020[c] + 2 cpd11621[c]	( SRU_0423 and SRU_0424 )	-1000	1000	0	Carbohydrate_metabolism		1.2.7.1; 1.2.7.11	R01196	MNXR103066
M_rxn14048	2_oxoglutarate_ferredoxin_oxidoreductase_decarboxylating	cpd00011[c] + cpd00067[c] + cpd00078[c] + 2 cpd11620[c] <=> cpd00010[c] + cpd00024[c] + 2 cpd11621[c]	(( SRU_0423 and SRU_0424 ) or ( SRU_0423 and SRU_0424 ))	-1000	1000	0	Carbohydrate_metabolism		1.2.7.11; 1.2.7.3	R01197	MNXR106859
M_rxn14120	5_6_7_8_tetrahydrofolate_NAD_oxidoreductase	2 cpd00003[c] + cpd00087[c] <=> 2 cpd00004[c] + 2 cpd00067[c] + cpd00393[c]	SRU_0412	-1000	1000	0	cofactors_and_vitamins		1.5.1.3	R00937	MNXR139011
M_rxn15087	alpha_D_Glucose_aldose_ketose_isomerase	cpd19001[c] <=> cpd00082[c]	SRU_0080	-1000	1000	0	Carbohydrate_metabolism		5.3.1.5	R00878
M_rxn15116	beta_D_fructose_1_6_bisphosphate_D_glyceraldehyde_3_phosphate_lyase_glycerone_phosphate_forming	cpd19036[c] <=> cpd00095[c] + cpd00102[c]	SRU_1906	-1000	1000	0	Carbohydrate_metabolism		4.1.2.13	R01070
M_rxn15249	ATP_alpha_D_glucose_6_phosphotransferase	cpd00002[c] + cpd19001[c] -> cpd00008[c] + cpd00067[c] + cpd19006[c]	SRU_0785	0	1000	0	Carbohydrate_metabolism		2.7.1.1; 2.7.1.2	R01786
M_rxn15271	beta_D_Fructose_6_phosphate_D_glyceraldehyde_3_phosphate_glycolaldehyde_transferase	cpd00102[c] + cpd19035[c] <=> cpd00198[c] + cpd00236[c]	( SRU_0275 or SRU_1173 )	-1000	1000	0	Carbohydrate_metabolism		2.2.1.1	R01830
M_rxn15298	diphosphate_beta_D_fructose_6_phosphate_1_phosphotransferase	cpd00012[c] + cpd19035[c] <=> cpd00009[c] + cpd00067[c] + cpd19036[c]	SRU_2111	-1000	1000	0	Carbohydrate_metabolism		2.7.1.90	R02073
M_rxn15362	UDPglucose_D_glucose_6_phosphate_1_alpha_D_glucosyltransferase	cpd00026[c] + cpd19006[c] <=> cpd00014[c] + cpd00523[c]	SRU_0569	-1000	1000	0	Carbohydrate_metabolism		2.4.1.15	R02737
M_rxn15364	alpha_D_Glucose_6_phosphate_ketol_isomerase	cpd19006[c] <=> cpd19035[c]	SRU_0080	-1000	1000	0	Carbohydrate_metabolism		5.3.1.9	R02740
M_rxn15454	Tetrahydrofolyl_Glu_n_L_glutamate_gamma_ligase_ADP_forming	cpd00002[c] + 5 cpd00023[c] + 4 cpd00067[c] + cpd06227[c] -> 4 cpd00001[c] + cpd00008[c] + cpd00009[c] + cpd0622b[c]	SRU_2420	0	1000	0	cofactors_and_vitamins		6.3.2.17	R04241
M_rxn15493	ATP_D_fructose_6_phosphate_1_phosphotransferase	cpd00002[c] + cpd19035[c] -> cpd00008[c] + cpd00067[c] + cpd19036[c]	( SRU_2111 or SRU_0825 or SRU_1265 or SRU_0956 )	0	1000	0	Carbohydrate_metabolism		2.7.1.11	R04779
M_rxn15494	beta_D_Fructose_1_6_bisphosphate_1_phosphohydrolase	cpd00001[c] + cpd19036[c] <=> cpd00009[c] + cpd19035[c]	( SRU_1856 or SRU_1474 )	-1000	1000	0	Carbohydrate_metabolism		3.1.3.11	R04780
M_rxn15694	enzyme_N6_dihydrolipoyl_lysine_NAD_oxidoreductase	cpd00003[c] + cpd00449[c] <=> cpd00004[c] + cpd00067[c] + cpd00213[c]	SRU_1603	-1000	1000	0	Carbohydrate_metabolism		1.8.1.4	R07618
M_rxn21162	7_8_dihydroneopterin_2_epimerase	cpd02961[c] <=> cpd23083[c]	SRU_0761	-1000	1000	0	cofactors_and_vitamins		5.1.99.8	R11073
xxx0	maltose_6_phosphate_phosphohydrolase	cpd00001[c] + cpd01919[c] -> cpd00009[c] + cpd00179[c]		0	1000	0	Carbohydrate_metabolism		3.1.3.90	R10486
xxx1	maltodextrin_to_maltoheptose	7 cpd11976[e] -> 3 cpd00001[e] + 4 cpd15494[e]		0	1000	0	Carbohydrate_metabolism
M_ex11657	Starch_ex	cpd11657[e] ->		0	0	0	Exchange
M_ex11976	Maltodextrin_ex	cpd11976[e] ->		0	0	0	Exchange
M_ex15494	Maltoheptaose_ex	cpd15494[e] ->		0	0	0	Exchange
M_rxn06628	tetrahydropteroyl_poly_gamma_glutamate_gamma_glutamylhydrolase	6 cpd00001[c] + cpd0622b[c] -> 6 cpd00023[c] + 8 cpd00067[c] + cpd00087[c]		0	1000	0	cofactors_and_vitamins		3.4.19.9	R04242	MNXR142213
M_rxn01314	5_6_7_8_tetrahydrobiopterin_NADP_plus_oxidoreductase	cpd00005[c] + cpd00067[c] + cpd00231[c] <=> cpd00006[c] + cpd00233[c]	SRU_0412	-1000	1000	0	cofactors_and_vitamins		1.5.1.34	R01794	MNXR139065
M_rxn00765	Glycerol_NADP_oxidoreductase	cpd00006[c] + cpd00100[c] <=> cpd00005[c] + cpd00067[c] + cpd00448[c]	SRU_1267	-1000	1000	0	Lipid_metabolism		1.1.1.2; 1.1.1.21; 1.1.1.372; 1.1.1.72	R01041	MNXR95711
M_rxn00872	Butanoyl_CoA_oxygen_2_oxidoreductase	cpd00015[c] + cpd00067[c] + cpd00120[c] <=> cpd00650[c] + cpd00982[c]	SRU_1701	-1000	1000	0	Lipid_metabolism		1.3.3.6; 1.3.8.1; 1.3.8.7	R01175	MNXR95302
M_rxn00946	Palmitoyl_CoA_oxygen_2_oxidoreductase	cpd00015[c] + cpd00067[c] + cpd00134[c] <=> cpd00982[c] + cpd03126[c]	SRU_1701	-1000	1000	0	Lipid_metabolism		1.3.3.6; 1.3.8.7; 1.3.8.8; 1.3.8.9	R01279	MNXR95301
M_rxn02284	UDP_N_acetylmuramate_NADP_oxidoreductase	cpd00004[c] + cpd00067[c] + cpd02820[c] -> cpd00003[c] + cpd00773[c]	SRU_2184	0	1000	0	Glycan_biosynthesis_and_metabolism		1.3.1.98	R03191	MNXR141982
M_rxn02679	Octanoyl_CoA_oxygen_2_oxidoreductase	cpd00015[c] + cpd00067[c] + cpd01335[c] <=> cpd00982[c] + cpd03130[c]	SRU_1701	-1000	1000	0	Lipid_metabolism		1.3.3.6; 1.3.8.7; 1.3.8.8	R03777	MNXR95304
M_rxn02720	Lauroyl_CoA_acceptor_2_3_oxidoreductase	cpd00015[c] + cpd00067[c] + cpd01260[c] <=> cpd00982[c] + cpd02060[c]	SRU_1701	-1000	1000	0	Lipid_metabolism		1.3.3.6; 1.3.8.7; 1.3.8.8	R03857	MNXR95299
M_rxn02803	Tetradecanoyl_CoA_acceptor_2_3_oxidoreductase	cpd00015[c] + cpd00067[c] + cpd01695[c] <=> cpd00982[c] + cpd03127[c]	SRU_1701	-1000	1000	0	Lipid_metabolism		1.3.3.6; 1.3.8.7; 1.3.8.8; 1.3.8.9	R03990	MNXR95300
M_rxn03140	UDP_N_acetylmuramoyl_L_alanyl_D_glutamyl_L_lysine_alanyl_D_alanine_ligase_ADP_forming	cpd00002[c] + cpd00731[c] + cpd02861[c] -> cpd00008[c] + cpd00009[c] + cpd00067[c] + cpd02862[c]	SRU_2342	0	1000	0	Glycan_biosynthesis_and_metabolism		6.3.2.10	R04573	MNXR138915
M_rxn03250	S_Hydroxyhexanoyl_CoA_hydro_lyase	cpd03122[c] <=> cpd00001[c] + cpd03125[c]	SRU_1459	-1000	1000	0	Lipid_metabolism		4.2.1.17; 4.2.1.74	R04749	MNXR97886
M_rxn03251	Hexanoyl_CoA_acceptor_2_3_oxidoreductase	cpd00015[c] + cpd00067[c] + cpd03124[c] <=> cpd00982[c] + cpd03125[c]	SRU_1701	-1000	1000	0	Lipid_metabolism		1.3.3.6; 1.3.8.1; 1.3.8.7; 1.3.8.8	R04751	MNXR109093
M_rxn03253	Decanoyl_CoA_acceptor_2_3_oxidoreductase	cpd00015[c] + cpd00067[c] + cpd03128[c] <=> cpd00982[c] + cpd03129[c]	SRU_1701	-1000	1000	0	Lipid_metabolism		1.3.3.6; 1.3.8.7; 1.3.8.8	R04754	MNXR109095
M_rxn05329	3R_3_Hydroxybutanoyl_acyl_carrier_protein_hydro_lyase	cpd11478[c] -> cpd00001[c] + cpd11465[c]		0	1000	0	Lipid_metabolism			R04428	MNXR94886
M_rxn05330	3R_3_Hydroxybutanoyl_acyl_carrier_protein_hydro_lyase	cpd11479[c] -> cpd00001[c] + cpd11473[c]		0	1000	0	Lipid_metabolism			R04954	MNXR94887
M_rxn05331	3R_3_Hydroxybutanoyl_acyl_carrier_protein_hydro_lyase	cpd11480[c] -> cpd00001[c] + cpd11469[c]		0	1000	0	Lipid_metabolism			R04965	MNXR94877
M_rxn05332	3R_3_Hydroxypalmitoyl_acyl_carrier_protein_hydro_lyase	cpd11481[c] -> cpd00001[c] + cpd11477[c]		0	1000	0	Lipid_metabolism			R04544	MNXR94881
M_rxn05333	3R_3_Hydroxybutanoyl_acyl_carrier_protein_hydro_lyase	cpd11482[c] -> cpd00001[c] + cpd11475[c]		0	1000	0	Lipid_metabolism			R04535	MNXR94876
M_rxn05334	3R_3_Hydroxybutanoyl_acyl_carrier_protein_hydro_lyase	cpd11483[c] -> cpd00001[c] + cpd11471[c]		0	1000	0	Lipid_metabolism			R04537	MNXR94888
M_rxn05335	3R_3_Hydroxypalmitoyl_acyl_carrier_protein_hydro_lyase	cpd11484[c] -> cpd00001[c] + cpd11467[c]		0	1000	0	Lipid_metabolism			R04568	MNXR94879
M_rxn05351	Tetradecanoyl_acyl_carrier_protein_malonyl_CoA_C_acyltransferase_decarboxylating_oxoacyl_and_enoyl_reducing_and_thioester_hydrolysing	cpd00005[c] + cpd00067[c] + cpd11467[c] -> cpd00006[c] + cpd11466[c]	SRU_0532	0	1000	0	Lipid_metabolism		1.3.1.10; 1.3.1.104; 1.3.1.39; 2.3.1.85; 2.3.1.86	R04967	MNXR109256
M_rxn05352	Octanoyl_acyl_carrier_protein_malonyl_CoA_C_acyltransferase_decarboxylating_oxoacyl_and_enoyl_reducing_and_thioester_hydrolysing	cpd00005[c] + cpd00067[c] + cpd11471[c] -> cpd00006[c] + cpd11470[c]	SRU_0532	0	1000	0	Lipid_metabolism		1.3.1.10; 1.3.1.104; 1.3.1.39; 2.3.1.85; 2.3.1.86	R04959	MNXR109250
M_rxn05353	Butyryl_acyl_carrier_protein_malonyl_CoA_C_acyltransferase_decarboxylating_oxoacyl_and_enoyl_reducing_and_thioester_hydrolysing	cpd00005[c] + cpd00067[c] + cpd11465[c] -> cpd00006[c] + cpd11464[c]	SRU_0532	0	1000	0	Lipid_metabolism		1.3.1.10; 1.3.1.104; 1.3.1.39; 2.3.1.85; 2.3.1.86	R04430	MNXR108884
M_rxn05354	Hexadecanoyl_acyl_carrier_protein_malonyl_CoA_C_acyltransferase_decarboxylating_oxoacyl_and_enoyl_reducing_and_thioester_hydrolysing	cpd00005[c] + cpd00067[c] + cpd11477[c] -> cpd00006[c] + cpd11476[c]	SRU_0532	0	1000	0	Lipid_metabolism		1.3.1.10; 1.3.1.104; 1.3.1.39; 2.3.1.85; 2.3.1.86	R04970	MNXR109259
M_rxn05355	Dodecanoyl_acyl_carrier_protein_malonyl_CoA_C_acyltransferase_decarboxylating_oxoacyl_and_enoyl_reducing_and_thioester_hydrolysing	cpd00005[c] + cpd00067[c] + cpd11469[c] -> cpd00006[c] + cpd11468[c]	SRU_0532	0	1000	0	Lipid_metabolism		1.3.1.10; 1.3.1.104; 1.3.1.39; 2.3.1.85; 2.3.1.86	R04725	MNXR109081
M_rxn05356	Decanoyl_acyl_carrier_protein_malonyl_CoA_C_acyltransferase_decarboxylating_oxoacyl_and_enoyl_reducing_and_thioester_hydrolysing	cpd00005[c] + cpd00067[c] + cpd11475[c] -> cpd00006[c] + cpd11474[c]	SRU_0532	0	1000	0	Lipid_metabolism		1.3.1.10; 1.3.1.104; 1.3.1.39; 2.3.1.85; 2.3.1.86	R04962	MNXR109253
M_rxn05357	Hexanoyl_acyl_carrier_protein_oxoacyl_and_enoyl_reducing_and_thioester_hydrolysing	cpd00005[c] + cpd00067[c] + cpd11473[c] -> cpd00006[c] + cpd11472[c]	SRU_0532	0	1000	0	Lipid_metabolism		1.3.1.10; 1.3.1.104; 1.3.1.39; 2.3.1.85; 2.3.1.86	R04956	MNXR109247
M_rxn05411	4_methyl_3_hydroxy_pentanoyl_ACP_hydro_lyase	cpd11547[c] -> cpd00001[c] + cpd11548[c]		0	1000	0	Lipid_metabolism		4.2.1.0		MNXR134908
M_rxn05415	6_methyl_3_hydroxy_heptanoyl_ACP_hydro_lyase	cpd11551[c] -> cpd00001[c] + cpd11552[c]		0	1000	0	Lipid_metabolism		4.2.1.3		MNXR134912
M_rxn05419	8_methyl_3_hydroxy_nonanoyl_ACP_hydro_lyase	cpd11555[c] -> cpd00001[c] + cpd11556[c]		0	1000	0	Lipid_metabolism		4.2.1.1		MNXR134916
M_rxn05423	10_methyl_3_hydroxy_undecanoyl_ACP_hydro_lyase	cpd11559[c] -> cpd00001[c] + cpd11560[c]		0	1000	0	Lipid_metabolism		4.2.1.4		MNXR134920
M_rxn05427	12_methyl_3_hydroxy_tridecanoyl_ACP_hydro_lyase	cpd11563[c] -> cpd00001[c] + cpd11564[c]		0	1000	0	Lipid_metabolism		4.2.1.2		MNXR134924
M_rxn05431	14_methyl_3_hydroxy_pentadecanoyl_ACP_hydro_lyase	cpd11567[c] -> cpd00001[c] + cpd11568[c]		0	1000	0	Lipid_metabolism		4.2.1.5		MNXR134928
M_rxn06033	Oleoyl_acyl_carrier_protein_hydrolase	cpd00001[c] + cpd11476[c] -> cpd00067[c] + cpd00214[c] + cpd11493[c]		0	1000	0	Lipid_metabolism			R01706	MNXR107135
M_rxn06217	1_2_diacyl_sn_glycerol_acylhydrolase	cpd00001[c] + cpd11423[c] <=> cpd00049[c] + cpd00067[c] + cpd01297[c]	SRU_1705	-1000	1000	0	Lipid_metabolism		3.1.1.3	R02687	MNXR107668
M_rxn07576	3_oxoacyl_acyl_carrier_protein_synthase	cpd11476[c] + cpd11492[c] -> cpd00011[c] + cpd11493[c] + cpd14938[c]	( SRU_2753 and SRU_2739 )	0	1000	0	Lipid_metabolism		2.3.1.179; 2.3.1.199; 2.3.1.41	R07762	MNXR111351
M_rxn07577	3_oxoacyl_acyl_carrier_protein_reductase	cpd00005[c] + cpd00067[c] + cpd14938[c] <=> cpd00006[c] + cpd14939[c]	( SRU_0736 and SRU_0045 and SRU_1153 )	-1000	1000	0	Lipid_metabolism		1.1.1.100	R07763	MNXR135634
M_rxn07678	acyl_CoA_oxidase	cpd00015[c] + cpd00067[c] + cpd15043[c] <=> cpd00982[c] + cpd15044[c]	SRU_1701	-1000	1000	0	Lipid_metabolism		1.3.3.6	R07888	MNXR111471
M_rxn07679	enoyl_CoA_hydratase	cpd00001[c] + cpd15044[c] -> cpd15045[c]	SRU_1459	0	1000	0	Lipid_metabolism		4.2.1.17; 4.2.1.74	R07889	MNXR111472
M_rxn07681	acetyl_CoA_acyltransferase	cpd00022[c] + cpd15047[c] <=> cpd00010[c] + cpd15046[c]	( SRU_1460 and SRU_1211 )	-1000	1000	0	Lipid_metabolism		2.3.1.16	R07891	MNXR111474
M_rxn07682	acyl_CoA_oxidase	cpd00015[c] + cpd00067[c] + cpd15047[c] <=> cpd00982[c] + cpd15048[c]	SRU_1701	-1000	1000	0	Lipid_metabolism		1.3.3.6	R07892	MNXR111475
M_rxn07683	enoyl_CoA_hydratase	cpd00001[c] + cpd15048[c] -> cpd15049[c]	SRU_1459	0	1000	0	Lipid_metabolism		4.2.1.17; 4.2.1.74	R07893	MNXR111476
M_rxn07685	acetyl_CoA_acyltransferase	cpd00022[c] + cpd15051[c] <=> cpd00010[c] + cpd15050[c]	( SRU_1460 and SRU_1211 )	-1000	1000	0	Lipid_metabolism		2.3.1.16	R07895	MNXR111478
M_rxn07686	acyl_CoA_oxidase	cpd00015[c] + cpd00067[c] + cpd15051[c] <=> cpd00982[c] + cpd15052[c]	SRU_1701	-1000	1000	0	Lipid_metabolism		1.3.3.6	R07896	MNXR111479
M_rxn07687	enoyl_CoA_hydratase	cpd00001[c] + cpd15052[c] -> cpd15053[c]	SRU_1459	0	1000	0	Lipid_metabolism		4.2.1.17; 4.2.1.74	R07897	MNXR111480
M_rxn07689	acetyl_CoA_acyltransferase	cpd00022[c] + cpd15055[c] <=> cpd00010[c] + cpd15054[c]	( SRU_1460 and SRU_1211 )	-1000	1000	0	Lipid_metabolism		2.3.1.16	R07899	MNXR111482
M_rxn07724	acyl_CoA_oxidase	cpd00015[c] + cpd00067[c] + cpd14889[c] <=> cpd00982[c] + cpd15090[c]	SRU_1701	-1000	1000	0	Lipid_metabolism		1.3.3.6	R07934	MNXR139571
M_rxn07727	acetyl_CoA_acyltransferase	cpd00022[c] + cpd14890[c] <=> cpd00010[c] + cpd15092[c]	( SRU_1460 and SRU_1211 )	-1000	1000	0	Lipid_metabolism		2.3.1.16	R07937	MNXR111520
M_rxn07740	acyl_CoA_oxidase	cpd00015[c] + cpd00067[c] + cpd14893[c] <=> cpd00982[c] + cpd15093[c]	SRU_1701	-1000	1000	0	Lipid_metabolism		1.3.3.6	R07950	MNXR111533
M_rxn07743	acetyl_CoA_acyltransferase	cpd00022[c] + cpd14894[c] <=> cpd00010[c] + cpd15095[c]	( SRU_1460 and SRU_1211 )	-1000	1000	0	Lipid_metabolism		2.3.1.16	R07953	MNXR111536
M_rxn07979	3_hydroxyacyl_acyl_carrier_protein_dehydratase_n_C18_0	cpd14939[c] -> cpd00001[c] + cpd14940[c]		0	1000	0	Lipid_metabolism		2.3.1.-; 4.2.1.-; 4.2.1.61	R07764	MNXR94883
M_rxn08083	1_tetradecanoyl_sn_glycerol_3_phosphate_O_acyltransferase_n_C12_0	cpd00067[c] + cpd11468[c] + cpd15325[c] -> cpd11493[c] + cpd15521[c]	SRU_2301	0	1000	0	Lipid_metabolism		2.3.1.51		MNXR135724
M_rxn08085	1_tetradec_7_enoyl_sn_glycerol_3_phosphate_O_acyltransferase_n_C14_1	cpd15294[c] + cpd15330[c] -> cpd11493[c] + cpd15523[c]	SRU_2301	0	1000	0	Lipid_metabolism		2.3.1.51		MNXR135725
M_rxn08087	1_hexadec_7_enoyl_sn_glycerol_3_phosphate_O_acyltransferase_n_C16_1	cpd15239[c] + cpd15326[c] -> cpd11493[c] + cpd15525[c]	SRU_2301	0	1000	0	Lipid_metabolism		2.3.1.51		MNXR135727
M_rxn08089	1_octadec_7_enoyl_sn_glycerol_3_phosphate_O_acyltransferase_n_C18_1	cpd11825[c] + cpd15328[c] -> cpd11493[c] + cpd15527[c]	SRU_2301	0	1000	0	Lipid_metabolism		2.3.1.51		MNXR135729
M_rxn08546	glycerol_3_phosphate_acyltransferase_C12_0	cpd00080[c] + cpd11468[c] -> cpd11493[c] + cpd15325[c]	( SRU_1480 and SRU_0041 )	0	1000	0	Lipid_metabolism		2.3.1.15		MNXR135825
M_rxn08548	glycerol_3_phosphate_acyltransferase_C14_1	cpd00067[c] + cpd00080[c] + cpd15294[c] <=> cpd11493[c] + cpd15330[c]	( SRU_1480 and SRU_0041 )	-1000	1000	0	Lipid_metabolism		2.3.1.15		MNXR135826
M_rxn08550	glycerol_3_phosphate_acyltransferase_C16_1	cpd00067[c] + cpd00080[c] + cpd15239[c] <=> cpd11493[c] + cpd15326[c]	( SRU_1480 and SRU_0041 )	-1000	1000	0	Lipid_metabolism		2.3.1.15		MNXR135828
M_rxn08766	acetyl_CoA_malonyl_acyl_carrier_protein_C_acetyltransferase_decarboxylating	cpd00022[c] + cpd11492[c] -> cpd00010[c] + cpd00011[c] + cpd11488[c]	SRU_0042	0	1000	0	Lipid_metabolism		2.3.1.180	R10707	MNXR100913
M_rxn09106	phosphatidylglycerol_phosphate_phosphatase_periplasm_n_C18_0	cpd00001[c] + cpd15547[c] -> cpd00009[c] + cpd00067[c] + cpd15540[c]		0	1000	0	Lipid_metabolism		3.1.3.27		MNXR102566
M_rxn09130	Phospholipase_A1_phosphatidylethanolamine_n_C12_0_periplasm	cpd00001[c] + cpd15528[c] -> cpd00067[c] + cpd01741[c] + cpd15336[c]		0	1000	0	Lipid_metabolism		3.1.1.4		MNXR135948
M_rxn09131	Phospholipase_A1_phosphatidylethanolamine_n_C14_0_periplasm	cpd00001[c] + cpd15529[c] -> cpd00067[c] + cpd03847[c] + cpd15337[c]		0	1000	0	Lipid_metabolism		3.1.1.4		MNXR135949
M_rxn09132	Phospholipase_A1_phosphatidylethanolamine_n_C14_1_periplasm	cpd00067[c] + cpd15298[c] + cpd15338[c] -> cpd00001[c] + cpd15530[c]		0	1000	0	Lipid_metabolism		3.1.1.4		MNXR135950
M_rxn09133	Phospholipase_A1_phosphatidylethanolamine_n_C16_0_periplasm	cpd00001[c] + cpd15531[c] -> cpd00067[c] + cpd00214[c] + cpd15339[c]		0	1000	0	Lipid_metabolism		3.1.1.4		MNXR102977
M_rxn09134	Phospholipase_A1_phosphatidylethanolamine_n_C16_1_periplasm	cpd00067[c] + cpd15237[c] + cpd15340[c] -> cpd00001[c] + cpd15532[c]		0	1000	0	Lipid_metabolism		3.1.1.4		MNXR135951
M_rxn09135	Phospholipase_A1_phosphatidylethanolamine_n_C18_0_periplasm	cpd00001[c] + cpd15533[c] -> cpd00067[c] + cpd01080[c] + cpd15341[c]		0	1000	0	Lipid_metabolism		3.1.1.4		MNXR102979
M_rxn09136	Phospholipase_A1_phosphatidylethanolamine_n_C18_1_periplasm	cpd00067[c] + cpd15269[c] + cpd15342[c] -> cpd00001[c] + cpd15534[c]		0	1000	0	Lipid_metabolism		3.1.1.4		MNXR135952
M_rxn09137	Phospholipase_A1_phosphatidylglycerol_n_C12_0_periplasm	cpd00001[c] + cpd15535[c] -> cpd00067[c] + cpd01741[c] + cpd15343[c]		0	1000	0	Lipid_metabolism		3.1.1.32		MNXR135953
M_rxn09138	Phospholipase_A1_phosphatidylglycerol_n_C14_0_periplasm	cpd00001[c] + cpd15536[c] -> cpd00067[c] + cpd03847[c] + cpd15344[c]		0	1000	0	Lipid_metabolism		3.1.1.32		MNXR135954
M_rxn09139	Phospholipase_A1_phosphatidylglycerol_n_C14_1_periplasm	cpd00067[c] + cpd15298[c] + cpd15345[c] -> cpd00001[c] + cpd15537[c]		0	1000	0	Lipid_metabolism		3.1.1.32		MNXR135955
M_rxn09140	Phospholipase_A1_phosphatidylglycerol_n_C16_0_periplasm	cpd00001[c] + cpd15538[c] -> cpd00067[c] + cpd00214[c] + cpd15346[c]		0	1000	0	Lipid_metabolism		3.1.1.32		MNXR135956
M_rxn09141	Phospholipase_A1_phosphatidylglycerol_n_C16_1_periplasm	cpd00067[c] + cpd15237[c] + cpd15347[c] -> cpd00001[c] + cpd15539[c]		0	1000	0	Lipid_metabolism		3.1.1.32		MNXR135957
M_rxn09142	Phospholipase_A1_phosphatidylglycerol_n_C18_0_periplasm	cpd00001[c] + cpd15540[c] -> cpd00067[c] + cpd01080[c] + cpd15348[c]		0	1000	0	Lipid_metabolism		3.1.1.32		MNXR135958
M_rxn09143	Phospholipase_A1_phosphatidylglycerol_n_C18_1_periplasm	cpd00067[c] + cpd15269[c] + cpd15349[c] -> cpd00001[c] + cpd15541[c]		0	1000	0	Lipid_metabolism		3.1.1.32		MNXR135959
M_rxn09151	Phospholipase_A2_phosphatidylethanolamine_n_C12_0_periplasm	cpd00001[c] + cpd15528[c] -> cpd00067[c] + cpd01741[c] + cpd15313[c]		0	1000	0	Lipid_metabolism		3.1.1.32		MNXR135965
M_rxn09152	Phospholipase_A2_phosphatidylethanolamine_n_C14_0_periplasm	cpd00001[c] + cpd15529[c] -> cpd00067[c] + cpd03847[c] + cpd15314[c]		0	1000	0	Lipid_metabolism		3.1.1.32		MNXR135966
M_rxn09153	Phospholipase_A2_phosphatidylethanolamine_n_C14_1_periplasm	cpd00067[c] + cpd15298[c] + cpd15315[c] -> cpd00001[c] + cpd15530[c]		0	1000	0	Lipid_metabolism		3.1.1.32		MNXR135967
M_rxn09154	Phospholipase_A2_phosphatidylethanolamine_n_C16_0_periplasm	cpd00001[c] + cpd15531[c] -> cpd00067[c] + cpd00214[c] + cpd15316[c]		0	1000	0	Lipid_metabolism		3.1.1.32		MNXR135968
M_rxn09155	Phospholipase_A2_phosphatidylethanolamine_n_C16_1_periplasm	cpd00067[c] + cpd15237[c] + cpd15317[c] -> cpd00001[c] + cpd15532[c]		0	1000	0	Lipid_metabolism		3.1.1.32		MNXR135969
M_rxn09156	Phospholipase_A2_phosphatidylethanolamine_n_C18_0_periplasm	cpd00001[c] + cpd15533[c] -> cpd00067[c] + cpd01080[c] + cpd12547[c]		0	1000	0	Lipid_metabolism		3.1.1.32		MNXR135970
M_rxn09157	Phospholipase_A2_phosphatidylethanolamine_n_C18_1_periplasm	0.5 cpd00007[c] + cpd00067[c] + cpd12547[c] + cpd15269[c] -> 2 cpd00001[c] + cpd15534[c]		0	1000	0	Lipid_metabolism		3.1.1.32		MNXR135971
M_rxn09158	Phospholipase_A2_phosphatidylglycerol_n_C12_0_periplasm	cpd00001[c] + cpd15535[c] -> cpd00067[c] + cpd01741[c] + cpd15318[c]		0	1000	0	Lipid_metabolism		3.1.1.4		MNXR135972
M_rxn09159	Phospholipase_A2_phosphatidylglycerol_n_C14_0_periplasm	cpd00001[c] + cpd15536[c] -> cpd00067[c] + cpd03847[c] + cpd15319[c]		0	1000	0	Lipid_metabolism		3.1.1.4		MNXR135973
M_rxn09160	Phospholipase_A2_phosphatidylglycerol_n_C14_1_periplasm	cpd00067[c] + cpd15298[c] + cpd15320[c] -> cpd00001[c] + cpd15537[c]		0	1000	0	Lipid_metabolism		3.1.1.4		MNXR135974
M_rxn09161	Phospholipase_A2_phosphatidylglycerol_n_C16_0_periplasm	cpd00001[c] + cpd15538[c] -> cpd00067[c] + cpd00214[c] + cpd15321[c]		0	1000	0	Lipid_metabolism		3.1.1.4		MNXR135975
M_rxn09162	Phospholipase_A2_phosphatidylglycerol_n_C16_1_periplasm	cpd00067[c] + cpd15237[c] + cpd15322[c] -> cpd00001[c] + cpd15539[c]		0	1000	0	Lipid_metabolism		3.1.1.4		MNXR135976
M_rxn09164	Phospholipase_A2_phosphatidylglycerol_n_C18_1_periplasm	cpd00067[c] + cpd15269[c] + cpd15324[c] -> cpd00001[c] + cpd15541[c]		0	1000	0	Lipid_metabolism		3.1.1.4		MNXR135978
M_rxn10202	glycerol_3_phosphate_acyl_coa_acyltransferase_16_0	cpd00010[c] + cpd15327[c] -> cpd00067[c] + cpd00080[c] + cpd00134[c]	( SRU_1480 and SRU_0041 )	0	1000	0	Lipid_metabolism		2.3.1.15		MNXR99858
M_rxn10203	myristoyl_glycerol_3_phosphate_O_acyltransferase	cpd00080[c] + cpd01695[c] <=> cpd00010[c] + cpd15331[c]	( SRU_1480 and SRU_0041 )	-1000	1000	0	Lipid_metabolism		2.3.1.15		MNXR126823
M_rxn10204	acyl_CoA_sn_glycerol_3_phosphate_1_O_acyltransferase	cpd00080[c] + cpd00327[c] -> cpd00010[c] + cpd15329[c]	( SRU_1480 and SRU_0041 )	0	1000	0	Lipid_metabolism		2.3.1.15		MNXR127022
M_rxn10207	isotetradecanoyl_glycerol_3_phosphate_O_acyltransferase	cpd00080[c] + cpd11435[c] <=> cpd00010[c] + cpd15673[c]	( SRU_1480 and SRU_0041 )	-1000	1000	0	Lipid_metabolism		2.3.1.15		MNXR136204
M_rxn10208	isopentadecanoyl_glycerol_3_phosphate_O_acyltransferase	cpd00080[c] + cpd11437[c] <=> cpd00010[c] + cpd15674[c]	( SRU_1480 and SRU_0041 )	-1000	1000	0	Lipid_metabolism		2.3.1.15		MNXR136205
M_rxn10209	anteisopentadecanoyl_glycerol_3_phosphate_O_acyltransferase	cpd00080[c] + cpd11439[c] <=> cpd00010[c] + cpd15675[c]	( SRU_1480 and SRU_0041 )	-1000	1000	0	Lipid_metabolism		2.3.1.15		MNXR136206
M_rxn10210	isohexadecanoyl_glycerol_3_phosphate_O_acyltransferase	cpd00080[c] + cpd11441[c] <=> cpd00010[c] + cpd15676[c]	( SRU_1480 and SRU_0041 )	-1000	1000	0	Lipid_metabolism		2.3.1.15		MNXR136207
M_rxn10211	palmitoyl_1_acylglycerol_3_phosphate_O_acyltransferase	cpd00134[c] + cpd15327[c] -> cpd00010[c] + cpd15524[c]	SRU_2301	0	1000	0	Lipid_metabolism		2.3.1.51		MNXR136208
M_rxn10212	myristoyl_1_acylglycerol_3_phosphate_O_acyltransferase	cpd00067[c] + cpd01695[c] + cpd15331[c] -> cpd00010[c] + cpd15522[c]	SRU_2301	0	1000	0	Lipid_metabolism		2.3.1.51		MNXR120587
M_rxn10213	stearoyl_1_acylglycerol_3_phosphate_O_acyltransferase	cpd00067[c] + cpd00327[c] + cpd15329[c] -> cpd00010[c] + cpd15526[c]	SRU_2301	0	1000	0	Lipid_metabolism		2.3.1.51		MNXR136209
M_rxn10216	isotetradecanoyl_1_acylglycerol_3_phosphate_O_acyltransferase	cpd11435[c] + cpd15673[c] -> cpd00010[c] + cpd00067[c] + cpd15679[c]	SRU_2301	0	1000	0	Lipid_metabolism		2.3.1.51		MNXR136212
M_rxn10217	isopentadecanoyl_1_acylglycerol_3_phosphate_O_acyltransferase	cpd11437[c] + cpd15674[c] -> cpd00010[c] + cpd00067[c] + cpd15680[c]	SRU_2301	0	1000	0	Lipid_metabolism		2.3.1.51		MNXR136213
M_rxn10218	anteisopentadecanoyl_1_acylglycerol_3_phosphate_O_acyltransferase	cpd11439[c] + cpd15675[c] -> cpd00010[c] + cpd00067[c] + cpd15681[c]	SRU_2301	0	1000	0	Lipid_metabolism		2.3.1.51		MNXR136214
M_rxn10219	isohexadecanoyl_1_acylglycerol_3_phosphate_O_acyltransferase	cpd11441[c] + cpd15676[c] -> cpd00010[c] + cpd00067[c] + cpd15682[c]	SRU_2301	0	1000	0	Lipid_metabolism		2.3.1.51		MNXR136215
M_rxn15315	Triacylglycerol_acylhydrolase	cpd00001[c] + cpd11677[c] <=> cpd19000[c] + cpd19004[c]	SRU_1705	-1000	1000	0	Lipid_metabolism		3.1.1.3	R02250
M_rxn15545	sn_Glycerol_1_phosphate_NAD_2_oxidoreductase	cpd00003[c] + cpd16494[c] <=> cpd00004[c] + 2 cpd00067[c] + cpd00095[c]	( SRU_1473 or SRU_1481 or SRU_1481 or SRU_1473 )	-1000	1000	0	Lipid_metabolism			R05679
M_rxn15546	sn_Glycerol_1_phosphate_NADP_2_oxidoreductase	cpd00006[c] + cpd16494[c] <=> cpd00005[c] + 2 cpd00067[c] + cpd00095[c]	( SRU_1481 or SRU_1473 or SRU_1481 or SRU_1473 )	-1000	1000	0	Lipid_metabolism			R05680
M_rxn25263	GDP_4_amino_4_6_dideoxy_alpha_D_mannose_2_oxoglutarate_aminotransferase	cpd00023[c] + cpd00900[c] <=> cpd00024[c] + cpd09387[c]	SRU_0601	-1000	1000	0	Glycan_biosynthesis_and_metabolism		2.6.1.102	R10460	MNXR113799
M_rxn34724	RXN_9548.d	cpd00001[c] + cpd12458[c] -> cpd00067[c] + cpd01080[c] + cpd11493[c]	( SRU_1831 or SRU_2203 )	0	1000	0	Lipid_metabolism		3.1.2.14
M_rxn34960	glycerol_3_phosphate_acyl_coa_acyltransferase_18_1_11Z	cpd00067[c] + cpd00080[c] + cpd30415[c] -> cpd00010[c] + cpd15328[c]	( SRU_1480 and SRU_0041 )	0	1000	0	Lipid_metabolism		2.3.1.15
M_R10035	beta_D_glucoside_glucohydrolase	cpd00001[c] + cpd03062[c] -> cpd00027[c] + cpd02346[c]	SRU_2845	0	1000	0	Metabolism_of_other_amino_acids		3.2.1.21	R10035
M_R10039	beta_D_glucoside_glucohydrolase	cpd00001[c] + cpd05249[c] -> cpd00027[c] + cpd20058[c]	SRU_2845	0	1000	0	Metabolism_of_other_amino_acids		3.2.1.21	R10039
M_R10040	beta_D_glucoside_glucohydrolase	cpd00001[c] + cpd01121[c] -> cpd00027[c] + cpd01730[c]	SRU_2845	0	1000	0	Metabolism_of_other_amino_acids		3.2.1.21	R10040
M_R10247	1_deoxy_D_xylulose_5_phosphate_thiol_sulfurtransferase	cpd08289[c] + cpd14545[c] + cpd14550[c] -> 2 cpd00001[c] + cpd14546[c] + cpd21479[c]	SRU_1235	0	1000	0	Metabolism_of_cofactors_and_vitamins		2.8.1.10	R10247	MNXR113605
M_R10712	2_methyl_4_amino_5_hydroxymethylpyrimidine_diphosphate_2_2_carboxy_4_methylthiazol_5_ylethyl_phosphate_2_methyl_4_aminopyrimidine_5_methenyltransferase	2 cpd00067[c] + cpd02894[c] + cpd21480[c] -> cpd00011[c] + cpd00012[c] + cpd00793[c]	( SRU_1552 and SRU_1236 )	0	1000	0	Metabolism_of_cofactors_and_vitamins		2.5.1.3	R10712
M_R11143	lipoyl_carrier_protein_L_lysine_lipoate_ligase_AMP_forming	cpd00002[c] + cpd00541[c] + cpd14957[c] -> cpd00012[c] + cpd00018[c] + cpd14954[c]	SRU_0239	0	1000	0	Metabolism_of_cofactors_and_vitamins		6.3.1.20	R11143
M_R11319	ADP_thiamin_diphosphate_phosphotransferase	cpd00008[c] + cpd00056[c] -> cpd00018[c] + cpd01937[c]	SRU_1875	0	1000	0	Metabolism_of_cofactors_and_vitamins		2.7.4.3	R11319
M_rxn00003	pyruvate_pyruvate_acetaldehydetransferase_decarboxylating	2 cpd00020[c] + cpd00067[c] -> cpd00011[c] + cpd00668[c]	( SRU_2145 and SRU_2146 )	0	1000	0	Metabolism_of_cofactors_and_vitamins		2.2.1.6	R00006	MNXR106335
M_rxn00025	beta_Carotene_oxygen_15_15_oxidoreductase_bond_cleaving	cpd00007[c] + cpd01420[c] -> 2 cpd00304[c]	( SRU_2210 and SRU_0742 )	0	1000	0	Metabolism_of_cofactors_and_vitamins		1.13.11.63	R00032	MNXR96222
M_rxn00062	ATP maintenance requirement	cpd00001[c] + cpd00002[c] -> cpd00008[c] + cpd00009[c] + cpd00067[c]		3.15	3.15	0	Energy_metabolism		3.6.1.15; 3.6.1.3; 3.6.1.5; 3.6.1.8; 3.6.3.1; 3.6.3.10; 3.6.3.11; 3.6.3.12; 3.6.3.14; 3.6.3.15; 3.6.3.16; 3.6.3.17; 3.6.3.18; 3.6.3.19; 3.6.3.2; 3.6.3.20; 3.6.3.21; 3.6.3.22; 3.6.3.23; 3.6.3.24; 3.6.3.25; 3.6.3.26; 3.6.3.27; 3.6.3.28; 3.6.3.29; 3.6.3.3; 3.6.3.30; 3.6.3.31; 3.6.3.32; 3.6.3.33; 3.6.3.34; 3.6.3.35; 3.6.3.36; 3.6.3.37; 3.6.3.38; 3.6.3.39; 3.6.3.4; 3.6.3.40; 3.6.3.41; 3.6.3.42; 3.6.3.…	R00086	MNXR96131
M_rxn00096	ADP_ATP_adenylyltransferase	cpd00002[c] + cpd00008[c] + cpd00067[c] <=> cpd00009[c] + cpd00924[c]	SRU_1066	-1000	1000	0	Nucleotide_metabolism		2.7.7.53	R00126	MNXR95435
M_rxn00107	ATP_2_deoxy_5_hydroxymethylcytidine_5_diphosphate_phosphotransferase	cpd00002[c] + cpd07923[c] <=> cpd00008[c] + cpd07924[c]	SRU_1075	-1000	1000	0	Nucleotide_metabolism		2.7.4.6	R00139	MNXR106405
M_rxn00132	Adenosine_5_monophosphate_phosphohydrolase	cpd00001[c] + cpd00018[c] -> cpd00009[c] + cpd00182[c]	SRU_1842	0	1000	0	Nucleotide_metabolism		3.1.3.5	R00183	MNXR102037
M_rxn00139	AMP_diphosphate_phospho_D_ribosyltransferase	cpd00103[c] + cpd00128[c] -> cpd00012[c] + cpd00018[c] + cpd00067[c]	SRU_1710	0	1000	0	Nucleotide_metabolism		2.4.2.7; 2.4.2.8	R00190	MNXR95482
M_rxn00241	GTP_phosphohydrolase	cpd00001[c] + cpd00038[c] -> cpd00009[c] + cpd00031[c] + cpd00067[c]	SRU_1630	0	1000	0	Nucleotide_metabolism		3.6.1.5; 3.6.5.1; 3.6.5.2; 3.6.5.3; 3.6.5.4; 3.6.5.5; 3.6.5.6	R00335	MNXR102043
M_rxn00304	GTP_pyruvate_2_O_phosphotransferase	cpd00020[c] + cpd00038[c] <=> cpd00031[c] + cpd00061[c] + cpd00067[c]	SRU_1027	-1000	1000	0	Nucleotide_metabolism		2.7.1.40	R00430	MNXR100460
M_rxn00361	ATP_adenylylsulfate_3_phosphotransferase	cpd00002[c] + cpd00193[c] -> cpd00008[c] + cpd00044[c] + cpd00067[c]	SRU_0581	0	1000	0	Nucleotide_metabolism		2.7.1.25	R00509	MNXR95159
M_rxn00363	Cytidine_5_monophosphate_phosphohydrolase	cpd00001[c] + cpd00046[c] -> cpd00009[c] + cpd00367[c]	SRU_1842	0	1000	0	Nucleotide_metabolism		3.1.3.5; 3.1.3.91	R00511	MNXR102034
M_rxn00427	methanol_hydrogen_peroxide_oxidoreductase	cpd00025[c] + cpd00116[c] -> 2 cpd00001[c] + cpd00055[c]	SRU_2405	0	1000	0	none		1.11.1.21; 1.11.1.6; 1.11.1.7	R00602	MNXR103159
M_rxn00514	Inosine_5_triphosphate_pyrophosphohydrolase	cpd00001[c] + cpd00068[c] -> cpd00012[c] + 2 cpd00067[c] + cpd00114[c]	( SRU_1112 and SRU_1172 )	0	1000	0	Nucleotide_metabolism		3.6.1.66; 3.6.1.8	R00720	MNXR102056
M_rxn00708	Uridine_5_monophosphate_phosphohydrolase	cpd00001[c] + cpd00091[c] -> cpd00009[c] + cpd00249[c]	SRU_1842	0	1000	0	Nucleotide_metabolism		3.1.3.5	R00963	MNXR102032
M_rxn00792	biotin_CoA_ligase_AMP_forming	cpd00002[c] + cpd00067[c] + cpd00104[c] -> cpd00012[c] + cpd03517[c]	SRU_0529	0	1000	0	Metabolism_of_cofactors_and_vitamins		6.2.1.11; 6.3.4.10; 6.3.4.11; 6.3.4.15; 6.3.4.9	R01074	MNXR138107
M_rxn00831	Inosine_5_monophosphate_phosphohydrolase	cpd00001[c] + cpd00114[c] -> cpd00009[c] + cpd00246[c]	SRU_1842	0	1000	0	Nucleotide_metabolism		3.1.3.5; 3.1.3.99	R01126	MNXR102030
M_rxn00840	dATP_pyruvate_2_O_phosphotransferase	cpd00020[c] + cpd00115[c] <=> cpd00061[c] + cpd00067[c] + cpd00177[c]	SRU_1027	-1000	1000	0	Nucleotide_metabolism		2.7.1.40	R01138	MNXR97145
M_rxn00913	Guanosine_5_monophosphate_phosphohydrolase	cpd00001[c] + cpd00126[c] -> cpd00009[c] + cpd00311[c]	SRU_1842	0	1000	0	Nucleotide_metabolism		3.1.3.5	R01227	MNXR100381
M_rxn00916	Xanthosine_5_phosphate_ammonia_ligase_AMP_forming	cpd00002[c] + cpd00013[c] + cpd00497[c] -> cpd00012[c] + cpd00018[c] + 2 cpd00067[c] + cpd00126[c]	( SRU_2075 and SRU_0975 )	0	1000	0	Nucleotide_metabolism		6.3.5.2	R01230	MNXR100383
M_rxn00917	Xanthosine_5_phosphate_L_glutamine_amido_ligase_AMP_forming	cpd00001[c] + cpd00002[c] + cpd00053[c] + cpd00497[c] -> cpd00012[c] + cpd00018[c] + cpd00023[c] + 2 cpd00067[c] + cpd00126[c]	( SRU_2075 and SRU_0975 )	0	1000	0	Nucleotide_metabolism		6.3.5.2	R01231	MNXR100384
M_rxn01145	Thymidylate_5_phosphohydrolase	cpd00001[c] + cpd00298[c] -> cpd00009[c] + cpd00184[c]	SRU_1842	0	1000	0	Nucleotide_metabolism		3.1.3.35; 3.1.3.5; 3.1.3.89	R01569	MNXR102035
M_rxn01146	thymidine_phosphate_deoxy_alpha_D_ribosyltransferase	cpd00009[c] + cpd00184[c] <=> cpd00151[c] + cpd00509[c]	SRU_1163	-1000	1000	0	Nucleotide_metabolism		2.4.2.2; 2.4.2.4	R01570	MNXR138868
M_rxn01184	APS_ATP_adenylyltransferase	cpd00002[c] + cpd00193[c] -> cpd00048[c] + cpd00924[c]	SRU_1066	0	1000	0	Nucleotide_metabolism		2.7.7.53	R01618	MNXR95863
M_rxn01218	2_Deoxycytidine_5_monophosphate_phosphohydrolase	cpd00001[c] + cpd00206[c] -> cpd00009[c] + cpd00654[c]	SRU_1842	0	1000	0	Nucleotide_metabolism		3.1.3.5; 3.1.3.89	R01664	MNXR102033
M_rxn01251	Pyridoxamine_oxygen_oxidoreductase_deaminating	cpd00001[c] + cpd00007[c] + cpd00419[c] -> cpd00013[c] + cpd00025[c] + cpd00215[c]	SRU_0544	0	1000	0	Metabolism_of_cofactors_and_vitamins		1.4.3.5	R01710	MNXR103367
M_rxn01252	Pyridoxine_oxygen_oxidoreductase_deaminating	cpd00007[c] + cpd00263[c] -> cpd00025[c] + cpd00215[c]	SRU_0544	0	1000	0	Metabolism_of_cofactors_and_vitamins		1.1.3.12; 1.4.3.5	R01711	MNXR103363
M_rxn01354	dGTP_pyruvate_2_O_phosphotransferase	cpd00020[c] + cpd00241[c] <=> cpd00061[c] + cpd00067[c] + cpd00295[c]	SRU_1027	-1000	1000	0	Nucleotide_metabolism		2.7.1.40	R01858	MNXR95613
M_rxn01445	2_Deoxyguanosine_5_monophosphate_phosphohydrolase	cpd00001[c] + cpd00296[c] -> cpd00009[c] + cpd00277[c]	SRU_1842	0	1000	0	Nucleotide_metabolism		3.1.3.5; 3.1.3.89	R01968	MNXR102038
M_rxn01507	2_Deoxyadenosine_5_monophosphate_phosphohydrolase	cpd00001[c] + cpd00294[c] -> cpd00009[c] + cpd00438[c]	SRU_1842	0	1000	0	Nucleotide_metabolism		3.1.3.5; 3.1.3.89	R02088	MNXR102036
M_rxn01521	2_Deoxyuridine_5_monophosphate_phosphohydrolase	cpd00001[c] + cpd00299[c] -> cpd00009[c] + cpd00412[c]	SRU_1842	0	1000	0	Nucleotide_metabolism		3.1.3.5; 3.1.3.89	R02102	MNXR102028
M_rxn01539	thiamin_monophosphate_phosphohydrolase	cpd00001[c] + cpd00793[c] -> cpd00009[c] + cpd00305[c]	(( SRU_2450 and SRU_0238 ) or SRU_1119 )	0	1000	0	Metabolism_of_cofactors_and_vitamins		3.1.3.1; 3.1.3.100; 3.1.3.2	R02135	MNXR138861
M_rxn01629	S_4_Amino_5_oxopentanoate_4_5_aminomutase	cpd00338[c] <=> cpd02345[c]	SRU_1740	-1000	1000	0	Metabolism_of_cofactors_and_vitamins		5.4.3.8	R02272	MNXR99850
M_rxn01669	Nicotinamide_D_ribonucleotide_amidohydrolase	cpd00001[c] + cpd00355[c] -> cpd00013[c] + cpd00873[c]	SRU_1303	0	1000	0	Metabolism_of_cofactors_and_vitamins		3.5.1.42	R02322	MNXR101969
M_rxn01670	Nicotinamide_ribonucleotide_phosphohydrolase	cpd00001[c] + cpd00355[c] -> cpd00009[c] + cpd02016[c]	SRU_1842	0	1000	0	Metabolism_of_cofactors_and_vitamins		3.1.3.5	R02323	MNXR101970
M_rxn01860	R_Prunasin_beta_D_glucohydrolase	cpd00001[c] + cpd00628[c] -> cpd00027[c] + cpd00439[c]	SRU_2845	0	1000	0	Metabolism_of_other_amino_acids		3.2.1.118; 3.2.1.21	R02558	MNXR107577
M_rxn01961	Xanthosine_5_phosphate_phosphohydrolase	cpd00001[c] + cpd00497[c] -> cpd00009[c] + cpd01217[c]	SRU_1842	0	1000	0	Nucleotide_metabolism		3.1.3.5	R02719	MNXR102029
M_rxn01962	XTP_pyrophosphohydrolase	cpd00001[c] + cpd00530[c] -> cpd00012[c] + 2 cpd00067[c] + cpd00497[c]	( SRU_1112 and SRU_1172 )	0	1000	0	Nucleotide_metabolism		3.6.1.66	R02720	MNXR102051
M_rxn02128	ATP_pantothenate_4_phosphotransferase	cpd00002[c] + cpd00620[c] -> cpd00008[c] + cpd00067[c] + cpd00834[c]	SRU_0528	0	1000	0	Metabolism_of_cofactors_and_vitamins		2.7.1.34	R02971	MNXR141971
M_rxn02139	amygdalin_beta_glucosidase	cpd00001[c] + cpd01356[c] -> cpd00027[c] + cpd00628[c]	SRU_2845	0	1000	0	Metabolism_of_other_amino_acids		3.2.1.117; 3.2.1.21	R02985	MNXR107868
M_rxn02400	Nicotinate_D_ribonucleotide_phosphohydrolase	cpd00001[c] + cpd00873[c] -> cpd00009[c] + cpd03471[c]	SRU_1842	0	1000	0	Metabolism_of_cofactors_and_vitamins		3.1.3.5	R03346	MNXR102027
M_rxn02449	guanosine_3_diphosphate_5_triphosphate_5_phosphohydrolase	cpd00001[c] + cpd02740[c] -> cpd00009[c] + cpd00067[c] + cpd00905[c]	(( SRU_0822 and SRU_1442 ) or ( SRU_0822 and SRU_1442 ))	0	1000	0	Nucleotide_metabolism		3.6.1.11; 3.6.1.40	R03409	MNXR100099
M_rxn02517	ATP_dIDP_phosphotransferase	cpd00002[c] + cpd00976[c] <=> cpd00008[c] + cpd00977[c]	SRU_1075	-1000	1000	0	Nucleotide_metabolism		2.7.4.6	R03530	MNXR101934
M_rxn02518	2_Deoxyinosine_5_triphosphate_pyrophosphohydrolase	cpd00001[c] + cpd00977[c] -> cpd00012[c] + 2 cpd00067[c] + cpd03704[c]	( SRU_1112 and SRU_1172 )	0	1000	0	Nucleotide_metabolism		3.6.1.66	R03531	MNXR102050
M_rxn02733	Magnesium_protoporphyrin_IX_chelatase	cpd00001[c] + cpd00002[c] + cpd00254[c] + cpd01476[c] <=> cpd00008[c] + cpd00009[c] + 3 cpd00067[c] + cpd02216[c]	SRU_2320	-1000	1000	0	Metabolism_of_cofactors_and_vitamins		6.6.1.1	R03877	MNXR101721
M_rxn02930	D_threo_2_4_diaminopentanoate_NAD_oxidoreductase_deaminating	cpd00001[c] + cpd00003[c] + cpd02448[c] <=> cpd00004[c] + cpd00013[c] + cpd00067[c] + cpd02121[c]	SRU_1744	-1000	1000	0	Metabolism_of_other_amino_acids		1.4.1.12; 1.4.1.26	R04200	MNXR142021
M_rxn02931	D_threo_2_4_diaminopentanoate_NADP_oxidoreductase_deaminating	cpd00001[c] + cpd00006[c] + cpd02448[c] <=> cpd00005[c] + cpd00013[c] + cpd00067[c] + cpd02121[c]	SRU_1744	-1000	1000	0	Metabolism_of_other_amino_acids		1.4.1.12	R04201	MNXR142022
M_rxn03047	ATP_pantothenate_4_phosphotransferase	cpd00002[c] + cpd02524[c] -> cpd00008[c] + cpd00067[c] + cpd02666[c]	SRU_0528	0	1000	0	Metabolism_of_cofactors_and_vitamins		2.7.1.33	R04391	MNXR95866
M_rxn03383	O4_succinyl_L_homoserine_L_selenocysteine_Se_3_amino_3_carboxypropyl_transferase	cpd00822[c] + cpd03389[c] <=> cpd00036[c] + cpd00067[c] + cpd03398[c]	SRU_1161	-1000	1000	0	Metabolism_of_other_amino_acids		2.5.1.48	R04946	MNXR134493
M_rxn03646	carotenoid_beta_end_group_lyase_decyclizing	cpd03217[c] -> cpd03220[c]	SRU_1501	0	1000	0	Metabolism_of_cofactors_and_vitamins			R05341	MNXR101031
M_rxn04308	2E_6E_farnesyl_diphosphate_isopentenyl_diphosphate_cistransferase_adding_8_isopentenyl_units	7 cpd00113[c] + cpd08211[c] -> 7 cpd00012[c] + 7 cpd00067[c] + cpd02229[c]	SRU_1847	0	1000	0	Metabolism_of_terpenoids_and_polyketides		2.5.1.31	R06447	MNXR134649
M_rxn05023	1_4_dihydroxy_2_naphthoyl_CoA_hydrolase	cpd00001[c] + cpd11217[c] -> cpd00010[c] + cpd00067[c] + cpd02295[c]	SRU_2740	0	1000	0	Metabolism_of_cofactors_and_vitamins		3.1.2.28	R07262	MNXR110945
M_rxn05114	5_amino_1_5_phospho_D_ribosyl_imidazole_carbon_dioxide_ligase_ADP_forming	cpd00002[c] + cpd00242[c] + cpd02140[c] -> cpd00008[c] + cpd00009[c] + cpd00067[c] + cpd11310[c]	SRU_1620	0	1000	0	Nucleotide_metabolism		6.3.4.18	R07404	MNXR111053
M_rxn05115	5_carboxyamino_1_5_phospho_D_ribosyl_imidazole_carboxymutase	cpd11310[c] -> cpd02893[c]	SRU_1621	0	1000	0	Nucleotide_metabolism		5.4.99.18	R07405	MNXR95645
M_rxn05982	D_alanine_2_oxo_acid_aminotransferase	cpd00020[c] + cpd00067[c] + cpd11673[c] <=> cpd00117[c] + cpd11625[c]	SRU_0542	-1000	1000	0	Metabolism_of_other_amino_acids		2.6.1.21	R01344	MNXR106938
M_rxn06023	CoA_apo_acyl_carrier_protein_pantetheinephosphotransferase	cpd00010[c] + cpd12370[c] -> cpd00045[c] + cpd11493[c]	SRU_1130	0	1000	0	Metabolism_of_cofactors_and_vitamins		2.7.8.7	R01625	MNXR95403
M_rxn06025	5_L_glutamyl_peptide_taurine_5_glutamyltransferase	cpd00067[c] + cpd00210[c] + cpd12271[c] <=> cpd03474[c] + cpd11608[c]	( SRU_2660 and SRU_0895 )	-1000	1000	0	Metabolism_of_other_amino_acids		2.3.2.2	R01687	MNXR107121
M_rxn06168	D_Ornithine_2_oxoglutarate_aminotransferase	cpd00404[c] + cpd11625[c] <=> cpd00067[c] + cpd00815[c] + cpd11673[c]	SRU_0542	-1000	1000	0	Metabolism_of_other_amino_acids		2.6.1.21	R02459	MNXR107521
M_rxn06421	L_selenocysteine_selenide_lyase_L_alanine_forming	cpd03389[c] + cpd11610[c] <=> cpd00035[c] + cpd01078[c] + cpd11609[c]	SRU_1384	-1000	1000	0	Metabolism_of_other_amino_acids		4.4.1.16	R03599	MNXR125644
M_rxn06790	zeta_Carotene_hydrogen_donor_oxygen_oxidoreductase	cpd00007[c] + cpd03215[c] + cpd11610[c] -> 2 cpd00001[c] + cpd03216[c] + cpd11609[c]	SRU_2060	0	1000	0	Metabolism_of_cofactors_and_vitamins		1.3.5.6; 1.3.99.26; 1.3.99.28; 1.3.99.30; 1.3.99.31	R04798	MNXR135359
M_rxn06792	Neurosporene_hydrogen_donor_oxygen_oxidoreductase	cpd00007[c] + cpd03216[c] + cpd11610[c] -> 2 cpd00001[c] + cpd03217[c] + cpd11609[c]	SRU_2060	0	1000	0	Metabolism_of_cofactors_and_vitamins		1.3.5.6; 1.3.99.26; 1.3.99.30; 1.3.99.31	R04800	MNXR125839
M_rxn06820	O_phosphorylhomoserine_selenocysteine_Se_3_amino_3_carboxypropyl_transferase	cpd03389[c] + cpd12751[c] <=> cpd00009[c] + cpd00067[c] + cpd03398[c]	SRU_1161	-1000	1000	0	Metabolism_of_other_amino_acids		2.5.1.48	R04944	MNXR109239
M_rxn06864	Biotinyl_5_AMP_apo_carboxylase_ligase_AMP_forming	cpd03517[c] + cpd12847[c] -> cpd00018[c] + cpd00067[c] + cpd12848[c]	SRU_0529	0	1000	0	Metabolism_of_cofactors_and_vitamins		6.3.4.10; 6.3.4.11; 6.3.4.15; 6.3.4.9	R05145	MNXR142232
M_rxn11247	all_trans_polyprenyl_diphosphate_1_4_dihydroxy_2_naphthoate_polyprenyltransferase	cpd00067[c] + cpd02295[c] + cpd16218[c] + cpd11609[c] -> cpd00011[c] + cpd00012[c] + cpd11425[c] + cpd11610[c]	SRU_1353	0	1000	0	Metabolism_of_cofactors_and_vitamins		2.5.1.74	R05617	MNXR136574
M_rxn07291	ATP_ThiS_adenylyltransferase	cpd00002[c] + cpd00067[c] + cpd14546[c] -> cpd00012[c] + cpd14549[c]	SRU_2042	0	1000	0	Metabolism_of_cofactors_and_vitamins		2.7.7.73; 2.7.7.80	R07459	MNXR135556
M_rxn07292	L_cysteine_ThiI_sulfurtransferase	cpd00084[c] + cpd14547[c] <=> cpd00035[c] + cpd14548[c]	( SRU_1858 and SRU_1384 )	-1000	1000	0	Metabolism_of_cofactors_and_vitamins		2.8.1.7	R07460	MNXR135557
M_rxn07293	cysteine_adenylyl_sulfur_carrier_protein_sulfurtransferase	cpd11610[c] + cpd14548[c] + cpd14549[c] <=> cpd00018[c] + 2 cpd00067[c] + cpd11609[c] + cpd14547[c] + cpd14550[c]	( SRU_0931 and SRU_2042 )	-1000	1000	0	Metabolism_of_cofactors_and_vitamins		2.8.1.11; 2.8.1.4	R07461	MNXR135558
M_rxn07580	octanoyl_acp_protein_N6_octanoyltransferase	cpd11470[c] + cpd14957[c] -> cpd11493[c] + cpd14953[c]	SRU_2551	0	1000	0	Metabolism_of_cofactors_and_vitamins		2.3.1.181	R07766	MNXR111354
M_rxn07582	octanoyl_acp_sulfur_sulfurtransferase	2 cpd00017[c] + 2 cpd00074[c] + cpd11470[c] + cpd11610[c] <=> 2 cpd00060[c] + 2 cpd00067[c] + 2 cpd03091[c] + cpd11609[c] + cpd14956[c]	SRU_0796	-1000	1000	0	Metabolism_of_cofactors_and_vitamins		2.8.1.8	R07768	MNXR142269
M_rxn07583	lipoyl_acp_protein_N6_lipoyltransferase	cpd14956[c] + cpd14957[c] -> cpd11493[c] + cpd14954[c]	SRU_2551	0	1000	0	Metabolism_of_cofactors_and_vitamins		2.3.1.181	R07769	MNXR111357
M_rxn07585	lipoyltransferase	cpd14955[c] + cpd14957[c] -> cpd00018[c] + cpd00067[c] + cpd14954[c]	SRU_0239	0	1000	0	Metabolism_of_cofactors_and_vitamins		6.3.1.20	R07771	MNXR139559
M_rxn07879	3_hydroxy_3_4_methylpent_3_en_1_yl_glutaryl_CoA_acetate_lyase_7_methyl_3_oxooct_6_enoyl_CoA_forming	cpd02849[c] <=> cpd00029[c] + cpd15170[c]	SRU_1246	-1000	1000	0	Metabolism_of_terpenoids_and_polyketides		4.1.3.26; 4.1.3.4	R08090	MNXR111669
M_rxn07880	7_methyl_3_oxo_6_octenoyl_CoA_acetyl_CoA_C_acyltransferase	cpd00010[c] + cpd15170[c] <=> cpd00022[c] + cpd15174[c]	( SRU_1460 and SRU_1211 )	-1000	1000	0	Metabolism_of_terpenoids_and_polyketides		2.3.1.16	R08091	MNXR111670
M_rxn07882	3_hydroxy_5_methylhex_4_enoyl_CoA_hydro_lyase	cpd00001[c] + cpd15172[c] <=> cpd15173[c]	SRU_1459	-1000	1000	0	Metabolism_of_terpenoids_and_polyketides		4.2.1.17	R08093	MNXR111672
M_rxn07884	3_methylcrotonyl_CoA_acetyl_CoA_C_acyltransferase	cpd00010[c] + cpd15175[c] <=> cpd00022[c] + cpd00067[c] + cpd01966[c]	( SRU_1460 and SRU_1211 )	-1000	1000	0	Metabolism_of_terpenoids_and_polyketides		2.3.1.16	R08095	MNXR111674
M_rxn11242	2E_6E_farnesyl_diphosphate_isopentenyl_diphosphate_farnesyltranstransferase_adding_5_isopentenyl_units	4 cpd00113[c] + cpd00350[c] -> 4 cpd00012[c] + 5 cpd00067[c] + cpd16218[c]	SRU_1223	0	1000	0	Metabolism_of_terpenoids_and_polyketides		2.5.1.90		MNXR136573
M_rxn11571	Hydrogen_selenide_NADP_oxidoreductase	3 cpd00001[c] + 3 cpd00006[c] + cpd01078[c] <=> 3 cpd00005[c] + 3 cpd00067[c] + cpd03387[c]	SRU_2658	-1000	1000	0	Metabolism_of_other_amino_acids		1.8.1.9	R03596	MNXR108282
M_rxn11620	15_cis_phytoene_acceptor_oxidoreductase	cpd03206[c] + cpd11609[c] -> cpd03215[c] + cpd11610[c]	SRU_2060	0	1000	0	Metabolism_of_cofactors_and_vitamins		1.3.5.5; 1.3.99.28; 1.3.99.29; 1.3.99.30; 1.3.99.31	R04787	MNXR126487
M_rxn11997	5_Glutamyl_peptide_amino_acid_5_glutamyltransferase	cpd00001[c] + cpd00067[c] + cpd12076[c] -> cpd00023[c] + cpd16496[c]	( SRU_2660 and SRU_0895 )	0	1000	0	Metabolism_of_other_amino_acids		2.3.2.2	R03916	MNXR108524
M_rxn14033	protein_N6_octanoyl_lysine_sulfur_sulfurtransferase	2 cpd00017[c] + 2 cpd00074[c] + cpd11610[c] + cpd14953[c] <=> 2 cpd00060[c] + 2 cpd00067[c] + 2 cpd03091[c] + cpd11609[c] + cpd14954[c]	SRU_0796	-1000	1000	0	Metabolism_of_cofactors_and_vitamins		2.8.1.8	R07767	MNXR142578
M_rxn14123	gamma_Glutamyl_beta_aminopropiononitrile_amidohydrolase	cpd00023[c] + cpd03377[c] <=> cpd00001[c] + cpd03646[c]	( SRU_2660 or SRU_0895 )	-1000	1000	0	Metabolism_of_other_amino_acids		2.3.2.2	R03971	MNXR108560
M_rxn16206	5_methyltetrahydropteroyltri_L_glutamate_L_selenohomocysteine_Se_methyltransferase	cpd02738[c] + cpd03397[c] <=> cpd02555[c] + cpd03163[c]	SRU_1269	-1000	1000	0	Metabolism_of_other_amino_acids		2.1.1.13; 2.1.1.14	R09365
M_rxn16213	methaneselenol_NADP_oxidoreductase	2 cpd00005[c] + 2 cpd00067[c] + cpd20163[c] -> 2 cpd00001[c] + 2 cpd00006[c] + cpd03401[c]	SRU_2658	0	1000	0	Metabolism_of_other_amino_acids		1.8.1.9	R09372
M_rxn16217	ATP_R_pantoate_4_phosphotransferase	cpd00002[c] + cpd00408[c] -> cpd00008[c] + cpd00067[c] + cpd20171[c]	SRU_1142	0	1000	0	Metabolism_of_cofactors_and_vitamins		2.7.1.169	R09378
M_rxn16538	15_cis_phytoene_acceptor_oxidoreductase	cpd03211[c] + cpd11609[c] -> cpd03206[c] + cpd11610[c]	SRU_2060	0	1000	0	Metabolism_of_cofactors_and_vitamins		1.3.99.28; 1.3.99.29; 1.3.99.30; 1.3.99.31	R09692
M_rxn16839	4_amino_5_aminomethyl_2_methylpyrimidine_aminohydrolase	cpd00001[c] + cpd21497[c] <=> cpd00013[c] + cpd00939[c]	SRU_0332	-1000	1000	0	Metabolism_of_cofactors_and_vitamins		3.5.99.2	R09993
xxx2	beta_carotene_ketolase	cpd00007[c] + cpd03220[c] -> cpd00001[c] + cpd0142m[c]	SRU_1502	0	1000	0	Metabolism_of_cofactors_and_vitamins
xxx3	glycosyltransferase	cpd00001[c] + cpd00027[c] + cpd0142m[c] + cpd11609[c] -> cpd0142n[c] + cpd11610[c]		0	1000	0	Metabolism_of_cofactors_and_vitamins
xxx4	acetyltransferase_CruD	cpd0142n[c] + cpd11540[c] + cpd11609[c] -> cpd0142o[c] + cpd11493[c] + cpd11610[c]		0	1000	0	Metabolism_of_cofactors_and_vitamins
M_rxn01034	Benzoyl_phosphate_phosphohydrolase	cpd00001[c] + cpd03713[c] -> cpd00009[c] + 2 cpd00067[c] + cpd00153[c]	SRU_2068	0	1000	0	Xenobiotics_biodegradation_and_metabolism		3.6.1.7	R01421	MNXR106983
M_rxn02747	4_Carboxymethylenebut_2_en_4_olide_lactonohydrolase	cpd00001[c] + cpd02705[c] -> cpd00067[c] + cpd01498[c]	SRU_1703	0	1000	0	Xenobiotics_biodegradation_and_metabolism		3.1.1.45	R03893	MNXR108508
M_rxn03546	6_Hydroxyhexanoate_NADP_oxidoreductase	cpd00006[c] + cpd03641[c] <=> cpd00005[c] + cpd00067[c] + cpd03640[c]	SRU_1267	-1000	1000	0	Xenobiotics_biodegradation_and_metabolism		1.1.1.2	R05231	MNXR109407
M_rxn03552	aldehyde_dehydrogenase	cpd00001[c] + cpd04017[c] + cpd11609[c] -> cpd04018[c] + cpd11610[c]	( SRU_1456 and SRU_1228 )	0	1000	0	Xenobiotics_biodegradation_and_metabolism		1.2.1.3	R05237	MNXR109413
M_rxn03596	1_2_Dichloroethane_halidohydrolase	cpd00001[c] + cpd04132[c] <=> cpd00067[c] + cpd00099[c] + cpd04133[c]	SRU_0874	-1000	1000	0	Xenobiotics_biodegradation_and_metabolism		3.8.1.5	R05284	MNXR109455
M_rxn03598	Chloroacetaldehyde_NAD_oxidoreductase	cpd00001[c] + cpd00003[c] + cpd04134[c] <=> cpd00004[c] + 2 cpd00067[c] + cpd04135[c]	( SRU_1456 and SRU_1228 )	-1000	1000	0	Xenobiotics_biodegradation_and_metabolism		1.2.1.3	R05286	MNXR109457
M_rxn03599	Chloroacetic_acid_halidohydrolase	cpd00001[c] + cpd04135[c] <=> cpd00067[c] + cpd00099[c] + cpd00139[c]	SRU_1260	-1000	1000	0	Xenobiotics_biodegradation_and_metabolism		3.8.1.2	R05287	MNXR109458
M_rxn03617	3_hydroxypimeloyl_CoA_NAD_oxidoreductase	cpd00003[c] + cpd04103[c] -> cpd00004[c] + cpd00067[c] + cpd04104[c]	(( SRU_1476 and SRU_1459 ) or SRU_1210 )	0	1000	0	Xenobiotics_biodegradation_and_metabolism		1.1.1.259; 1.1.1.35	R05305	MNXR94897
M_rxn03668	trans_1_3_Dichloropropene_chlorohydrolase	cpd00001[c] + cpd04013[c] <=> cpd00067[c] + cpd00099[c] + cpd04015[c]	SRU_0874	-1000	1000	0	Xenobiotics_biodegradation_and_metabolism		3.8.1.5	R05367	MNXR109518
M_rxn03669	cis_1_3_Dichloropropene_chlorohydrolase	cpd00001[c] + cpd04014[c] <=> cpd00067[c] + cpd00099[c] + cpd04016[c]	SRU_0874	-1000	1000	0	Xenobiotics_biodegradation_and_metabolism		3.8.1.5	R05368	MNXR109519
M_rxn03796	benzoyl_acetyl_CoA_thiolase	cpd00010[c] + cpd04390[c] <=> cpd00022[c] + cpd00067[c] + cpd00401[c]	( SRU_1460 and SRU_1211 )	-1000	1000	0	Xenobiotics_biodegradation_and_metabolism		2.3.1.16	R05506	MNXR109642
M_rxn03800	Protoanemonin_lactonohydrolase	cpd00001[c] + cpd04365[c] -> cpd00067[c] + cpd04366[c]	SRU_1703	0	1000	0	Xenobiotics_biodegradation_and_metabolism		3.1.1.45	R05510	MNXR109646
M_rxn03801	carboxymethylenebutenolidase	cpd00001[c] + cpd02864[c] -> cpd00067[c] + cpd03770[c]	SRU_1703	0	1000	0	Xenobiotics_biodegradation_and_metabolism		3.1.1.45	R05511	MNXR109647
M_rxn03866	acetyl_CoA_acyltransferase	cpd00010[c] + cpd04104[c] <=> cpd00022[c] + cpd00413[c]	( SRU_1460 and SRU_1211 )	-1000	1000	0	Xenobiotics_biodegradation_and_metabolism		2.3.1.16	R05586	MNXR102157
M_rxn04650	4_carboxymethylenebut_2_en_4_olide_lactonohydrolase	cpd00001[c] + cpd09313[c] -> cpd00067[c] + cpd09314[c]	SRU_1703	0	1000	0	Xenobiotics_biodegradation_and_metabolism		3.1.1.45	R06835	MNXR110580
M_rxn04653	4_carboxymethylenebut_2_en_4_olide_lactonohydrolase	cpd00001[c] + cpd09317[c] -> cpd00067[c] + cpd01498[c]	SRU_1703	0	1000	0	Xenobiotics_biodegradation_and_metabolism		3.1.1.45	R06838	MNXR110582
M_rxn06890	aldehyde_dehydrogenase	cpd00001[c] + cpd11609[c] + cpd15064[c] -> cpd00067[c] + cpd04019[c] + cpd11610[c]	( SRU_1456 and SRU_1228 )	0	1000	0	Xenobiotics_biodegradation_and_metabolism		1.2.1.3	R05238	MNXR109414
M_rxn07908	5_fluoromuconolactone_lactonohydrolase	cpd00001[c] + cpd15181[c] <=> 2 cpd00067[c] + cpd00552[c] + cpd01498[c]	SRU_1703	-1000	1000	0	Xenobiotics_biodegradation_and_metabolism		3.1.1.45	R08120	MNXR111699
M_rxn07909	4_fluoromuconolactone_lactonohydrolase	cpd00001[c] + cpd15180[c] <=> 2 cpd00067[c] + cpd00552[c] + cpd01498[c]	SRU_1703	-1000	1000	0	Xenobiotics_biodegradation_and_metabolism		3.1.1.45	R08121	MNXR111700
M_rxn15998	2_3_5_trichlorodienelactone_lactonohydrolase	cpd00001[c] + cpd19508[c] -> cpd00067[c] + cpd19509[c]	SRU_1703	0	1000	0	Xenobiotics_biodegradation_and_metabolism		3.1.1.45	R09136
M_rxn16082	dienelactone_hydrolase	cpd00001[c] + cpd19575[c] -> cpd00067[c] + cpd19576[c]	SRU_1703	0	1000	0	Xenobiotics_biodegradation_and_metabolism		3.1.1.45	R09220
M_rxn16084	dienelactone_hydrolase	cpd00001[c] + cpd19570[c] -> cpd00067[c] + cpd19571[c]	SRU_1703	0	1000	0	Xenobiotics_biodegradation_and_metabolism		3.1.1.45	R09222
M_rxn06297	S_Adenosyl_L_methionine_tRNA_uridine_3_3_amino_3_carboxypropyltransferase	cpd00017[c] + cpd11767[c] <=> 2 cpd00067[c] + cpd00147[c] + cpd12564[c]	SRU_1874	-1000	1000	0	tRNA_Charging		2.5.1.29	R03019	MNXR107891
M_rxn06937	L_glutamate_tRNAGlu_ligase_AMP_forming	cpd00002[c] + cpd00023[c] + cpd11912[c] -> cpd00012[c] + cpd00018[c] + cpd12227[c]	SRU_1796	0	1000	0	tRNA_Charging		6.1.1.17; 6.1.1.24	R05578	MNXR100295
M_rxn06591	L_glutamate_semialdehyde__NADP_plus__oxidoreductaseL_glutamyl_tRNAGlu_forming	cpd00005[c] + cpd00067[c] + cpd12227[c] -> cpd00006[c] + cpd02345[c] + cpd11912[c]	SRU_1555	0	1000	0			1.2.1.70	R04109	MNXR100294
M_rxn00703	alpha_D_Glucose_1_phosphate_alpha_D_glucose_1_phosphate_4_alpha_D_glucosyltransferase_dephosphorylating	2 cpd00009[c] + cpd00179[c] -> cpd00001[c] + 2 cpd00089[c]		0	1000	0	Carbohydrate_metabolism		2.4.1.139	R00957	MNXR106764

## Sheet: Metabolite List
Abbreviation	Description	Charged formula	Charge	Compartment	KEGG ID	InChi string
cpd00001[c]	H2O	H2O	0	cytosol	C00001	InChI=1S/H2O/h1H2
cpd00001[e]	H2O_ex	H2O	0	extracellular space	C00001	InChI=1S/H2O/h1H2
cpd00002[c]	ATP	C10H12N5O13P3	-4	cytosol	C00002	InChI=1S/C10H16N5O13P3/c11-8-5-9(13-2-12-8)15(3-14-5)10-7(17)6(16)4(26-10)1-25-30(21,22)28-31(23,24)27-29(18,19)20/h2-4,6-7,10,16-17H,1H2,(H,21,22)(H,23,24)(H2,11,12,13)(H2,18,19,20)/t4-,6-,7-,10-/m1/s1
cpd00003[c]	NAD	C21H26N7O14P2	-1	cytosol	C00003	InChI=1S/C21H27N7O14P2/c22-17-12-19(25-7-24-17)28(8-26-12)21-16(32)14(30)11(41-21)6-39-44(36,37)42-43(34,35)38-5-10-13(29)15(31)20(40-10)27-3-1-2-9(4-27)18(23)33/h1-4,7-8,10-11,13-16,20-21,29-32H,5-6H2,(H5-,22,23,24,25,33,34,35,36,37)/t10-,11-,13-,14-,15-,16-,20-,21-/m1/s1
cpd00004[c]	NADH	C21H27N7O14P2	-2	cytosol	C00004	InChI=1S/C21H29N7O14P2/c22-17-12-19(25-7-24-17)28(8-26-12)21-16(32)14(30)11(41-21)6-39-44(36,37)42-43(34,35)38-5-10-13(29)15(31)20(40-10)27-3-1-2-9(4-27)18(23)33/h1,3-4,7-8,10-11,13-16,20-21,29-32H,2,5-6H2,(H2,23,33)(H,34,35)(H,36,37)(H2,22,24,25)/t10-,11-,13-,14-,15-,16-,20-,21-/m1/s1
cpd00005[c]	NADPH	C21H26N7O17P3	-4	cytosol	C00005	InChI=1S/C21H30N7O17P3/c22-17-12-19(25-7-24-17)28(8-26-12)21-16(44-46(33,34)35)14(30)11(43-21)6-41-48(38,39)45-47(36,37)40-5-10-13(29)15(31)20(42-10)27-3-1-2-9(4-27)18(23)32/h1,3-4,7-8,10-11,13-16,20-21,29-31H,2,5-6H2,(H2,23,32)(H,36,37)(H,38,39)(H2,22,24,25)(H2,33,34,35)/t10-,11-,13-,14-,15-,16-,20-,21-/m1/s1
cpd00006[c]	NADP	C21H25N7O17P3	-3	cytosol	C00006	InChI=1S/C21H28N7O17P3/c22-17-12-19(25-7-24-17)28(8-26-12)21-16(44-46(33,34)35)14(30)11(43-21)6-41-48(38,39)45-47(36,37)40-5-10-13(29)15(31)20(42-10)27-3-1-2-9(4-27)18(23)32/h1-4,7-8,10-11,13-16,20-21,29-31H,5-6H2,(H7-,22,23,24,25,32,33,34,35,36,37,38,39)/t10-,11-,13-,14-,15-,16-,20-,21-/m1/s1
cpd00007[c]	O2	O2	0	cytosol	C00007	InChI=1S/O2/c1-2
cpd00007[e]	O2_ex	O2	0	extracellular space	C00007	InChI=1S/O2/c1-2
cpd00008[c]	ADP	C10H12N5O10P2	-3	cytosol	C00008	InChI=1S/C10H15N5O10P2/c11-8-5-9(13-2-12-8)15(3-14-5)10-7(17)6(16)4(24-10)1-23-27(21,22)25-26(18,19)20/h2-4,6-7,10,16-17H,1H2,(H,21,22)(H2,11,12,13)(H2,18,19,20)/t4-,6-,7-,10-/m1/s1
cpd00009[c]	Phosphate	HO4P	-2	cytosol	C00009	InChI=1S/H3O4P/c1-5(2,3)4/h(H3,1,2,3,4)
cpd00009[e]	Phosphate_ex	HO4P	-2	extracellular space	C00009	InChI=1S/H3O4P/c1-5(2,3)4/h(H3,1,2,3,4)
cpd00010[c]	CoA	C21H32N7O16P3S	-4	cytosol	C00010	InChI=1S/C21H36N7O16P3S/c1-21(2,16(31)19(32)24-4-3-12(29)23-5-6-48)8-41-47(38,39)44-46(36,37)40-7-11-15(43-45(33,34)35)14(30)20(42-11)28-10-27-13-17(22)25-9-26-18(13)28/h9-11,14-16,20,30-31,48H,3-8H2,1-2H3,(H,23,29)(H,24,32)(H,36,37)(H,38,39)(H2,22,25,26)(H2,33,34,35)/t11-,14-,15-,16+,20-/m1/s1
cpd00011[c]	CO2	CO2	0	cytosol	C00011	InChI=1S/CO2/c2-1-3
cpd00011[e]	CO2_ex	CO2	0	extracellular space	C00011	InChI=1S/CO2/c2-1-3
cpd00012[c]	PPi	HO7P2	-3	cytosol	C00013	InChI=1S/H4O7P2/c1-8(2,3)7-9(4,5)6/h(H2,1,2,3)(H2,4,5,6)
cpd00012[e]	PPi_ex	HO7P2	-3	extracellular space	C00013	InChI=1S/H4O7P2/c1-8(2,3)7-9(4,5)6/h(H2,1,2,3)(H2,4,5,6)
cpd00013[c]	NH3	H4N	1	cytosol	C01342	InChI=1S/H3N/h1H3
cpd00013[e]	NH3_ex	H4N	1	extracellular space	C01342	InChI=1S/H3N/h1H3
cpd00014[c]	UDP	C9H12N2O12P2	-2	cytosol	C00015	InChI=1S/C9H14N2O12P2/c12-5-1-2-11(9(15)10-5)8-7(14)6(13)4(22-8)3-21-25(19,20)23-24(16,17)18/h1-2,4,6-8,13-14H,3H2,(H,19,20)(H,10,12,15)(H2,16,17,18)/t4-,6-,7-,8-/m1/s1
cpd00015[c]	FAD	C27H30N9O15P2	-3	cytosol	C00016	InChI=1S/C27H33N9O15P2/c1-10-3-12-13(4-11(10)2)35(24-18(32-12)25(42)34-27(43)33-24)5-14(37)19(39)15(38)6-48-52(44,45)51-53(46,47)49-7-16-20(40)21(41)26(50-16)36-9-31-17-22(28)29-8-30-23(17)36/h3-4,8-9,14-16,19-21,26,37-41H,5-7H2,1-2H3,(H,44,45)(H,46,47)(H2,28,29,30)(H,34,42,43)/t14-,15+,16+,19-,20+,21+,26+/m0/s1
cpd00016[c]	Pyridoxal_phosphate	C8H8NO6P	-2	cytosol	C00018	InChI=1S/C8H10NO6P/c1-5-8(11)7(3-10)6(2-9-5)4-15-16(12,13)14/h2-3,11H,4H2,1H3,(H2,12,13,14)
cpd00017[c]	S_Adenosyl_L_methionine	C15H23N6O5S	1	cytosol	C00019
cpd00018[c]	AMP	C10H12N5O7P	-2	cytosol	C00020	InChI=1S/C10H14N5O7P/c11-8-5-9(13-2-12-8)15(3-14-5)10-7(17)6(16)4(22-10)1-21-23(18,19)20/h2-4,6-7,10,16-17H,1H2,(H2,11,12,13)(H2,18,19,20)/t4-,6-,7-,10-/m1/s1
cpd00019[c]	S_Adenosyl_homocysteine	C14H20N6O5S	0	cytosol	C00021	InChI=1S/C14H20N6O5S/c15-6(14(23)24)1-2-26-3-7-9(21)10(22)13(25-7)20-5-19-8-11(16)17-4-18-12(8)20/h4-7,9-10,13,21-22H,1-3,15H2,(H,23,24)(H2,16,17,18)/t6-,7+,9+,10+,13+/m0/s1
cpd00020[c]	Pyruvate	C3H3O3	-1	cytosol	C00022	InChI=1S/C3H4O3/c1-2(4)3(5)6/h1H3,(H,5,6)
cpd00022[c]	Acetyl_CoA	C23H34N7O17P3S	-4	cytosol	C00024	InChI=1S/C23H38N7O17P3S/c1-12(31)51-7-6-25-14(32)4-5-26-21(35)18(34)23(2,3)9-44-50(41,42)47-49(39,40)43-8-13-17(46-48(36,37)38)16(33)22(45-13)30-11-29-15-19(24)27-10-28-20(15)30/h10-11,13,16-18,22,33-34H,4-9H2,1-3H3,(H,25,32)(H,26,35)(H,39,40)(H,41,42)(H2,24,27,28)(H2,36,37,38)/t13-,16-,17-,18+,22-/m1/s1
cpd00023[c]	L_Glutamate	C5H8NO4	-1	cytosol	C00025	InChI=1S/C5H9NO4/c6-3(5(9)10)1-2-4(7)8/h3H,1-2,6H2,(H,7,8)(H,9,10)/t3-/m0/s1
cpd00024[c]	2_Oxoglutarate	C5H4O5	-2	cytosol	C00026	InChI=1S/C5H6O5/c6-3(5(9)10)1-2-4(7)8/h1-2H2,(H,7,8)(H,9,10)
cpd00025[c]	H2O2	H2O2	0	cytosol	C00027	InChI=1S/H2O2/c1-2/h1-2H
cpd00026[c]	UDP_glucose	C15H22N2O17P2	-2	cytosol	C00029	InChI=1S/C15H24N2O17P2/c18-3-5-8(20)10(22)12(24)14(32-5)33-36(28,29)34-35(26,27)30-4-6-9(21)11(23)13(31-6)17-2-1-7(19)16-15(17)25/h1-2,5-6,8-14,18,20-24H,3-4H2,(H,26,27)(H,28,29)(H,16,19,25)/t5-,6-,8-,9-,10+,11-,12-,13-,14-/m1/s1
cpd00027[c]	D_Glucose	C6H12O6	0	cytosol	C00267
cpd00027[e]	D_Glucose_ex	C6H12O6	0	extracellular space	C00267
cpd00028[c]	Heme	C34H30FeN4O4	-2	cytosol	C00032
cpd00028[e]	Heme_ex	C34H30FeN4O4	-2	extracellular space	C00032
cpd00029[c]	Acetate	C2H3O2	-1	cytosol	C00033	InChI=1S/C2H4O2/c1-2(3)4/h1H3,(H,3,4)
cpd00030[c]	Mn2_plus	Mn	2	cytosol	C00034	InChI=1S/Mn/q+2
cpd00030[e]	Mn2_plus_ex	Mn	2	extracellular space	C00034	InChI=1S/Mn/q+2
cpd00031[c]	GDP	C10H13N5O11P2	-2	cytosol	C00035	InChI=1S/C10H15N5O11P2/c11-10-13-7-4(8(18)14-10)12-2-15(7)9-6(17)5(16)3(25-9)1-24-28(22,23)26-27(19,20)21/h2-3,5-6,9,16-17H,1H2,(H,22,23)(H2,19,20,21)(H3,11,13,14,18)/t3-,5-,6-,9-/m1/s1
cpd00032[c]	Oxaloacetate	C4H2O5	-2	cytosol	C00036	InChI=1S/C4H4O5/c5-2(4(8)9)1-3(6)7/h1H2,(H,6,7)(H,8,9)
cpd00033[c]	Glycine	C2H5NO2	0	cytosol	C00037	InChI=1S/C2H5NO2/c3-1-2(4)5/h1,3H2,(H,4,5)
cpd00033[e]	Glycine_ex	C2H5NO2	0	extracellular space	C00037	InChI=1S/C2H5NO2/c3-1-2(4)5/h1,3H2,(H,4,5)
cpd00034[c]	Zn2_plus	Zn	2	cytosol	C00038	InChI=1S/Zn/q+2
cpd00034[e]	Zn2_plus_ex	Zn	2	extracellular space	C00038	InChI=1S/Zn/q+2
cpd00035[c]	L_Alanine	C3H7NO2	0	cytosol	C00041	InChI=1S/C3H7NO2/c1-2(4)3(5)6/h2H,4H2,1H3,(H,5,6)/t2-/m0/s1
cpd00036[c]	Succinate	C4H4O4	-2	cytosol	C00042	InChI=1S/C4H6O4/c5-3(6)1-2-4(7)8/h1-2H2,(H,5,6)(H,7,8)
cpd00037[c]	UDP_N_acetylglucosamine	C17H25N3O17P2	-2	cytosol	C00043	InChI=1S/C17H27N3O17P2/c1-6(22)18-10-13(26)11(24)7(4-21)35-16(10)36-39(31,32)37-38(29,30)33-5-8-12(25)14(27)15(34-8)20-3-2-9(23)19-17(20)28/h2-3,7-8,10-16,21,24-27H,4-5H2,1H3,(H,18,22)(H,29,30)(H,31,32)(H,19,23,28)/t7-,8-,10-,11-,12-,13-,14-,15-,16-/m1/s1
cpd00038[c]	GTP	C10H13N5O14P3	-3	cytosol	C00044	InChI=1S/C10H16N5O14P3/c11-10-13-7-4(8(18)14-10)12-2-15(7)9-6(17)5(16)3(27-9)1-26-31(22,23)29-32(24,25)28-30(19,20)21/h2-3,5-6,9,16-17H,1H2,(H,22,23)(H,24,25)(H2,19,20,21)(H3,11,13,14,18)/t3-,5-,6-,9-/m1/s1
cpd00039[c]	L_Lysine	C6H15N2O2	1	cytosol	C00047	InChI=1S/C6H14N2O2/c7-4-2-1-3-5(8)6(9)10/h5H,1-4,7-8H2,(H,9,10)/t5-/m0/s1
cpd00039[e]	L_Lysine_ex	C6H15N2O2	1	extracellular space	C00047	InChI=1S/C6H14N2O2/c7-4-2-1-3-5(8)6(9)10/h5H,1-4,7-8H2,(H,9,10)/t5-/m0/s1
cpd00040[c]	Glyoxalate	C2HO3	-1	cytosol	C00048	InChI=1S/C2H2O3/c3-1-2(4)5/h1H,(H,4,5)
cpd00041[c]	L_Aspartate	C4H6NO4	-1	cytosol	C00049	InChI=1S/C4H7NO4/c5-2(4(8)9)1-3(6)7/h2H,1,5H2,(H,6,7)(H,8,9)/t2-/m0/s1
cpd00042[c]	GSH	C10H16N3O6S	-1	cytosol	C00051	InChI=1S/C10H17N3O6S/c11-5(10(18)19)1-2-7(14)13-6(4-20)9(17)12-3-8(15)16/h5-6,20H,1-4,11H2,(H,12,17)(H,13,14)(H,15,16)(H,18,19)/t5-,6-/m0/s1
cpd00043[c]	UDP_galactose	C15H22N2O17P2	-2	cytosol	C00052
cpd00044[c]	3_phosphoadenylylsulfate	C10H11N5O13P2S	-4	cytosol	C00053	InChI=1S/C10H15N5O13P2S/c11-8-5-9(13-2-12-8)15(3-14-5)10-6(16)7(27-29(17,18)19)4(26-10)1-25-30(20,21)28-31(22,23)24/h2-4,6-7,10,16H,1H2,(H,20,21)(H2,11,12,13)(H2,17,18,19)(H,22,23,24)/t4-,6-,7-,10-/m1/s1
cpd00045[c]	Adenosine_3_5_bisphosphate	C10H11N5O10P2	-4	cytosol	C00054	InChI=1S/C10H15N5O10P2/c11-8-5-9(13-2-12-8)15(3-14-5)10-6(16)7(25-27(20,21)22)4(24-10)1-23-26(17,18)19/h2-4,6-7,10,16H,1H2,(H2,11,12,13)(H2,17,18,19)(H2,20,21,22)/t4-,6-,7-,10-/m1/s1
cpd00046[c]	CMP	C9H12N3O8P	-2	cytosol	C00055	InChI=1S/C9H14N3O8P/c10-5-1-2-12(9(15)11-5)8-7(14)6(13)4(20-8)3-19-21(16,17)18/h1-2,4,6-8,13-14H,3H2,(H2,10,11,15)(H2,16,17,18)/t4-,6-,7-,8-/m1/s1
cpd00047[c]	Formate	CHO2	-1	cytosol	C00058	InChI=1S/CH2O2/c2-1-3/h1H,(H,2,3)
cpd00048[c]	Sulfate	O4S	-2	cytosol	C00059	InChI=1S/H2O4S/c1-5(2,3)4/h(H2,1,2,3,4)
cpd00048[e]	Sulfate_ex	O4S	-2	extracellular space	C00059	InChI=1S/H2O4S/c1-5(2,3)4/h(H2,1,2,3,4)
cpd00049[c]	Carboxylic_acid	CO2R	-1	cytosol	C00060
cpd00050[c]	FMN	C17H18N4O9P	-3	cytosol	C00061	InChI=1S/C17H21N4O9P/c1-7-3-9-10(4-8(7)2)21(15-13(18-9)16(25)20-17(26)19-15)5-11(22)14(24)12(23)6-30-31(27,28)29/h3-4,11-12,14,22-24H,5-6H2,1-2H3,(H,20,25,26)(H2,27,28,29)/t11-,12+,14-/m0/s1
cpd00051[c]	L_Arginine	C6H15N4O2	1	cytosol	C00062	InChI=1S/C6H14N4O2/c7-4(5(11)12)2-1-3-10-6(8)9/h4H,1-3,7H2,(H,11,12)(H4,8,9,10)/t4-/m0/s1
cpd00051[e]	L_Arginine_ex	C6H15N4O2	1	extracellular space	C00062	InChI=1S/C6H14N4O2/c7-4(5(11)12)2-1-3-10-6(8)9/h4H,1-3,7H2,(H,11,12)(H4,8,9,10)/t4-/m0/s1
cpd00052[c]	CTP	C9H13N3O14P3	-3	cytosol	C00063	InChI=1S/C9H16N3O14P3/c10-5-1-2-12(9(15)11-5)8-7(14)6(13)4(24-8)3-23-28(19,20)26-29(21,22)25-27(16,17)18/h1-2,4,6-8,13-14H,3H2,(H,19,20)(H,21,22)(H2,10,11,15)(H2,16,17,18)/t4-,6-,7-,8-/m1/s1
cpd00053[c]	L_Glutamine	C5H10N2O3	0	cytosol	C00064	InChI=1S/C5H10N2O3/c6-3(5(9)10)1-2-4(7)8/h3H,1-2,6H2,(H2,7,8)(H,9,10)/t3-/m0/s1
cpd00054[c]	L_Serine	C3H7NO3	0	cytosol	C00716	InChI=1S/C3H7NO3/c4-2(1-5)3(6)7/h2,5H,1,4H2,(H,6,7)/t2-/m0/s1
cpd00055[c]	Formaldehyde	CH2O	0	cytosol	C00067	InChI=1S/CH2O/c1-2/h1H2
cpd00056[c]	TPP	C12H17N4O7P2S	-1	cytosol	C00068	InChI=1S/C12H18N4O7P2S/c1-8-11(3-4-22-25(20,21)23-24(17,18)19)26-7-16(8)6-10-5-14-9(2)15-12(10)13/h5,7H,3-4,6H2,1-2H3,(H4-,13,14,15,17,18,19,20,21)
cpd00058[c]	Cu2_plus	Cu	2	cytosol	C00070	InChI=1S/Cu/q+2
cpd00058[e]	Cu2_plus_ex	Cu	2	extracellular space	C00070	InChI=1S/Cu/q+2
cpd00060[c]	L_Methionine	C5H11NO2S	0	cytosol	C00073	InChI=1S/C5H11NO2S/c1-9-3-2-4(6)5(7)8/h4H,2-3,6H2,1H3,(H,7,8)/t4-/m0/s1
cpd00061[c]	Phosphoenolpyruvate	C3H2O6P	-3	cytosol	C00074	InChI=1S/C3H5O6P/c1-2(3(4)5)9-10(6,7)8/h1H2,(H,4,5)(H2,6,7,8)
cpd00062[c]	UTP	C9H12N2O15P3	-3	cytosol	C00075	InChI=1S/C9H15N2O15P3/c12-5-1-2-11(9(15)10-5)8-7(14)6(13)4(24-8)3-23-28(19,20)26-29(21,22)25-27(16,17)18/h1-2,4,6-8,13-14H,3H2,(H,19,20)(H,21,22)(H,10,12,15)(H2,16,17,18)/t4-,6-,7-,8-/m1/s1
cpd00063[c]	Ca2_plus	Ca	2	cytosol	C00076	InChI=1S/Ca/q+2
cpd00063[e]	Ca2_plus_ex	Ca	2	extracellular space	C00076	InChI=1S/Ca/q+2
cpd00064[c]	Ornithine	C5H13N2O2	1	cytosol	C00077	InChI=1S/C5H12N2O2/c6-3-1-2-4(7)5(8)9/h4H,1-3,6-7H2,(H,8,9)/t4-/m0/s1
cpd00065[c]	L_Tryptophan	C11H12N2O2	0	cytosol	C00078	InChI=1S/C11H12N2O2/c12-9(11(14)15)5-7-6-13-10-4-2-1-3-8(7)10/h1-4,6,9,13H,5,12H2,(H,14,15)/t9-/m0/s1
cpd00066[c]	L_Phenylalanine	C9H11NO2	0	cytosol	C00079	InChI=1S/C9H11NO2/c10-8(9(11)12)6-7-4-2-1-3-5-7/h1-5,8H,6,10H2,(H,11,12)/t8-/m0/s1
cpd00066[e]	L_Phenylalanine_ex	C9H11NO2	0	extracellular space	C00079	InChI=1S/C9H11NO2/c10-8(9(11)12)6-7-4-2-1-3-5-7/h1-5,8H,6,10H2,(H,11,12)/t8-/m0/s1
cpd00067[c]	H_plus	H	1	cytosol	C00080
cpd00067[e]	H_plus_ex	H	1	extracellular space	C00080
cpd00068[c]	ITP	C10H12N4O14P3	-3	cytosol	C00081	InChI=1S/C10H15N4O14P3/c15-6-4(1-25-30(21,22)28-31(23,24)27-29(18,19)20)26-10(7(6)16)14-3-13-5-8(14)11-2-12-9(5)17/h2-4,6-7,10,15-16H,1H2,(H,21,22)(H,23,24)(H,11,12,17)(H2,18,19,20)/t4-,6-,7-,10-/m1/s1
cpd00069[c]	L_Tyrosine	C9H11NO3	0	cytosol	C00082	InChI=1S/C9H11NO3/c10-8(9(12)13)5-6-1-3-7(11)4-2-6/h1-4,8,11H,5,10H2,(H,12,13)/t8-/m0/s1
cpd00069[e]	L_Tyrosine_ex	C9H11NO3	0	extracellular space	C00082	InChI=1S/C9H11NO3/c10-8(9(12)13)5-6-1-3-7(11)4-2-6/h1-4,8,11H,5,10H2,(H,12,13)/t8-/m0/s1
cpd00070[c]	Malonyl_CoA	C24H33N7O19P3S	-5	cytosol	C00083	InChI=1S/C24H38N7O19P3S/c1-24(2,19(37)22(38)27-4-3-13(32)26-5-6-54-15(35)7-14(33)34)9-47-53(44,45)50-52(42,43)46-8-12-18(49-51(39,40)41)17(36)23(48-12)31-11-30-16-20(25)28-10-29-21(16)31/h10-12,17-19,23,36-37H,3-9H2,1-2H3,(H,26,32)(H,27,38)(H,33,34)(H,42,43)(H,44,45)(H2,25,28,29)(H2,39,40,41)/t12-,17-,18-,19+,23-/m1/s1
cpd00071[c]	Acetaldehyde	C2H4O	0	cytosol	C00084	InChI=1S/C2H4O/c1-2-3/h2H,1H3
cpd00072[c]	D_fructose_6_phosphate	C6H11O9P	-2	cytosol	C05345
cpd00073[c]	Urea	CH4N2O	0	cytosol	C00086	InChI=1S/CH4N2O/c2-1(3)4/h(H4,2,3,4)
cpd00074[c]	S	S	0	cytosol	C00087	InChI=1S/S
cpd00076[c]	Sucrose	C12H22O11	0	cytosol	C00089	InChI=1S/C12H22O11/c13-1-4-6(16)8(18)9(19)11(21-4)23-12(3-15)10(20)7(17)5(2-14)22-12/h4-11,13-20H,1-3H2/t4-,5-,6-,7-,8+,9-,10+,11-,12+/m1/s1
cpd00076[e]	Sucrose_ex	C12H22O11	0	extracellular space	C00089	InChI=1S/C12H22O11/c13-1-4-6(16)8(18)9(19)11(21-4)23-12(3-15)10(20)7(17)5(2-14)22-12/h4-11,13-20H,1-3H2/t4-,5-,6-,7-,8+,9-,10+,11-,12+/m1/s1
cpd00078[c]	Succinyl_CoA	C25H35N7O19P3S	-5	cytosol	C00091	InChI=1S/C25H40N7O19P3S/c1-25(2,20(38)23(39)28-6-5-14(33)27-7-8-55-16(36)4-3-15(34)35)10-48-54(45,46)51-53(43,44)47-9-13-19(50-52(40,41)42)18(37)24(49-13)32-12-31-17-21(26)29-11-30-22(17)32/h11-13,18-20,24,37-38H,3-10H2,1-2H3,(H,27,33)(H,28,39)(H,34,35)(H,43,44)(H,45,46)(H2,26,29,30)(H2,40,41,42)/t13-,18-,19-,20+,24-/m1/s1
cpd00079[c]	D_glucose_6_phosphate	C6H11O9P	-2	cytosol	C00668
cpd00080[c]	Glycerol_3_phosphate	C3H7O6P	-2	cytosol	C00623	InChI=1S/C3H9O6P/c4-1-3(5)2-9-10(6,7)8/h3-5H,1-2H2,(H2,6,7,8)/t3-/m1/s1
cpd00081[c]	Sulfite	HO3S	-1	cytosol	C00094	InChI=1S/H2O3S/c1-4(2)3/h(H2,1,2,3)
cpd00082[c]	D_Fructose	C6H12O6	0	cytosol	C10906
cpd00082[e]	D_Fructose_ex	C6H12O6	0	extracellular space	C10906
cpd00083[c]	GDP_mannose	C16H23N5O16P2	-2	cytosol	C00096	InChI=1S/C16H25N5O16P2/c17-16-19-12-6(13(28)20-16)18-3-21(12)14-10(26)8(24)5(34-14)2-33-38(29,30)37-39(31,32)36-15-11(27)9(25)7(23)4(1-22)35-15/h3-5,7-11,14-15,22-27H,1-2H2,(H,29,30)(H,31,32)(H3,17,19,20,28)/t4-,5-,7-,8-,9+,10-,11+,14-,15-/m1/s1
cpd00084[c]	L_Cysteine	C3H7NO2S	0	cytosol	C00097	InChI=1S/C3H7NO2S/c4-2(1-7)3(5)6/h2,7H,1,4H2,(H,5,6)/t2-/m0/s1
cpd00085[c]	beta_Alanine	C3H7NO2	0	cytosol	C00099	InChI=1S/C3H7NO2/c4-2-1-3(5)6/h1-2,4H2,(H,5,6)
cpd00086[c]	Propionyl_CoA	C24H36N7O17P3S	-4	cytosol	C00100	InChI=1S/C24H40N7O17P3S/c1-4-15(33)52-8-7-26-14(32)5-6-27-22(36)19(35)24(2,3)10-45-51(42,43)48-50(40,41)44-9-13-18(47-49(37,38)39)17(34)23(46-13)31-12-30-16-20(25)28-11-29-21(16)31/h11-13,17-19,23,34-35H,4-10H2,1-3H3,(H,26,32)(H,27,36)(H,40,41)(H,42,43)(H2,25,28,29)(H2,37,38,39)/t13-,17-,18-,19+,23-/m1/s1
cpd00087[c]	Tetrahydrofolate	C19H21N7O6	-2	cytosol	C00101	InChI=1S/C19H23N7O6/c20-19-25-15-14(17(30)26-19)23-11(8-22-15)7-21-10-3-1-9(2-4-10)16(29)24-12(18(31)32)5-6-13(27)28/h1-4,11-12,21,23H,5-8H2,(H,24,29)(H,27,28)(H,31,32)(H4,20,22,25,26,30)/t11-,12-/m0/s1
cpd00089[c]	Glucose_1_phosphate	C6H11O9P	-2	cytosol	C00103	InChI=1S/C6H13O9P/c7-1-2-3(8)4(9)5(10)6(14-2)15-16(11,12)13/h2-10H,1H2,(H2,11,12,13)/t2-,3-,4+,5-,6-/m1/s1
cpd00090[c]	IDP	C10H12N4O11P2	-2	cytosol	C00104	InChI=1S/C10H14N4O11P2/c15-6-4(1-23-27(21,22)25-26(18,19)20)24-10(7(6)16)14-3-13-5-8(14)11-2-12-9(5)17/h2-4,6-7,10,15-16H,1H2,(H,21,22)(H,11,12,17)(H2,18,19,20)/t4-,6-,7-,10-/m1/s1
cpd00091[c]	UMP	C9H11N2O9P	-2	cytosol	C00105	InChI=1S/C9H13N2O9P/c12-5-1-2-11(9(15)10-5)8-7(14)6(13)4(20-8)3-19-21(16,17)18/h1-2,4,6-8,13-14H,3H2,(H,10,12,15)(H2,16,17,18)/t4-,6-,7-,8-/m1/s1
cpd00092[c]	Uracil	C4H4N2O2	0	cytosol	C00106	InChI=1S/C4H4N2O2/c7-3-1-2-5-4(8)6-3/h1-2H,(H2,5,6,7,8)
cpd00093[c]	Anthranilate	C7H6NO2	-1	cytosol	C00108	InChI=1S/C7H7NO2/c8-6-4-2-1-3-5(6)7(9)10/h1-4H,8H2,(H,9,10)
cpd00094[c]	2_Oxobutyrate	C4H5O3	-1	cytosol	C00109	InChI=1S/C4H6O3/c1-2-3(5)4(6)7/h2H2,1H3,(H,6,7)
cpd00095[c]	Glycerone_phosphate	C3H5O6P	-2	cytosol	C00111	InChI=1S/C3H7O6P/c4-1-3(5)2-9-10(6,7)8/h4H,1-2H2,(H2,6,7,8)
cpd00096[c]	CDP	C9H13N3O11P2	-2	cytosol	C00112	InChI=1S/C9H15N3O11P2/c10-5-1-2-12(9(15)11-5)8-7(14)6(13)4(22-8)3-21-25(19,20)23-24(16,17)18/h1-2,4,6-8,13-14H,3H2,(H,19,20)(H2,10,11,15)(H2,16,17,18)/t4-,6-,7-,8-/m1/s1
cpd00098[c]	Choline	C5H14NO	1	cytosol	C00114	InChI=1S/C5H14NO/c1-6(2,3)4-5-7/h7H,4-5H2,1-3H3/q+1
cpd00099[c]	Cl	Cl	-1	cytosol	C00698	InChI=1S/ClH/h1H
cpd00099[e]	Cl_ex	Cl	-1	extracellular space	C00698	InChI=1S/ClH/h1H
cpd00100[c]	Glycerol	C3H8O3	0	cytosol	C00116	InChI=1S/C3H8O3/c4-1-3(6)2-5/h3-6H,1-2H2
cpd00101[c]	ribose_5_phosphate	C5H9O8P	-2	cytosol	C03736
cpd00102[c]	Glyceraldehyde3_phosphate	C3H5O6P	-2	cytosol	C00118	InChI=1S/C3H7O6P/c4-1-3(5)2-9-10(6,7)8/h1,3,5H,2H2,(H2,6,7,8)/t3-/m0/s1
cpd00103[c]	PRPP	C5H9O14P3	-4	cytosol	C00119	InChI=1S/C5H13O14P3/c6-3-2(1-16-20(8,9)10)17-5(4(3)7)18-22(14,15)19-21(11,12)13/h2-7H,1H2,(H,14,15)(H2,8,9,10)(H2,11,12,13)/t2-,3-,4-,5-/m1/s1
cpd00104[c]	BIOT	C10H15N2O3S	-1	cytosol	C00120	InChI=1S/C10H16N2O3S/c13-8(14)4-2-1-3-7-9-6(5-16-7)11-10(15)12-9/h6-7,9H,1-5H2,(H,13,14)(H2,11,12,15)/t6-,7-,9-/m0/s1
cpd00104[e]	BIOT_ex	C10H15N2O3S	-1	extracellular space	C00120	InChI=1S/C10H16N2O3S/c13-8(14)4-2-1-3-7-9-6(5-16-7)11-10(15)12-9/h6-7,9H,1-5H2,(H,13,14)(H2,11,12,15)/t6-,7-,9-/m0/s1
cpd00105[c]	D_Ribose	C5H10O5	0	cytosol	C00121
cpd00106[c]	Fumarate	C4H2O4	-2	cytosol	C00122	InChI=1S/C4H4O4/c5-3(6)1-2-4(7)8/h1-2H,(H,5,6)(H,7,8)/b2-1+
cpd00107[c]	L_Leucine	C6H13NO2	0	cytosol	C00123	InChI=1S/C6H13NO2/c1-4(2)3-5(7)6(8)9/h4-5H,3,7H2,1-2H3,(H,8,9)/t5-/m0/s1
cpd00109[c]	Cytochrome_c3_plus	C42H54FeN8O6S2	3	cytosol	C01070
cpd00110[c]	Cytochrome_c2_plus	C42H54FeN8O6S2	2	cytosol	C01071
cpd00111[c]	Oxidized_glutathione	C20H30N6O12S2	-2	cytosol	C00127	InChI=1S/C20H32N6O12S2/c21-9(19(35)36)1-3-13(27)25-11(17(33)23-5-15(29)30)7-39-40-8-12(18(34)24-6-16(31)32)26-14(28)4-2-10(22)20(37)38/h9-12H,1-8,21-22H2,(H,23,33)(H,24,34)(H,25,27)(H,26,28)(H,29,30)(H,31,32)(H,35,36)(H,37,38)/t9-,10-,11-,12-/m0/s1
cpd00113[c]	Isopentenyldiphosphate	C5H10O7P2	-2	cytosol	C00129	InChI=1S/C5H12O7P2/c1-5(2)3-4-11-14(9,10)12-13(6,7)8/h1,3-4H2,2H3,(H,9,10)(H2,6,7,8)
cpd00114[c]	IMP	C10H11N4O8P	-2	cytosol	C00130	InChI=1S/C10H13N4O8P/c15-6-4(1-21-23(18,19)20)22-10(7(6)16)14-3-13-5-8(14)11-2-12-9(5)17/h2-4,6-7,10,15-16H,1H2,(H,11,12,17)(H2,18,19,20)/t4-,6-,7-,10-/m1/s1
cpd00115[c]	dATP	C10H13N5O12P3	-3	cytosol	C00131	InChI=1S/C10H16N5O12P3/c11-9-8-10(13-3-12-9)15(4-14-8)7-1-5(16)6(25-7)2-24-29(20,21)27-30(22,23)26-28(17,18)19/h3-7,16H,1-2H2,(H,20,21)(H,22,23)(H2,11,12,13)(H2,17,18,19)/t5-,6+,7+/m0/s1
cpd00116[c]	Methanol	CH4O	0	cytosol	C00132	InChI=1S/CH4O/c1-2/h2H,1H3
cpd00117[c]	D_Alanine	C3H7NO2	0	cytosol	C00133	InChI=1S/C3H7NO2/c1-2(4)3(5)6/h2H,4H2,1H3,(H,5,6)/t2-/m1/s1
cpd00118[c]	Putrescine	C4H14N2	2	cytosol	C00134	InChI=1S/C4H12N2/c5-3-1-2-4-6/h1-6H2
cpd00119[c]	L_Histidine	C6H9N3O2	0	cytosol	C00135	InChI=1S/C6H9N3O2/c7-5(6(10)11)1-4-2-8-3-9-4/h2-3,5H,1,7H2,(H,8,9)(H,10,11)/t5-/m0/s1
cpd00120[c]	Butyryl_CoA	C25H38N7O17P3S	-4	cytosol	C00136	InChI=1S/C25H42N7O17P3S/c1-4-5-16(34)53-9-8-27-15(33)6-7-28-23(37)20(36)25(2,3)11-46-52(43,44)49-51(41,42)45-10-14-19(48-50(38,39)40)18(35)24(47-14)32-13-31-17-21(26)29-12-30-22(17)32/h12-14,18-20,24,35-36H,4-11H2,1-3H3,(H,27,33)(H,28,37)(H,41,42)(H,43,44)(H2,26,29,30)(H2,38,39,40)/t14-,18-,19-,20+,24-/m1/s1
cpd00121[c]	L_Inositol	C6H12O6	0	cytosol	C00137	InChI=1S/C6H12O6/c7-1-2(8)4(10)6(12)5(11)3(1)9/h1-12H/t1-,2-,3-,4+,5-,6-
cpd00122[e]	N_Acetyl_D_glucosamine_ex	C8H15NO6	0	extracellular space	C00140
cpd00123[c]	3_Methyl_2_oxobutanoate	C5H7O3	-1	cytosol	C00141	InChI=1S/C5H8O3/c1-3(2)4(6)5(7)8/h3H,1-2H3,(H,7,8)
cpd00125[c]	5_10_Methylenetetrahydrofolate	C20H21N7O6	-2	cytosol	C00143
cpd00126[c]	GMP	C10H12N5O8P	-2	cytosol	C00144	InChI=1S/C10H14N5O8P/c11-10-13-7-4(8(18)14-10)12-2-15(7)9-6(17)5(16)3(23-9)1-22-24(19,20)21/h2-3,5-6,9,16-17H,1H2,(H2,19,20,21)(H3,11,13,14,18)/t3-,5-,6-,9-/m1/s1
cpd00127[c]	Phenol	C6H6O	0	cytosol	C00146	InChI=1S/C6H6O/c7-6-4-2-1-3-5-6/h1-5,7H
cpd00128[c]	Adenine	C5H5N5	0	cytosol	C00147	InChI=1S/C5H5N5/c6-4-3-5(9-1-7-3)10-2-8-4/h1-2H,(H3,6,7,8,9,10)
cpd00129[c]	L_Proline	C5H9NO2	0	cytosol	C00148	InChI=1S/C5H9NO2/c7-5(8)4-2-1-3-6-4/h4,6H,1-3H2,(H,7,8)/t4-/m0/s1
cpd00129[e]	L_Proline_ex	C5H9NO2	0	extracellular space	C00148	InChI=1S/C5H9NO2/c7-5(8)4-2-1-3-6-4/h4,6H,1-3H2,(H,7,8)/t4-/m0/s1
cpd00130[c]	L_Malate	C4H4O5	-2	cytosol	C00711	InChI=1S/C4H6O5/c5-2(4(8)9)1-3(6)7/h2,5H,1H2,(H,6,7)(H,8,9)/t2-/m0/s1
cpd00132[c]	L_Asparagine	C4H8N2O3	0	cytosol	C00152	InChI=1S/C4H8N2O3/c5-2(4(8)9)1-3(6)7/h2H,1,5H2,(H2,6,7)(H,8,9)/t2-/m0/s1
cpd00133[c]	Nicotinamide	C6H6N2O	0	cytosol	C00153	InChI=1S/C6H6N2O/c7-6(9)5-2-1-3-8-4-5/h1-4H,(H2,7,9)
cpd00134[c]	Palmitoyl_CoA	C37H62N7O17P3S	-4	cytosol	C00154	InChI=1S/C37H66N7O17P3S/c1-4-5-6-7-8-9-10-11-12-13-14-15-16-17-28(46)65-21-20-39-27(45)18-19-40-35(49)32(48)37(2,3)23-58-64(55,56)61-63(53,54)57-22-26-31(60-62(50,51)52)30(47)36(59-26)44-25-43-29-33(38)41-24-42-34(29)44/h24-26,30-32,36,47-48H,4-23H2,1-3H3,(H,39,45)(H,40,49)(H,53,54)(H,55,56)(H2,38,41,42)(H2,50,51,52)/t26-,30-,31-,32+,36-/m1/s1
cpd00135[c]	Homocysteine	C4H9NO2S	0	cytosol	C05330	InChI=1S/C4H9NO2S/c5-3(1-2-8)4(6)7/h3,8H,1-2,5H2,(H,6,7)/t3-/m0/s1
cpd00136[c]	4_Hydroxybenzoate	C7H5O3	-1	cytosol	C00156	InChI=1S/C7H6O3/c8-6-3-1-5(2-4-6)7(9)10/h1-4,8H,(H,9,10)
cpd00136[e]	4_Hydroxybenzoate_ex	C7H5O3	-1	extracellular space	C00156	InChI=1S/C7H6O3/c8-6-3-1-5(2-4-6)7(9)10/h1-4,8H,(H,9,10)
cpd00137[c]	Citrate	C6H5O7	-3	cytosol	C00158	InChI=1S/C6H8O7/c7-3(8)1-6(13,5(11)12)2-4(9)10/h13H,1-2H2,(H,7,8)(H,9,10)(H,11,12)
cpd00138[e]	D_Mannose_ex	C6H12O6	0	extracellular space	C00936
cpd00139[c]	Glycolate	C2H3O3	-1	cytosol	C00160	InChI=1S/C2H4O3/c3-1-2(4)5/h3H,1H2,(H,4,5)
cpd00141[c]	Propionate	C3H5O2	-1	cytosol	C00163	InChI=1S/C3H6O2/c1-2-3(4)5/h2H2,1H3,(H,4,5)
cpd00142[c]	Acetoacetate	C4H5O3	-1	cytosol	C00164	InChI=1S/C4H6O3/c1-3(5)2-4(6)7/h2H2,1H3,(H,6,7)
cpd00143[c]	Phenylpyruvate	C9H7O3	-1	cytosol	C00166	InChI=1S/C9H8O3/c10-8(9(11)12)6-7-4-2-1-3-5-7/h1-5H,6H2,(H,11,12)
cpd00144[c]	UDPglucuronate	C15H19N2O18P2	-3	cytosol	C00167	InChI=1S/C15H22N2O18P2/c18-5-1-2-17(15(26)16-5)12-9(22)6(19)4(32-12)3-31-36(27,28)35-37(29,30)34-14-10(23)7(20)8(21)11(33-14)13(24)25/h1-2,4,6-12,14,19-23H,3H2,(H,24,25)(H,27,28)(H,29,30)(H,16,18,26)/t4-,6-,7+,8+,9-,10-,11+,12-,14-/m1/s1
cpd00145[c]	Hydroxypyruvate	C3H3O4	-1	cytosol	C00168	InChI=1S/C3H4O4/c4-1-2(5)3(6)7/h4H,1H2,(H,6,7)
cpd00146[c]	Carbamoylphosphate	CH2NO5P	-2	cytosol	C00169	InChI=1S/CH4NO5P/c2-1(3)7-8(4,5)6/h(H2,2,3)(H2,4,5,6)
cpd00147[c]	5_Methylthioadenosine	C11H15N5O3S	0	cytosol	C00170	InChI=1S/C11H15N5O3S/c1-20-2-5-7(17)8(18)11(19-5)16-4-15-6-9(12)13-3-14-10(6)16/h3-5,7-8,11,17-18H,2H2,1H3,(H2,12,13,14)/t5-,7-,8-,11-/m1/s1
cpd00149[c]	Co2_plus	Co	2	cytosol	C00175	InChI=1S/Co/q+2
cpd00149[e]	Co2_plus_ex	Co	2	extracellular space	C00175	InChI=1S/Co/q+2
cpd00150[c]	HCN	CHN	0	cytosol	C00177	InChI=1S/CN/c1-2/q-1
cpd00151[c]	Thymine	C5H6N2O2	0	cytosol	C00178	InChI=1S/C5H6N2O2/c1-3-2-6-5(9)7-4(3)8/h2H,1H3,(H2,6,7,8,9)
cpd00153[c]	Benzoate	C7H5O2	-1	cytosol	C00180	InChI=1S/C7H6O2/c8-7(9)6-4-2-1-3-5-6/h1-5H,(H,8,9)
cpd00154[c]	Xylose	C5H10O5	0	cytosol	C01394
cpd00154[e]	Xylose_ex	C5H10O5	0	extracellular space	C01394
cpd00156[c]	L_Valine	C5H11NO2	0	cytosol	C00183	InChI=1S/C5H11NO2/c1-3(2)4(6)5(7)8/h3-4H,6H2,1-2H3,(H,7,8)/t4-/m0/s1
cpd00157[c]	Glycerone	C3H6O3	0	cytosol	C00184	InChI=1S/C3H6O3/c4-1-3(6)2-5/h4-5H,1-2H2
cpd00158[c]	CELB	C12H22O11	0	cytosol	C00185
cpd00159[c]	L_Lactate	C3H5O3	-1	cytosol	C00186	InChI=1S/C3H6O3/c1-2(4)3(5)6/h2,4H,1H3,(H,5,6)/t2-/m0/s1
cpd00161[c]	L_Threonine	C4H9NO3	0	cytosol	C00188	InChI=1S/C4H9NO3/c1-2(6)3(5)4(7)8/h2-3,6H,5H2,1H3,(H,7,8)/t2-,3+/m1/s1
cpd00162[c]	Aminoethanol	C2H8NO	1	cytosol	C00189	InChI=1S/C2H7NO/c3-1-2-4/h4H,1-3H2
cpd00164[c]	Glucuronate	C6H9O7	-1	cytosol	C00191
cpd00169[c]	3_Phosphoglycerate	C3H4O7P	-3	cytosol	C00197	InChI=1S/C3H7O7P/c4-2(3(5)6)1-10-11(7,8)9/h2,4H,1H2,(H,5,6)(H2,7,8,9)/t2-/m1/s1
cpd00170[c]	Gluconolactone	C6H10O6	0	cytosol	C00198	InChI=1S/C6H10O6/c7-1-2-3(8)4(9)5(10)6(11)12-2/h2-5,7-10H,1H2/t2-,3-,4+,5-/m1/s1
cpd00171[c]	D_Ribulose5_phosphate	C5H9O8P	-2	cytosol	C00199	InChI=1S/C5H11O8P/c6-1-3(7)5(9)4(8)2-13-14(10,11)12/h4-6,8-9H,1-2H2,(H2,10,11,12)/t4-,5+/m1/s1
cpd00173[c]	NTP	C5H9O13P3R	-3	cytosol	C00201
cpd00175[c]	UDP_N_acetyl_D_galactosamine	C17H25N3O17P2	-2	cytosol	C00203
cpd00177[c]	dADP	C10H13N5O9P2	-2	cytosol	C00206	InChI=1S/C10H15N5O9P2/c11-9-8-10(13-3-12-9)15(4-14-8)7-1-5(16)6(23-7)2-22-26(20,21)24-25(17,18)19/h3-7,16H,1-2H2,(H,20,21)(H2,11,12,13)(H2,17,18,19)/t5-,6+,7+/m0/s1
cpd00179[c]	Maltose	C12H22O11	0	cytosol	C00208	InChI=1S/C12H24O11/c13-1-4(16)7(18)11(5(17)2-14)23-12-10(21)9(20)8(19)6(3-15)22-12/h4-21H,1-3H2/t4-,5+,6+,7+,8+,9-,10+,11+,12+/m0/s1
cpd00179[e]	Maltose_ex	C12H22O11	0	extracellular space	C00208	InChI=1S/C12H24O11/c13-1-4(16)7(18)11(5(17)2-14)23-12-10(21)9(20)8(19)6(3-15)22-12/h4-21H,1-3H2/t4-,5+,6+,7+,8+,9-,10+,11+,12+/m0/s1
cpd00180[c]	Oxalate	C2O4	-2	cytosol	C00209	InChI=1S/C2H2O4/c3-1(4)2(5)6/h(H,3,4)(H,5,6)
cpd00182[c]	Adenosine	C10H13N5O4	0	cytosol	C00212	InChI=1S/C10H13N5O4/c11-8-5-9(13-2-12-8)15(3-14-5)10-7(18)6(17)4(1-16)19-10/h2-4,6-7,10,16-18H,1H2,(H2,11,12,13)/t4-,6-,7-,10-/m1/s1
cpd00184[c]	Thymidine	C10H14N2O5	0	cytosol	C00214	InChI=1S/C10H14N2O5/c1-5-3-12(10(16)11-9(5)15)8-2-6(14)7(4-13)17-8/h3,6-8,13-14H,2,4H2,1H3,(H,11,15,16)/t6-,7+,8+/m0/s1
cpd00185[c]	D_Arabinose	C5H10O5	0	cytosol	C00216
cpd00186[c]	D_Glutamate	C5H8NO4	-1	cytosol	C00217	InChI=1S/C5H9NO4/c6-3(5(9)10)1-2-4(7)8/h3H,1-2,6H2,(H,7,8)(H,9,10)/t3-/m1/s1
cpd00187[c]	Methanamine	CH6N	1	cytosol	C00218	InChI=1S/CH5N/c1-2/h2H2,1H3
cpd00191[c]	3_Oxopropanoate	C3H3O3	-1	cytosol	C00222	InChI=1S/C3H4O3/c4-2-1-3(5)6/h2H,1H2,(H,5,6)
cpd00193[c]	APS	C10H12N5O10PS	-2	cytosol	C00224	InChI=1S/C10H14N5O10PS/c11-8-5-9(13-2-12-8)15(3-14-5)10-7(17)6(16)4(24-10)1-23-26(18,19)25-27(20,21)22/h2-4,6-7,10,16-17H,1H2,(H,18,19)(H2,11,12,13)(H,20,21,22)/t4-,6-,7-,10-/m1/s1
cpd00196[c]	Acetylphosphate	C2H3O5P	-2	cytosol	C00227	InChI=1S/C2H5O5P/c1-2(3)7-8(4,5)6/h1H3,(H2,4,5,6)
cpd00198[c]	D_Xylulose5_phosphate	C5H9O8P	-2	cytosol	C00231	InChI=1S/C5H11O8P/c6-1-3(7)5(9)4(8)2-13-14(10,11)12/h4-6,8-9H,1-2H2,(H2,10,11,12)/t4-,5-/m1/s1
cpd00199[c]	4_Oxobutanoate	C4H5O3	-1	cytosol	C00232	InChI=1S/C4H6O3/c5-3-1-2-4(6)7/h3H,1-2H2,(H,6,7)
cpd00200[c]	4MOP	C6H9O3	-1	cytosol	C00233	InChI=1S/C6H10O3/c1-4(2)3-5(7)6(8)9/h4H,3H2,1-2H3,(H,8,9)
cpd00201[c]	10_Formyltetrahydrofolate	C20H21N7O7	-2	cytosol	C00234	InChI=1S/C20H23N7O7/c21-20-25-16-15(18(32)26-20)23-11(7-22-16)8-27(9-28)12-3-1-10(2-4-12)17(31)24-13(19(33)34)5-6-14(29)30/h1-4,9,11,13,23H,5-8H2,(H,24,31)(H,29,30)(H,33,34)(H4,21,22,25,26,32)/t11-,13+/m1/s1
cpd00202[c]	DMAPP	C5H10O7P2	-2	cytosol	C00235	InChI=1S/C5H12O7P2/c1-5(2)3-4-11-14(9,10)12-13(6,7)8/h3H,4H2,1-2H3,(H,9,10)(H2,6,7,8)
cpd00203[c]	1_3_Bisphospho_D_glycerate	C3H4O10P2	-4	cytosol	C00236	InChI=1S/C3H8O10P2/c4-2(1-12-14(6,7)8)3(5)13-15(9,10)11/h2,4H,1H2,(H2,6,7,8)(H2,9,10,11)/t2-/m1/s1
cpd00205[c]	K_plus	K	1	cytosol	C00238	InChI=1S/K/q+1
cpd00205[e]	K_plus_ex	K	1	extracellular space	C00238	InChI=1S/K/q+1
cpd00206[c]	dCMP	C9H12N3O7P	-2	cytosol	C00239	InChI=1S/C9H14N3O7P/c10-7-1-2-12(9(14)11-7)8-3-5(13)6(19-8)4-18-20(15,16)17/h1-2,5-6,8,13H,3-4H2,(H2,10,11,14)(H2,15,16,17)/t5-,6+,8+/m0/s1
cpd00207[c]	Guanine	C5H5N5O	0	cytosol	C00242	InChI=1S/C5H5N5O/c6-5-9-3-2(4(11)10-5)7-1-8-3/h1H,(H4,6,7,8,9,10,11)
cpd00210[c]	Taurine	C2H7NO3S	0	cytosol	C00245	InChI=1S/C2H7NO3S/c3-1-2-7(4,5)6/h1-3H2,(H,4,5,6)
cpd00213[c]	Lipoamide	C8H15NOS2	0	cytosol	C15972	InChI=1S/C8H15NOS2/c9-8(10)4-2-1-3-7-5-6-11-12-7/h7H,1-6H2,(H2,9,10)
cpd00214[c]	Palmitate	C16H31O2	-1	cytosol	C00249	InChI=1S/C16H32O2/c1-2-3-4-5-6-7-8-9-10-11-12-13-14-15-16(17)18/h2-15H2,1H3,(H,17,18)
cpd00215[c]	Pyridoxal	C8H9NO3	0	cytosol	C00250	InChI=1S/C8H9NO3/c1-5-8(12)7(4-11)6(3-10)2-9-5/h2,4,10,12H,3H2,1H3
cpd00216[c]	Chorismate	C10H8O6	-2	cytosol	C00251	InChI=1S/C10H10O6/c1-5(9(12)13)16-8-4-6(10(14)15)2-3-7(8)11/h2-4,7-8,11H,1H2,(H,12,13)(H,14,15)/t7-,8-/m1/s1
cpd00218[c]	Niacin	C6H4NO2	-1	cytosol	C00253	InChI=1S/C6H5NO2/c8-6(9)5-2-1-3-7-4-5/h1-4H,(H,8,9)
cpd00219[c]	Prephenate	C10H8O6	-2	cytosol	C00254	InChI=1S/C10H10O6/c11-6-1-3-10(4-2-6,9(15)16)5-7(12)8(13)14/h1-4,6,11H,5H2,(H,13,14)(H,15,16)/t6-,10+
cpd00220[c]	Riboflavin	C17H19N4O6	-1	cytosol	C00255	InChI=1S/C17H20N4O6/c1-7-3-9-10(4-8(7)2)21(5-11(23)14(25)12(24)6-22)15-13(18-9)16(26)20-17(27)19-15/h3-4,11-12,14,22-25H,5-6H2,1-2H3,(H,20,26,27)/t11-,12+,14-/m0/s1
cpd00220[e]	Riboflavin_ex	C17H19N4O6	-1	extracellular space	C00255	InChI=1S/C17H20N4O6/c1-7-3-9-10(4-8(7)2)21(5-11(23)14(25)12(24)6-22)15-13(18-9)16(26)20-17(27)19-15/h3-4,11-12,14,22-25H,5-6H2,1-2H3,(H,20,26,27)/t11-,12+,14-/m0/s1
cpd00221[c]	D_Lactate	C3H5O3	-1	cytosol	C00256	InChI=1S/C3H6O3/c1-2(4)3(5)6/h2,4H,1H3,(H,5,6)/t2-/m1/s1
cpd00223[c]	Glycerate	C3H5O4	-1	cytosol	C00258	InChI=1S/C3H6O4/c4-1-2(5)3(6)7/h2,4-5H,1H2,(H,6,7)/t2-/m1/s1
cpd00226[c]	HYXN	C5H4N4O	0	cytosol	C00262	InChI=1S/C5H4N4O/c10-5-3-4(7-1-6-3)8-2-9-5/h1-2H,(H2,6,7,8,9,10)
cpd00227[c]	L_Homoserine	C4H9NO3	0	cytosol	C00263	InChI=1S/C4H9NO3/c5-3(1-2-6)4(7)8/h3,6H,1-2,5H2,(H,7,8)/t3-/m0/s1
cpd00229[c]	Glycolaldehyde	C2H4O2	0	cytosol	C00266	InChI=1S/C2H4O2/c3-1-2-4/h1,4H,2H2
cpd00231[c]	Dihydrobiopterin	C9H13N5O3	0	cytosol	C00268	InChI=1S/C9H13N5O3/c1-3(15)6(16)4-2-11-7-5(12-4)8(17)14-9(10)13-7/h3-4,6,15-16H,2H2,1H3,(H3,10,11,13,14,17)/t3-,4+,6-/m0/s1
cpd00232[c]	Neu5Ac	C11H18NO9	-1	cytosol	C00270
cpd00233[c]	Tetrahydrobiopterin	C9H15N5O3	0	cytosol	C00272	InChI=1S/C9H15N5O3/c1-3(15)6(16)4-2-11-7-5(12-4)8(17)14-9(10)13-7/h3-4,6,12,15-16H,2H2,1H3,(H4,10,11,13,14,17)/t3-,4+,6-/m0/s1
cpd00235[c]	D_mannose_6_phosphate	C6H11O9P	-2	cytosol	C00275
cpd00236[c]	D_Erythrose4_phosphate	C4H7O7P	-2	cytosol	C00279	InChI=1S/C4H9O7P/c5-1-3(6)4(7)2-11-12(8,9)10/h1,3-4,6-7H,2H2,(H2,8,9,10)/t3-,4+/m0/s1
cpd00238[c]	Sedoheptulose7_phosphate	C7H13O10P	-2	cytosol	C05382	InChI=1S/C7H15O10P/c8-1-3(9)5(11)7(13)6(12)4(10)2-17-18(14,15)16/h4-8,10-13H,1-2H2,(H2,14,15,16)/t4-,5-,6-,7+/m1/s1
cpd00239[c]	H2S	HS	-1	cytosol	C00297	InChI=1S/H2S/h1H2
cpd00241[c]	dGTP	C10H13N5O13P3	-3	cytosol	C00286	InChI=1S/C10H16N5O13P3/c11-10-13-8-7(9(17)14-10)12-3-15(8)6-1-4(16)5(26-6)2-25-30(21,22)28-31(23,24)27-29(18,19)20/h3-6,16H,1-2H2,(H,21,22)(H,23,24)(H2,18,19,20)(H3,11,13,14,17)/t4-,5+,6+/m0/s1
cpd00242[c]	H2CO3	CHO3	-1	cytosol	C01353	InChI=1S/CH2O3/c2-1(3)4/h(H2,2,3,4)
cpd00246[c]	Inosine	C10H12N4O5	0	cytosol	C00294	InChI=1S/C10H12N4O5/c15-1-4-6(16)7(17)10(19-4)14-3-13-5-8(14)11-2-12-9(5)18/h2-4,6-7,10,15-17H,1H2,(H,11,12,18)/t4-,6-,7-,10-/m1/s1
cpd00247[c]	Orotate	C5H3N2O4	-1	cytosol	C00295	InChI=1S/C5H4N2O4/c8-3-1-2(4(9)10)6-5(11)7-3/h1H,(H,9,10)(H2,6,7,8,11)
cpd00249[c]	Uridine	C9H12N2O6	0	cytosol	C00299	InChI=1S/C9H12N2O6/c12-3-4-6(14)7(15)8(17-4)11-2-1-5(13)10-9(11)16/h1-2,4,6-8,12,14-15H,3H2,(H,10,13,16)/t4-,6-,7-,8-/m1/s1
cpd00251[c]	ADPribose	C15H21N5O14P2	-2	cytosol	C00301	InChI=1S/C15H23N5O14P2/c16-12-7-13(18-3-17-12)20(4-19-7)14-10(23)8(21)5(32-14)1-30-35(26,27)34-36(28,29)31-2-6-9(22)11(24)15(25)33-6/h3-6,8-11,14-15,21-25H,1-2H2,(H,26,27)(H,28,29)(H2,16,17,18)/t5-,6-,8-,9-,10-,11-,14-,15-/m1/s1
cpd00254[c]	Mg	Mg	2	cytosol	C00305	InChI=1S/Mg/q+2
cpd00254[e]	Mg_ex	Mg	2	extracellular space	C00305	InChI=1S/Mg/q+2
cpd00258[c]	D_Ribulose	C5H10O5	0	cytosol	C00309
cpd00259[c]	D_Lyxulose	C5H10O5	0	cytosol	C00310
cpd00260[c]	Isocitrate	C6H5O7	-3	cytosol	C00311	InChI=1S/C6H8O7/c7-3(8)1-2(5(10)11)4(9)6(12)13/h2,4,9H,1H2,(H,7,8)(H,10,11)(H,12,13)
cpd00263[c]	Pyridoxol	C8H11NO3	0	cytosol	C00314	InChI=1S/C8H11NO3/c1-5-8(12)7(4-11)6(3-10)2-9-5/h2,10-12H,3-4H2,1H3
cpd00264[c]	Spermidine	C7H22N3	3	cytosol	C00315	InChI=1S/C7H19N3/c8-4-1-2-6-10-7-3-5-9/h10H,1-9H2
cpd00264[e]	Spermidine_ex	C7H22N3	3	extracellular space	C00315	InChI=1S/C7H19N3/c8-4-1-2-6-10-7-3-5-9/h10H,1-9H2
cpd00268[c]	H2S2O3	HO3S2	-1	cytosol	C05529	InChI=1S/H2O3S2/c1-5(2,3)4/h(H2,1,2,3,4)
cpd00269[c]	2_Oxoadipate	C6H6O5	-2	cytosol	C00322	InChI=1S/C6H8O5/c7-4(6(10)11)2-1-3-5(8)9/h1-3H2,(H,8,9)(H,10,11)
cpd00274[c]	Citrulline	C6H13N3O3	0	cytosol	C00327	InChI=1S/C6H13N3O3/c7-4(5(10)11)2-1-3-9-6(8)12/h4H,1-3,7H2,(H,10,11)(H3,8,9,12)/t4-/m0/s1
cpd00275[c]	L_Kynurenine	C10H12N2O3	0	cytosol	C00328	InChI=1S/C10H12N2O3/c11-7-4-2-1-3-6(7)9(13)5-8(12)10(14)15/h1-4,8H,5,11-12H2,(H,14,15)/t8-/m0/s1
cpd00276[e]	GLUM_ex	C6H14NO5	1	extracellular space	C00329
cpd00277[c]	Deoxyguanosine	C10H13N5O4	0	cytosol	C00330	InChI=1S/C10H13N5O4/c11-10-13-8-7(9(18)14-10)12-3-15(8)6-1-4(17)5(2-16)19-6/h3-6,16-17H,1-2H2,(H3,11,13,14,18)/t4-,5+,6+/m0/s1
cpd00279[c]	Acetoacetyl_CoA	C25H36N7O18P3S	-4	cytosol	C00332	InChI=1S/C25H40N7O18P3S/c1-13(33)8-16(35)54-7-6-27-15(34)4-5-28-23(38)20(37)25(2,3)10-47-53(44,45)50-52(42,43)46-9-14-19(49-51(39,40)41)18(36)24(48-14)32-12-31-17-21(26)29-11-30-22(17)32/h11-12,14,18-20,24,36-37H,4-10H2,1-3H3,(H,27,34)(H,28,38)(H,42,43)(H,44,45)(H2,26,29,30)(H2,39,40,41)/t14-,18-,19-,20+,24-/m1/s1
cpd00281[c]	GABA	C4H9NO2	0	cytosol	C00334	InChI=1S/C4H9NO2/c5-3-1-2-4(6)7/h1-3,5H2,(H,6,7)
cpd00282[c]	S_Dihydroorotate	C5H5N2O4	-1	cytosol	C00337	InChI=1S/C5H6N2O4/c8-3-1-2(4(9)10)6-5(11)7-3/h2H,1H2,(H,9,10)(H2,6,7,8,11)/t2-/m0/s1
cpd00283[c]	Geranyldiphosphate	C10H18O7P2	-2	cytosol	C00341	InChI=1S/C10H20O7P2/c1-9(2)5-4-6-10(3)7-8-16-19(14,15)17-18(11,12)13/h5,7H,4,6,8H2,1-3H3,(H,14,15)(H2,11,12,13)/b10-7+
cpd00284[c]	6_Phospho_D_gluconate	C6H10O10P	-3	cytosol	C00345	InChI=1S/C6H13O10P/c7-2(1-16-17(13,14)15)3(8)4(9)5(10)6(11)12/h2-5,7-10H,1H2,(H,11,12)(H2,13,14,15)/t2-,3-,4+,5-/m1/s1
cpd00285[c]	Phosphoethanolamine	C2H7NO4P	-1	cytosol	C00346	InChI=1S/C2H8NO4P/c3-1-2-7-8(4,5)6/h1-3H2,(H2,4,5,6)
cpd00286[c]	Undecaprenylphosphate	C55H89O4P	-2	cytosol	C17556	InChI=1S/C55H91O4P/c1-45(2)23-13-24-46(3)25-14-26-47(4)27-15-28-48(5)29-16-30-49(6)31-17-32-50(7)33-18-34-51(8)35-19-36-52(9)37-20-38-53(10)39-21-40-54(11)41-22-42-55(12)43-44-59-60(56,57)58/h23,25,27,29,31,33,35,37,39,41,43H,13-22,24,26,28,30,32,34,36,38,40,42,44H2,1-12H3,(H2,56,57,58)/b46-25+,47-27+,48-29+,49-31+,50-33+,51-35+,52-37+,53-39+,54-41+,55-43+
cpd00287[c]	3_Oxo_2_methylpropanoate	C4H5O3	-1	cytosol	C00349	InChI=1S/C4H6O3/c1-3(2-5)4(6)7/h2-3H,1H3,(H,6,7)
cpd00288[c]	D_Glucosamine_phosphate	C6H13NO8P	-1	cytosol	C00352
cpd00289[c]	Geranylgeranyl_diphosphate	C20H34O7P2	-2	cytosol	C00353	InChI=1S/C20H36O7P2/c1-17(2)9-6-10-18(3)11-7-12-19(4)13-8-14-20(5)15-16-26-29(24,25)27-28(21,22)23/h9,11,13,15H,6-8,10,12,14,16H2,1-5H3,(H,24,25)(H2,21,22,23)/b18-11+,19-13+,20-15+
cpd00290[c]	D_fructose_1_6_bisphosphate	C6H10O12P2	-4	cytosol	C00354
cpd00291[c]	L_Dopa	C9H11NO4	0	cytosol	C00355	InChI=1S/C9H11NO4/c10-6(9(13)14)3-5-1-2-7(11)8(12)4-5/h1-2,4,6,11-12H,3,10H2,(H,13,14)/t6-/m0/s1
cpd00292[c]	HMG_CoA	C27H39N7O20P3S	-5	cytosol	C00356	InChI=1S/C27H44N7O20P3S/c1-26(2,21(40)24(41)30-5-4-15(35)29-6-7-58-17(38)9-27(3,42)8-16(36)37)11-51-57(48,49)54-56(46,47)50-10-14-20(53-55(43,44)45)19(39)25(52-14)34-13-33-18-22(28)31-12-32-23(18)34/h12-14,19-21,25,39-40,42H,4-11H2,1-3H3,(H,29,35)(H,30,41)(H,36,37)(H,46,47)(H,48,49)(H2,28,31,32)(H2,43,44,45)/t14-,19-,20-,21+,25-,27+/m1/s1
cpd00293[c]	N_Acetyl_D_glucosamine_6_phosphate	C8H14NO9P	-2	cytosol	C00357
cpd00294[c]	dAMP	C10H12N5O6P	-2	cytosol	C00360	InChI=1S/C10H14N5O6P/c11-9-8-10(13-3-12-9)15(4-14-8)7-1-5(16)6(21-7)2-20-22(17,18)19/h3-7,16H,1-2H2,(H2,11,12,13)(H2,17,18,19)/t5-,6+,7+/m0/s1
cpd00295[c]	dGDP	C10H13N5O10P2	-2	cytosol	C00361	InChI=1S/C10H15N5O10P2/c11-10-13-8-7(9(17)14-10)12-3-15(8)6-1-4(16)5(24-6)2-23-27(21,22)25-26(18,19)20/h3-6,16H,1-2H2,(H,21,22)(H2,18,19,20)(H3,11,13,14,17)/t4-,5+,6+/m0/s1
cpd00296[c]	dGMP	C10H12N5O7P	-2	cytosol	C00362	InChI=1S/C10H14N5O7P/c11-10-13-8-7(9(17)14-10)12-3-15(8)6-1-4(16)5(22-6)2-21-23(18,19)20/h3-6,16H,1-2H2,(H2,18,19,20)(H3,11,13,14,17)/t4-,5+,6+/m0/s1
cpd00297[c]	dTDP	C10H14N2O11P2	-2	cytosol	C00363	InChI=1S/C10H16N2O11P2/c1-5-3-12(10(15)11-9(5)14)8-2-6(13)7(22-8)4-21-25(19,20)23-24(16,17)18/h3,6-8,13H,2,4H2,1H3,(H,19,20)(H,11,14,15)(H2,16,17,18)/t6-,7+,8+/m0/s1
cpd00298[c]	dTMP	C10H13N2O8P	-2	cytosol	C00364	InChI=1S/C10H15N2O8P/c1-5-3-12(10(15)11-9(5)14)8-2-6(13)7(20-8)4-19-21(16,17)18/h3,6-8,13H,2,4H2,1H3,(H,11,14,15)(H2,16,17,18)/t6-,7+,8+/m0/s1
cpd00299[c]	dUMP	C9H11N2O8P	-2	cytosol	C00365	InChI=1S/C9H13N2O8P/c12-5-3-8(11-2-1-7(13)10-9(11)14)19-6(5)4-18-20(15,16)17/h1-2,5-6,8,12H,3-4H2,(H,10,13,14)(H2,15,16,17)/t5-,6+,8+/m0/s1
cpd00300[c]	Urate	C5H4N4O3	0	cytosol	C00366	InChI=1S/C5H4N4O3/c10-3-1-2(7-4(11)6-1)8-5(12)9-3/h(H4,6,7,8,9,10,11,12)
cpd00304[c]	Retinal	C20H28O	0	cytosol	C00376	InChI=1S/C20H28O/c1-16(8-6-9-17(2)13-15-21)11-12-19-18(3)10-7-14-20(19,4)5/h6,8-9,11-13,15H,7,10,14H2,1-5H3/b9-6+,12-11+,16-8+,17-13+
cpd00305[c]	Thiamin	C12H17N4OS	1	cytosol	C00378	InChI=1S/C12H17N4OS/c1-8-11(3-4-17)18-7-16(8)6-10-5-14-9(2)15-12(10)13/h5,7,17H,3-4,6H2,1-2H3,(H2,13,14,15)/q+1
cpd00307[c]	Cytosine	C4H5N3O	0	cytosol	C00380	InChI=1S/C4H5N3O/c5-3-1-2-6-4(8)7-3/h1-2H,(H3,5,6,7,8)
cpd00309[c]	XAN	C5H4N4O2	0	cytosol	C00385	InChI=1S/C5H4N4O2/c10-4-2-3(7-1-6-2)8-5(11)9-4/h1H,(H3,6,7,8,9,10,11)
cpd00311[c]	Guanosine	C10H13N5O5	0	cytosol	C00387	InChI=1S/C10H13N5O5/c11-10-13-7-4(8(19)14-10)12-2-15(7)9-6(18)5(17)3(1-16)20-9/h2-3,5-6,9,16-18H,1H2,(H3,11,13,14,19)/t3-,5-,6-,9-/m1/s1
cpd00312[c]	Histamine	C5H10N3	1	cytosol	C00388	InChI=1S/C5H9N3/c6-2-1-5-3-7-4-8-5/h3-4H,1-2,6H2,(H,7,8)
cpd00314[e]	D_Mannitol_ex	C6H14O6	0	extracellular space	C00392	InChI=1S/C6H14O6/c7-1-3(9)5(11)6(12)4(10)2-8/h3-12H,1-2H2/t3-,4-,5-,6-/m1/s1
cpd00318[c]	Tryptamine	C10H13N2	1	cytosol	C00398	InChI=1S/C10H12N2/c11-6-5-8-7-12-10-4-2-1-3-9(8)10/h1-4,7,12H,5-6,11H2
cpd00320[c]	D_Aspartate	C4H6NO4	-1	cytosol	C00402	InChI=1S/C4H7NO4/c5-2(4(8)9)1-3(6)7/h2H,1,5H2,(H,6,7)(H,8,9)/t2-/m1/s1
cpd00322[c]	L_Isoleucine	C6H13NO2	0	cytosol	C00407	InChI=1S/C6H13NO2/c1-3-4(2)5(7)6(8)9/h4-5H,3,7H2,1-2H3,(H,8,9)/t4-,5-/m0/s1
cpd00322[e]	L_Isoleucine_ex	C6H13NO2	0	extracellular space	C00407	InChI=1S/C6H13NO2/c1-3-4(2)5(7)6(8)9/h4-5H,3,7H2,1-2H3,(H,8,9)/t4-,5-/m0/s1
cpd00327[c]	strcoa	C39H66N7O17P3S	-4	cytosol	C00412	InChI=1S/C39H70N7O17P3S/c1-4-5-6-7-8-9-10-11-12-13-14-15-16-17-18-19-30(48)67-23-22-41-29(47)20-21-42-37(51)34(50)39(2,3)25-60-66(57,58)63-65(55,56)59-24-28-33(62-64(52,53)54)32(49)38(61-28)46-27-45-31-35(40)43-26-44-36(31)46/h26-28,32-34,38,49-50H,4-25H2,1-3H3,(H,41,47)(H,42,51)(H,55,56)(H,57,58)(H2,40,43,44)(H2,52,53,54)/t28-,32-,33-,34+,38-/m1/s1
cpd00329[c]	Cyclohexanone	C6H10O	0	cytosol	C00414	InChI=1S/C6H10O/c7-6-4-2-1-3-5-6/h1-5H2
cpd00330[c]	Dihydrofolate	C19H19N7O6	-2	cytosol	C00415	InChI=1S/C19H21N7O6/c20-19-25-15-14(17(30)26-19)23-11(8-22-15)7-21-10-3-1-9(2-4-10)16(29)24-12(18(31)32)5-6-13(27)28/h1-4,12,21H,5-8H2,(H,24,29)(H,27,28)(H,31,32)(H4,20,22,25,26,30)/t12-/m0/s1
cpd00331[c]	cis_Aconitate	C6H3O6	-3	cytosol	C00417	InChI=1S/C6H6O6/c7-4(8)1-3(6(11)12)2-5(9)10/h1H,2H2,(H,7,8)(H,9,10)(H,11,12)/b3-1-
cpd00332[c]	Mevalonic_acid	C6H11O4	-1	cytosol	C00418	InChI=1S/C6H12O4/c1-6(10,2-3-7)4-5(8)9/h7,10H,2-4H2,1H3,(H,8,9)/t6-/m1/s1
cpd00333[c]	E_Cinnamate	C9H7O2	-1	cytosol	C00423	InChI=1S/C9H8O2/c10-9(11)7-6-8-4-2-1-3-5-8/h1-7H,(H,10,11)/b7-6+
cpd00337[c]	Hydrouracil	C4H6N2O2	0	cytosol	C00429	InChI=1S/C4H6N2O2/c7-3-1-2-5-4(8)6-3/h1-2H2,(H2,5,6,7,8)
cpd00338[c]	5_Aminolevulinate	C5H9NO3	0	cytosol	C00430	InChI=1S/C5H9NO3/c6-3-4(7)1-2-5(8)9/h1-3,6H2,(H,8,9)
cpd00339[c]	5_Aminopentanoate	C5H11NO2	0	cytosol	C00431	InChI=1S/C5H11NO2/c6-4-2-1-3-5(7)8/h1-4,6H2,(H,7,8)
cpd00340[c]	2_5_Dioxopentanoate	C5H5O4	-1	cytosol	C00433	InChI=1S/C5H6O4/c6-3-1-2-4(7)5(8)9/h3H,1-2H2,(H,8,9)
cpd00342[c]	N_Acetylornithine	C7H14N2O3	0	cytosol	C00437	InChI=1S/C7H14N2O3/c1-5(10)9-6(7(11)12)3-2-4-8/h6H,2-4,8H2,1H3,(H,9,10)(H,11,12)/t6-/m0/s1
cpd00343[c]	N_Carbamoyl_L_aspartate	C5H6N2O5	-2	cytosol	C00438	InChI=1S/C5H8N2O5/c6-5(12)7-2(4(10)11)1-3(8)9/h2H,1H2,(H,8,9)(H,10,11)(H3,6,7,12)/t2-/m0/s1
cpd00344[c]	N_Formimino_L_glutamate	C6H9N2O4	-1	cytosol	C00439	InChI=1S/C6H10N2O4/c7-3-8-4(6(11)12)1-2-5(9)10/h3-4H,1-2H2,(H2,7,8)(H,9,10)(H,11,12)/t4-/m0/s1
cpd00345[c]	5_Methyltetrahydrofolate	C20H23N7O6	-2	cytosol	C00440	InChI=1S/C20H25N7O6/c1-27-12(9-23-16-15(27)18(31)26-20(21)25-16)8-22-11-4-2-10(3-5-11)17(30)24-13(19(32)33)6-7-14(28)29/h2-5,12-13,22H,6-9H2,1H3,(H,24,30)(H,28,29)(H,32,33)(H4,21,23,25,26,31)/t12-,13-/m0/s1
cpd00346[c]	L_Aspartate4_semialdehyde	C4H7NO3	0	cytosol	C00441	InChI=1S/C4H7NO3/c5-3(1-2-6)4(7)8/h2-3H,1,5H2,(H,7,8)/t3-/m0/s1
cpd00347[c]	5_10_Methenyltetrahydrofolate	C20H20N7O6	-1	cytosol	C00445
cpd00348[c]	D_Galactose_1_phosphate	C6H11O9P	-2	cytosol	C00446	InChI=1S/C6H13O9P/c7-1-2-3(8)4(9)5(10)6(14-2)15-16(11,12)13/h2-10H,1H2,(H2,11,12,13)/t2-,3+,4+,5-,6-/m1/s1
cpd00349[c]	Sedoheptulose_1_7_bisphosphate	C7H12O13P2	-4	cytosol	C00447	InChI=1S/C7H16O13P2/c8-3(1-19-21(13,14)15)5(10)7(12)6(11)4(9)2-20-22(16,17)18/h3,5-8,10-12H,1-2H2,(H2,13,14,15)(H2,16,17,18)/t3-,5-,6-,7-/m1/s1
cpd00350[c]	Farnesyldiphosphate	C15H26O7P2	-2	cytosol	C00448	InChI=1S/C15H28O7P2/c1-13(2)7-5-8-14(3)9-6-10-15(4)11-12-21-24(19,20)22-23(16,17)18/h7,9,11H,5-6,8,10,12H2,1-4H3,(H,19,20)(H2,16,17,18)/b14-9+,15-11+
cpd00351[c]	Saccharopine	C11H19N2O6	-1	cytosol	C00449	InChI=1S/C11H20N2O6/c12-7(10(16)17)3-1-2-6-13-8(11(18)19)4-5-9(14)15/h7-8,13H,1-6,12H2,(H,14,15)(H,16,17)(H,18,19)/t7-,8-/m0/s1
cpd00354[c]	NDP	C5H9O10P2R	-2	cytosol	C00454
cpd00355[c]	Nicotinamide_ribonucleotide	C11H14N2O8P	-1	cytosol	C00455	InChI=1S/C11H15N2O8P/c12-10(16)6-2-1-3-13(4-6)11-9(15)8(14)7(21-11)5-20-22(17,18)19/h1-4,7-9,11,14-15H,5H2,(H3-,12,16,17,18,19)/t7-,8-,9-,11-/m1/s1
cpd00356[c]	dCTP	C9H13N3O13P3	-3	cytosol	C00458	InChI=1S/C9H16N3O13P3/c10-7-1-2-12(9(14)11-7)8-3-5(13)6(23-8)4-22-27(18,19)25-28(20,21)24-26(15,16)17/h1-2,5-6,8,13H,3-4H2,(H,18,19)(H,20,21)(H2,10,11,14)(H2,15,16,17)/t5-,6+,8+/m0/s1
cpd00357[c]	TTP	C10H14N2O14P3	-3	cytosol	C00459	InChI=1S/C10H17N2O14P3/c1-5-3-12(10(15)11-9(5)14)8-2-6(13)7(24-8)4-23-28(19,20)26-29(21,22)25-27(16,17)18/h3,6-8,13H,2,4H2,1H3,(H,19,20)(H,21,22)(H,11,14,15)(H2,16,17,18)/t6-,7+,8+/m0/s1
cpd00358[c]	dUTP	C9H12N2O14P3	-3	cytosol	C00460	InChI=1S/C9H15N2O14P3/c12-5-3-8(11-2-1-7(13)10-9(11)14)23-6(5)4-22-27(18,19)25-28(20,21)24-26(15,16)17/h1-2,5-6,8,12H,3-4H2,(H,18,19)(H,20,21)(H,10,13,14)(H2,15,16,17)/t5-,6+,8+/m0/s1
cpd00359[c]	indol	C8H7N	0	cytosol	C00463	InChI=1S/C8H7N/c1-2-4-8-7(3-1)5-6-9-8/h1-6,9H
cpd00361[c]	ACTN	C4H8O2	0	cytosol	C00466	InChI=1S/C4H8O2/c1-3(5)4(2)6/h3,5H,1-2H3
cpd00363[c]	Ethanol	C2H6O	0	cytosol	C00469	InChI=1S/C2H6O/c1-2-3/h3H,2H2,1H3
cpd00365[c]	Retinol	C20H30O	0	cytosol	C00473	InChI=1S/C20H30O/c1-16(8-6-9-17(2)13-15-21)11-12-19-18(3)10-7-14-20(19,4)5/h6,8-9,11-13,21H,7,10,14-15H2,1-5H3/b9-6+,12-11+,16-8+,17-13+
cpd00367[c]	Cytidine	C9H13N3O5	0	cytosol	C00475	InChI=1S/C9H13N3O5/c10-5-1-2-12(9(16)11-5)8-7(15)6(14)4(3-13)17-8/h1-2,4,6-8,13-15H,3H2,(H2,10,11,16)/t4-,6-,7-,8-/m1/s1
cpd00374[c]	Tyramine	C8H12NO	1	cytosol	C00483	InChI=1S/C8H11NO/c9-6-5-7-1-3-8(10)4-2-7/h1-4,10H,5-6,9H2
cpd00378[c]	Formamide	CH3NO	0	cytosol	C00488	InChI=1S/CH3NO/c2-1-3/h1H,(H2,2,3)
cpd00379[c]	Glutarate	C5H6O4	-2	cytosol	C00489	InChI=1S/C5H8O4/c6-4(7)2-1-3-5(8)9/h1-3H2,(H,6,7)(H,8,9)
cpd00383[c]	Shikimate	C7H9O5	-1	cytosol	C00493	InChI=1S/C7H10O5/c8-4-1-3(7(11)12)2-5(9)6(4)10/h1,4-6,8-10H,2H2,(H,11,12)/t4-,5-,6-/m1/s1
cpd00387[c]	ADPglucose	C16H23N5O15P2	-2	cytosol	C00498	InChI=1S/C16H25N5O15P2/c17-13-7-14(19-3-18-13)21(4-20-7)15-11(26)9(24)6(33-15)2-32-37(28,29)36-38(30,31)35-16-12(27)10(25)8(23)5(1-22)34-16/h3-6,8-12,15-16,22-27H,1-2H2,(H,28,29)(H,30,31)(H2,17,18,19)/t5-,6-,8-,9-,10+,11-,12-,15-,16-/m1/s1
cpd00393[c]	Folate	C19H17N7O6	-2	cytosol	C00504	InChI=1S/C19H19N7O6/c20-19-25-15-14(17(30)26-19)23-11(8-22-15)7-21-10-3-1-9(2-4-10)16(29)24-12(18(31)32)5-6-13(27)28/h1-4,8,12,21H,5-7H2,(H,24,29)(H,27,28)(H,31,32)(H3,20,22,25,26,30)/t12-/m0/s1
cpd00393[e]	Folate_ex	C19H17N7O6	-2	extracellular space	C00504	InChI=1S/C19H19N7O6/c20-19-25-15-14(17(30)26-19)23-11(8-22-15)7-21-10-3-1-9(2-4-10)16(29)24-12(18(31)32)5-6-13(27)28/h1-4,8,12,21H,5-7H2,(H,24,29)(H,27,28)(H,31,32)(H3,20,22,25,26,30)/t12-/m0/s1
cpd00395[c]	L_Cysteate	C3H6NO5S	-1	cytosol	C00506	InChI=1S/C3H7NO5S/c4-2(3(5)6)1-10(7,8)9/h2H,1,4H2,(H,5,6)(H,7,8,9)/t2-/m0/s1
cpd00400[c]	Acrylate	C3H3O2	-1	cytosol	C00511	InChI=1S/C3H4O2/c1-2-3(4)5/h2H,1H2,(H,4,5)
cpd00401[c]	Benzoyl_CoA	C28H36N7O17P3S	-4	cytosol	C00512	InChI=1S/C28H40N7O17P3S/c1-28(2,22(38)25(39)31-9-8-18(36)30-10-11-56-27(40)16-6-4-3-5-7-16)13-49-55(46,47)52-54(44,45)48-12-17-21(51-53(41,42)43)20(37)26(50-17)35-15-34-19-23(29)32-14-33-24(19)35/h3-7,14-15,17,20-22,26,37-38H,8-13H2,1-2H3,(H,30,36)(H,31,39)(H,44,45)(H,46,47)(H2,29,32,33)(H2,41,42,43)/t17-,20-,21-,22+,26-/m1/s1
cpd00404[c]	D_Ornithine	C5H13N2O2	1	cytosol	C00515	InChI=1S/C5H12N2O2/c6-3-1-2-4(7)5(8)9/h4H,1-3,6-7H2,(H,8,9)/t4-/m1/s1
cpd00408[c]	Pantoate	C6H11O4	-1	cytosol	C00522	InChI=1S/C6H12O4/c1-6(2,3-7)4(8)5(9)10/h4,7-8H,3H2,1-2H3,(H,9,10)/t4-/m0/s1
cpd00412[c]	Deoxyuridine	C9H12N2O5	0	cytosol	C00526	InChI=1S/C9H12N2O5/c12-4-6-5(13)3-8(16-6)11-2-1-7(14)10-9(11)15/h1-2,5-6,8,12-13H,3-4H2,(H,10,14,15)/t5-,6+,8+/m0/s1
cpd00413[c]	Glutaryl_CoA	C26H38N7O19P3S	-4	cytosol	C00527	InChI=1S/C26H42N7O19P3S/c1-26(2,21(39)24(40)29-7-6-15(34)28-8-9-56-17(37)5-3-4-16(35)36)11-49-55(46,47)52-54(44,45)48-10-14-20(51-53(41,42)43)19(38)25(50-14)33-13-32-18-22(27)30-12-31-23(18)33/h12-14,19-21,25,38-39H,3-11H2,1-2H3,(H,28,34)(H,29,40)(H,35,36)(H,44,45)(H,46,47)(H2,27,30,31)(H2,41,42,43)/t14-,19-,20-,21+,25-/m1/s1
cpd00419[c]	PM	C8H13N2O2	1	cytosol	C00534	InChI=1S/C8H12N2O2/c1-5-8(12)7(2-9)6(4-11)3-10-5/h3,11-12H,2,4,9H2,1H3
cpd00421[c]	Triphosphate	H2O10P3	-3	cytosol	C00536	InChI=1S/H5O10P3/c1-11(2,3)9-13(7,8)10-12(4,5)6/h(H,7,8)(H2,1,2,3)(H2,4,5,6)
cpd00423[c]	Vitamin_B12r	C62H91CoN13O14P	3	cytosol	C00541
cpd00423[e]	Vitamin_B12r_ex	C62H91CoN13O14P	3	extracellular space	C00541
cpd00424[c]	Cystathionine	C7H14N2O4S	0	cytosol	C00542	InChI=1S/C7H14N2O4S/c8-4(6(10)11)1-2-14-3-5(9)7(12)13/h4-5H,1-3,8-9H2,(H,10,11)(H,12,13)
cpd00426[c]	Homogentisate	C8H7O4	-1	cytosol	C00544	InChI=1S/C8H8O4/c9-6-1-2-7(10)5(3-6)4-8(11)12/h1-3,9-10H,4H2,(H,11,12)
cpd00428[c]	2_Oxopropanal	C3H4O2	0	cytosol	C00546	InChI=1S/C3H4O2/c1-3(5)2-4/h2H,1H3
cpd00429[c]	Arterenol	C8H12NO3	1	cytosol	C00547	InChI=1S/C8H11NO3/c9-4-8(12)5-1-2-6(10)7(11)3-5/h1-3,8,10-12H,4,9H2/t8-/m0/s1
cpd00430[c]	PACT	C8H8O2	0	cytosol	C07086	InChI=1S/C8H8O2/c1-7(9)10-8-5-3-2-4-6-8/h2-6H,1H3
cpd00434[c]	4_Aminobutanal	C4H10NO	1	cytosol	C00555	InChI=1S/C4H9NO/c5-3-1-2-4-6/h4H,1-3,5H2
cpd00438[c]	Deoxyadenosine	C10H13N5O3	0	cytosol	C00559	InChI=1S/C10H13N5O3/c11-9-8-10(13-3-12-9)15(4-14-8)7-1-5(17)6(2-16)18-7/h3-7,16-17H,1-2H2,(H2,11,12,13)/t5-,6+,7+/m0/s1
cpd00439[c]	Mandelonitrile	C8H7NO	0	cytosol	C00561	InChI=1S/C8H7NO/c9-6-8(10)7-4-2-1-3-5-7/h1-5,8,10H/t8-/m0/s1
cpd00442[c]	3S_Citryl_CoA	C27H37N7O22P3S	-5	cytosol	C00566
cpd00443[c]	ABEE	C7H6NO2	-1	cytosol	C00568	InChI=1S/C7H7NO2/c8-6-3-1-5(2-4-6)7(9)10/h1-4H,8H2,(H,9,10)
cpd00444[c]	CDPethanolamine	C11H19N4O11P2	-1	cytosol	C00570	InChI=1S/C11H20N4O11P2/c12-2-4-23-27(19,20)26-28(21,22)24-5-6-8(16)9(17)10(25-6)15-3-1-7(13)14-11(15)18/h1,3,6,8-10,16-17H,2,4-5,12H2,(H,19,20)(H,21,22)(H2,13,14,18)/t6-,8-,9-,10-/m1/s1
cpd00445[c]	Cyclohexanamine	C6H14N	1	cytosol	C00571	InChI=1S/C6H13N/c7-6-4-2-1-3-5-6/h6H,1-5,7H2
cpd00447[c]	Betaine_aldehyde	C5H12NO	1	cytosol	C00576	InChI=1S/C5H12NO/c1-6(2,3)4-5-7/h5H,4H2,1-3H3/q+1
cpd00448[c]	D_Glyceraldehyde	C3H6O3	0	cytosol	C00577	InChI=1S/C3H6O3/c4-1-3(6)2-5/h1,3,5-6H,2H2/t3-/m0/s1
cpd00449[c]	Dihydrolipoamide	C8H17NOS2	0	cytosol	C00579	InChI=1S/C8H17NOS2/c9-8(10)4-2-1-3-7(12)5-6-11/h7,11-12H,1-6H2,(H2,9,10)
cpd00451[c]	Glycocyamine	C3H7N3O2	0	cytosol	C00581	InChI=1S/C3H7N3O2/c4-3(5)6-1-2(7)8/h1H2,(H,7,8)(H4,4,5,6)
cpd00464[c]	alpha_Tolualdehyde	C8H8O	0	cytosol	C00601	InChI=1S/C8H8O/c9-7-6-8-4-2-1-3-5-8/h1-5,7H,6H2
cpd00467[c]	3_Sulfinoalanine	C3H6NO4S	1	cytosol	C00606	InChI=1S/C3H7NO4S/c4-2(3(5)6)1-9(7)8/h2H,1,4H2,(H,5,6)(H,7,8)/t2-/m0/s1
cpd00475[c]	Ribose_1_phosphate	C5H9O8P	-2	cytosol	C00620	InChI=1S/C5H11O8P/c6-1-2-3(7)4(8)5(12-2)13-14(9,10)11/h2-8H,1H2,(H2,9,10,11)/t2-,3-,4-,5-/m1/s1
cpd00477[c]	N_Acetyl_L_glutamate	C7H9NO5	-2	cytosol	C00624	InChI=1S/C7H11NO5/c1-4(9)8-5(7(12)13)2-3-6(10)11/h5H,2-3H2,1H3,(H,8,9)(H,10,11)(H,12,13)/t5-/m0/s1
cpd00478[c]	Pyridoxine_phosphate	C8H10NO6P	-2	cytosol	C00627	InChI=1S/C8H12NO6P/c1-5-8(11)7(3-10)6(2-9-5)4-15-16(12,13)14/h2,10-11H,3-4H2,1H3,(H2,12,13,14)
cpd00481[c]	Isobutyryl_CoA	C25H38N7O17P3S	-4	cytosol	C00630	InChI=1S/C25H42N7O17P3S/c1-13(2)24(37)53-8-7-27-15(33)5-6-28-22(36)19(35)25(3,4)10-46-52(43,44)49-51(41,42)45-9-14-18(48-50(38,39)40)17(34)23(47-14)32-12-31-16-20(26)29-11-30-21(16)32/h11-14,17-19,23,34-35H,5-10H2,1-4H3,(H,27,33)(H,28,36)(H,41,42)(H,43,44)(H2,26,29,30)(H2,38,39,40)/t14-,17-,18-,19+,23-/m1/s1
cpd00482[c]	2_Phospho_D_glycerate	C3H4O7P	-3	cytosol	C00631	InChI=1S/C3H7O7P/c4-1-2(3(5)6)10-11(7,8)9/h2,4H,1H2,(H,5,6)(H2,7,8,9)/t2-/m1/s1
cpd00483[c]	3_Hydroxyanthranilate	C7H6NO3	-1	cytosol	C00632	InChI=1S/C7H7NO3/c8-6-4(7(10)11)2-1-3-5(6)9/h1-3,9H,8H2,(H,10,11)
cpd00485[c]	D_Mannose1_phosphate	C6H11O9P	-2	cytosol	C00636	InChI=1S/C6H13O9P/c7-1-2-3(8)4(9)5(10)6(14-2)15-16(11,12)13/h2-10H,1H2,(H2,11,12,13)/t2-,3-,4+,5+,6-/m1/s1
cpd00486[c]	Indoleacetaldehyde	C10H9NO	0	cytosol	C00637	InChI=1S/C10H9NO/c12-6-5-8-7-11-10-4-2-1-3-9(8)10/h1-4,6-7,11H,5H2
cpd00490[c]	5_Hydroxy_L_tryptophan	C11H12N2O3	0	cytosol	C00643	InChI=1S/C11H12N2O3/c12-9(11(15)16)3-6-5-13-10-2-1-7(14)4-8(6)10/h1-2,4-5,9,13-14H,3,12H2,(H,15,16)/t9-/m0/s1
cpd00491[c]	D_mannitol_1_phosphate	C6H13O9P	-2	cytosol	C00644	InChI=1S/C6H15O9P/c7-1-3(8)5(10)6(11)4(9)2-15-16(12,13)14/h3-11H,1-2H2,(H2,12,13,14)/t3-,4-,5-,6-/m1/s1
cpd00492[c]	N_Acetyl_D_mannosamine	C8H15NO6	0	cytosol	C00645
cpd00493[c]	Pyridoxamine_phosphate	C8H12N2O5P	-1	cytosol	C00647	InChI=1S/C8H13N2O5P/c1-5-8(11)7(2-9)6(3-10-5)4-15-16(12,13)14/h3,11H,2,4,9H2,1H3,(H2,12,13,14)
cpd00497[c]	XMP	C10H11N4O9P	-2	cytosol	C00655	InChI=1S/C10H13N4O9P/c15-5-3(1-22-24(19,20)21)23-9(6(5)16)14-2-11-4-7(14)12-10(18)13-8(4)17/h2-3,5-6,9,15-16H,1H2,(H2,19,20,21)(H2,12,13,17,18)/t3-,5-,6-,9-/m1/s1
cpd00498[c]	2_Aceto_2_hydroxybutanoate	C6H9O4	-1	cytosol	C00659	InChI=1S/C6H10O4/c1-3-6(10,4(2)7)5(8)9/h10H,3H2,1-2H3,(H,8,9)
cpd00501[c]	beta_D_Glucose_1_phosphate	C6H11O9P	-2	cytosol	C00663	InChI=1S/C6H13O9P/c7-1-2-3(8)4(9)5(10)6(14-2)15-16(11,12)13/h2-10H,1H2,(H2,11,12,13)/t2-,3-,4+,5-,6+/m1/s1
cpd00502[c]	5_Formiminotetrahydrofolate	C20H22N8O6	-2	cytosol	C00664	InChI=1S/C20H24N8O6/c21-9-28-12(8-24-16-15(28)18(32)27-20(22)26-16)7-23-11-3-1-10(2-4-11)17(31)25-13(19(33)34)5-6-14(29)30/h1-4,9,12-13,21,23H,5-8H2,(H,25,31)(H,29,30)(H,33,34)(H4,22,24,26,27,32)/t12-,13-/m0/s1
cpd00504[c]	LL_2_6_Diaminopimelate	C7H14N2O4	0	cytosol	C00666	InChI=1S/C7H14N2O4/c8-4(6(10)11)2-1-3-5(9)7(12)13/h4-5H,1-3,8-9H2,(H,10,11)(H,12,13)/t4-,5-/m0/s1
cpd00507[c]	Glycerophosphocholine	C8H20NO6P	0	cytosol	C00670	InChI=1S/C8H20NO6P/c1-9(2,3)4-5-14-16(12,13)15-7-8(11)6-10/h8,10-11H,4-7H2,1-3H3/t8-/m1/s1
cpd00508[c]	3MOP	C6H9O3	-1	cytosol	C03465	InChI=1S/C6H10O3/c1-3-4(2)5(7)6(8)9/h4H,3H2,1-2H3,(H,8,9)/t4-/m0/s1
cpd00509[c]	deoxyribose_1_phosphate	C5H9O7P	-2	cytosol	C00672	InChI=1S/C5H11O7P/c6-2-4-3(7)1-5(11-4)12-13(8,9)10/h3-7H,1-2H2,(H2,8,9,10)/t3-,4+,5+/m0/s1
cpd00510[c]	deoxyribose_5_phosphate	C5H9O7P	-2	cytosol	C00673
cpd00515[c]	5_Dehydro_4_deoxy_D_glucarate	C6H6O7	-2	cytosol	C00679	InChI=1S/C6H8O7/c7-2(4(9)6(12)13)1-3(8)5(10)11/h2,4,7,9H,1H2,(H,10,11)(H,12,13)/t2-,4+/m0/s1
cpd00516[c]	meso_2_6_Diaminopimelate	C7H14N2O4	0	cytosol	C00680	InChI=1S/C7H14N2O4/c8-4(6(10)11)2-1-3-5(9)7(12)13/h4-5H,1-3,8-9H2,(H,10,11)(H,12,13)/t4-,5+
cpd00519[c]	D_methylmalonyl_CoA	C25H35N7O19P3S	-5	cytosol	C00683	InChI=1S/C25H40N7O19P3S/c1-12(23(37)38)24(39)55-7-6-27-14(33)4-5-28-21(36)18(35)25(2,3)9-48-54(45,46)51-53(43,44)47-8-13-17(50-52(40,41)42)16(34)22(49-13)32-11-31-15-19(26)29-10-30-20(15)32/h10-13,16-18,22,34-35H,4-9H2,1-3H3,(H,27,33)(H,28,36)(H,37,38)(H,43,44)(H,45,46)(H2,26,29,30)(H2,40,41,42)/t12-,13+,16+,17+,18-,22+/m0/s1
cpd00521[c]	dTDP_4_oxo_6_deoxy_D_glucose	C16H22N2O15P2	-2	cytosol	C11907	InChI=1S/C16H24N2O15P2/c1-6-4-18(16(24)17-14(6)23)10-3-8(19)9(31-10)5-29-34(25,26)33-35(27,28)32-15-13(22)12(21)11(20)7(2)30-15/h4,7-10,12-13,15,19,21-22H,3,5H2,1-2H3,(H,25,26)(H,27,28)(H,17,23,24)/t7-,8+,9-,10-,12+,13-,15-/m1/s1
cpd00522[c]	dTDP_4_oxo_L_rhamnose	C16H22N2O15P2	-2	cytosol	C00688	InChI=1S/C16H24N2O15P2/c1-6-4-18(16(24)17-14(6)23)10-3-8(19)9(31-10)5-29-34(25,26)33-35(27,28)32-15-13(22)12(21)11(20)7(2)30-15/h4,7-10,12-13,15,19,21-22H,3,5H2,1-2H3,(H,25,26)(H,27,28)(H,17,23,24)/t7-,8-,9+,10+,12+,13+,15+/m0/s1
cpd00523[c]	Trehalose_6_phosphate	C12H21O14P	-2	cytosol	C00689	InChI=1S/C12H23O14P/c13-1-3-5(14)7(16)9(18)11(24-3)26-12-10(19)8(17)6(15)4(25-12)2-23-27(20,21)22/h3-19H,1-2H2,(H2,20,21,22)/t3-,4-,5-,6-,7+,8+,9-,10-,11-,12-/m1/s1
cpd00525[c]	UDP_N_acetylmuramoyl_L_alanyl_D_glutamate	C28H39N5O23P2	-4	cytosol	C00692	InChI=1S/C28H43N5O23P2/c1-10(23(42)31-13(26(44)45)4-5-17(37)38)29-24(43)11(2)52-22-18(30-12(3)35)27(54-14(8-34)20(22)40)55-58(49,50)56-57(47,48)51-9-15-19(39)21(41)25(53-15)33-7-6-16(36)32-28(33)46/h6-7,10-11,13-15,18-22,25,27,34,39-41H,4-5,8-9H2,1-3H3,(H,29,43)(H,30,35)(H,31,42)(H,37,38)(H,44,45)(H,47,48)(H,49,50)(H,32,36,46)/t10-,11+,13+,14+,15+,18+,19+,20+,21+,22+,25+,27+/m0/s1
cpd00528[c]	N2	N2	0	cytosol	C00697	InChI=1S/N2/c1-2
cpd00530[c]	XTP	C10H12N4O15P3	-3	cytosol	C00700	InChI=1S/C10H15N4O15P3/c15-5-3(1-26-31(22,23)29-32(24,25)28-30(19,20)21)27-9(6(5)16)14-2-11-4-7(14)12-10(18)13-8(4)17/h2-3,5-6,9,15-16H,1H2,(H,22,23)(H,24,25)(H2,19,20,21)(H2,12,13,17,18)/t3-,5-,6-,9-/m1/s1
cpd00531[c]	Hg2_plus	Hg	2	cytosol	C00703	InChI=1S/Hg/q+2
cpd00531[e]	Hg2_plus_ex	Hg	2	extracellular space	C00703	InChI=1S/Hg/q+2
cpd00532[c]	O2	O2	-1	cytosol	C00704	InChI=1S/HO2/c1-2/h1H/rad
cpd00533[c]	dCDP	C9H13N3O10P2	-2	cytosol	C00705	InChI=1S/C9H15N3O10P2/c10-7-1-2-12(9(14)11-7)8-3-5(13)6(21-8)4-20-24(18,19)22-23(15,16)17/h1-2,5-6,8,13H,3-4H2,(H,18,19)(H2,10,11,14)(H2,15,16,17)/t5-,6+,8+/m0/s1
cpd00540[c]	BET	C5H11NO2	0	cytosol	C00719	InChI=1S/C5H11NO2/c1-6(2,3)4-5(7)8/h4H2,1-3H3
cpd00540[e]	BET_ex	C5H11NO2	0	extracellular space	C00719	InChI=1S/C5H11NO2/c1-6(2,3)4-5(7)8/h4H2,1-3H3
cpd00541[c]	Lipoate	C8H13O2S2	-1	cytosol	C00725	InChI=1S/C8H14O2S2/c9-8(10)4-2-1-3-7-5-6-11-12-7/h7H,1-6H2,(H,9,10)
cpd00549[c]	D_Lysine	C6H15N2O2	1	cytosol	C00739	InChI=1S/C6H14N2O2/c7-4-2-1-3-5(8)6(9)10/h5H,1-4,7-8H2,(H,9,10)/t5-/m1/s1
cpd00552[c]	F	F	-1	cytosol	C16487	InChI=1S/FH/h1H
cpd00557[c]	Siroheme	C42H36FeN4O16	-8	cytosol	C00748
cpd00567[c]	D_Proline	C5H9NO2	0	cytosol	C00763	InChI=1S/C5H9NO2/c7-5(8)4-2-1-3-6-4/h4,6H,1-3H2,(H,7,8)/t4-/m1/s1
cpd00579[c]	Serotonin	C10H13N2O	1	cytosol	C00780	InChI=1S/C10H12N2O/c11-4-3-7-6-12-10-2-1-8(13)5-9(7)10/h1-2,5-6,12-13H,3-4,11H2
cpd00581[c]	Urocanate	C6H5N2O2	-1	cytosol	C00785	InChI=1S/C6H6N2O2/c9-6(10)2-1-5-3-7-4-8-5/h1-4H,(H,7,8)(H,9,10)/b2-1+
cpd00583[c]	L_Adrenaline	C9H14NO3	1	cytosol	C00788	InChI=1S/C9H13NO3/c1-10-5-9(13)6-2-3-7(11)8(12)4-6/h2-4,9-13H,5H2,1H3/t9-/m0/s1
cpd00585[c]	Creatinine	C4H7N3O	0	cytosol	C00791	InChI=1S/C4H7N3O/c1-7-2-3(8)6-4(7)5/h2H2,1H3,(H2,5,6,8)
cpd00586[c]	D_Arginine	C6H15N4O2	1	cytosol	C00792	InChI=1S/C6H14N4O2/c7-4(5(11)12)2-1-3-10-6(8)9/h4H,1-3,7H2,(H,11,12)(H4,8,9,10)/t4-/m1/s1
cpd00587[c]	D_Cysteine	C3H7NO2S	0	cytosol	C00793	InChI=1S/C3H7NO2S/c4-2(1-7)3(5)6/h2,7H,1,4H2,(H,5,6)/t2-/m1/s1
cpd00588[c]	Sorbitol	C6H14O6	0	cytosol	C00794	InChI=1S/C6H14O6/c7-1-3(9)5(11)6(12)4(10)2-8/h3-12H,1-2H2/t3-,4+,5-,6-/m1/s1
cpd00588[e]	Sorbitol_ex	C6H14O6	0	extracellular space	C00794	InChI=1S/C6H14O6/c7-1-3(9)5(11)6(12)4(10)2-8/h3-12H,1-2H2/t3-,4+,5-,6-/m1/s1
cpd00594[c]	Gulonate	C6H11O7	-1	cytosol	C00800	InChI=1S/C6H12O7/c7-1-2(8)3(9)4(10)5(11)6(12)13/h2-5,7-11H,1H2,(H,12,13)/t2-,3+,4-,5-/m0/s1
cpd00596[c]	Oxalurate	C3H3N2O4	-1	cytosol	C00802	InChI=1S/C3H4N2O4/c4-3(9)5-1(6)2(7)8/h(H,7,8)(H3,4,5,6,9)
cpd00599[c]	SALC	C7H5O3	-1	cytosol	C00805	InChI=1S/C7H6O3/c8-6-4-2-1-3-5(6)7(9)10/h1-4,8H,(H,9,10)
cpd00604[c]	4_Coumarate	C9H7O3	-1	cytosol	C00811	InChI=1S/C9H8O3/c10-8-4-1-7(2-5-8)3-6-9(11)12/h1-6,10H,(H,11,12)/b6-3+
cpd00609[c]	D_Glucarate	C6H8O8	-2	cytosol	C00818	InChI=1S/C6H10O8/c7-1(3(9)5(11)12)2(8)4(10)6(13)14/h1-4,7-10H,(H,11,12)(H,13,14)/t1-,2-,3-,4+/m0/s1
cpd00616[c]	Pretyrosine	C10H12NO5	-1	cytosol	C00826
cpd00620[c]	Pantetheine	C11H22N2O4S	0	cytosol	C00831	InChI=1S/C11H22N2O4S/c1-11(2,7-14)9(16)10(17)13-4-3-8(15)12-5-6-18/h9,14,16,18H,3-7H2,1-2H3,(H,12,15)(H,13,17)/t9-/m0/s1
cpd00626[c]	dTDPglucose	C16H24N2O16P2	-2	cytosol	C00842	InChI=1S/C16H26N2O16P2/c1-6-3-18(16(25)17-14(6)24)10-2-7(20)9(31-10)5-30-35(26,27)34-36(28,29)33-15-13(23)12(22)11(21)8(4-19)32-15/h3,7-13,15,19-23H,2,4-5H2,1H3,(H,26,27)(H,28,29)(H,17,24,25)/t7-,8+,9+,10+,11+,12-,13+,15+/m0/s1
cpd00628[c]	R_Prunasin	C14H17NO6	0	cytosol	C00844	InChI=1S/C14H17NO6/c15-6-9(8-4-2-1-3-5-8)20-14-13(19)12(18)11(17)10(7-16)21-14/h1-5,9-14,16-19H,7H2/t9-,10+,11+,12-,13+,14+/m0/s1
cpd00635[c]	Cbl	C62H91CoN13O14P	2	cytosol	C00853
cpd00635[e]	Cbl_ex	C62H91CoN13O14P	2	extracellular space	C00853
cpd00638[c]	Deamido_NAD	C21H24N6O15P2	-2	cytosol	C00857	InChI=1S/C21H26N6O15P2/c22-17-12-18(24-7-23-17)27(8-25-12)20-16(31)14(29)11(41-20)6-39-44(36,37)42-43(34,35)38-5-10-13(28)15(30)19(40-10)26-3-1-2-9(4-26)21(32)33/h1-4,7-8,10-11,13-16,19-20,28-31H,5-6H2,(H4-,22,23,24,32,33,34,35,36,37)/t10-,11-,13-,14-,15-,16-,19-,20-/m1/s1
cpd00641[c]	L_Histidinol	C6H12N3O	1	cytosol	C00860	InChI=1S/C6H11N3O/c7-5(3-10)1-6-2-8-4-9-6/h2,4-5,10H,1,3,7H2,(H,8,9)/t5-/m0/s1
cpd00644[c]	PAN	C9H16NO5	-1	cytosol	C00864	InChI=1S/C9H17NO5/c1-9(2,5-11)7(14)8(15)10-4-3-6(12)13/h7,11,14H,3-5H2,1-2H3,(H,10,15)(H,12,13)/t7-/m0/s1
cpd00646[c]	PNP	C6H5NO3	0	cytosol	C00870	InChI=1S/C6H5NO3/c8-6-3-1-5(2-4-6)7(9)10/h1-4,8H
cpd00650[c]	Crotonyl_CoA	C25H36N7O17P3S	-4	cytosol	C00877	InChI=1S/C25H40N7O17P3S/c1-4-5-16(34)53-9-8-27-15(33)6-7-28-23(37)20(36)25(2,3)11-46-52(43,44)49-51(41,42)45-10-14-19(48-50(38,39)40)18(35)24(47-14)32-13-31-17-21(26)29-12-30-22(17)32/h4-5,12-14,18-20,24,35-36H,6-11H2,1-3H3,(H,27,33)(H,28,37)(H,41,42)(H,43,44)(H2,26,29,30)(H2,38,39,40)/b5-4+/t14-,18-,19-,20+,24-/m1/s1
cpd00652[c]	D_Mucic_acid	C6H8O8	-2	cytosol	C00879	InChI=1S/C6H10O8/c7-1(3(9)5(11)12)2(8)4(10)6(13)14/h1-4,7-10H,(H,11,12)(H,13,14)
cpd00654[c]	Deoxycytidine	C9H13N3O4	0	cytosol	C00881	InChI=1S/C9H13N3O4/c10-7-1-2-12(9(15)11-7)8-3-5(14)6(4-13)16-8/h1-2,5-6,8,13-14H,3-4H2,(H2,10,11,15)/t5-,6+,8+/m0/s1
cpd00655[c]	Dephospho_CoA	C21H33N7O13P2S	-2	cytosol	C00882	InChI=1S/C21H35N7O13P2S/c1-21(2,16(32)19(33)24-4-3-12(29)23-5-6-44)8-39-43(36,37)41-42(34,35)38-7-11-14(30)15(31)20(40-11)28-10-27-13-17(22)25-9-26-18(13)28/h9-11,14-16,20,30-32,44H,3-8H2,1-2H3,(H,23,29)(H,24,33)(H,34,35)(H,36,37)(H2,22,25,26)/t11-,14-,15-,16+,20-/m1/s1
cpd00655[e]	Dephospho_CoA_ex	C21H33N7O13P2S	-2	extracellular space	C00882	InChI=1S/C21H35N7O13P2S/c1-21(2,16(32)19(33)24-4-3-12(29)23-5-6-44)8-39-43(36,37)41-42(34,35)38-7-11-14(30)15(31)20(40-11)28-10-27-13-17(22)25-9-26-18(13)28/h9-11,14-16,20,30-32,44H,3-8H2,1-2H3,(H,23,29)(H,24,33)(H,34,35)(H,36,37)(H2,22,25,26)/t11-,14-,15-,16+,20-/m1/s1
cpd00658[c]	Isochorismate	C10H8O6	-2	cytosol	C00885	InChI=1S/C10H10O6/c1-5(9(12)13)16-7-4-2-3-6(8(7)11)10(14)15/h2-4,7-8,11H,1H2,(H,12,13)(H,14,15)/t7-,8-/m0/s1
cpd00659[c]	Nitrous_oxide	N2O	0	cytosol	C00887	InChI=1S/N2O/c1-2-3
cpd00663[c]	Acrylyl_CoA	C24H35N7O17P3S	-3	cytosol	C00894	InChI=1S/C24H38N7O17P3S/c1-4-15(33)52-8-7-26-14(32)5-6-27-22(36)19(35)24(2,3)10-45-51(42,43)48-50(40,41)44-9-13-18(47-49(37,38)39)17(34)23(46-13)31-12-30-16-20(25)28-11-29-21(16)31/h4,11-13,17-19,23,34-35H,1,5-10H2,2-3H3,(H,26,32)(H,27,36)(H,40,41)(H,42,43)(H2,25,28,29)(H2,37,38,39)/t13-,17-,18-,19+,23-/m1/s1
cpd00668[c]	ALCTT	C5H7O4	-1	cytosol	C06010	InChI=1S/C5H8O4/c1-3(6)5(2,9)4(7)8/h9H,1-2H3,(H,7,8)
cpd00673[c]	Dihydrothymine	C5H8N2O2	0	cytosol	C00906	InChI=1S/C5H8N2O2/c1-3-2-6-5(9)7-4(3)8/h3H,2H2,1H3,(H2,6,7,8,9)
cpd00683[c]	Dihydropteroate	C14H13N6O3	-1	cytosol	C00921	InChI=1S/C14H14N6O3/c15-14-19-11-10(12(21)20-14)18-9(6-17-11)5-16-8-3-1-7(2-4-8)13(22)23/h1-4,16H,5-6H2,(H,22,23)(H4,15,17,19,20,21)
cpd00689[c]	Porphobilinogen	C10H13N2O4	-1	cytosol	C00931	InChI=1S/C10H14N2O4/c11-4-8-7(3-10(15)16)6(5-12-8)1-2-9(13)14/h5,12H,1-4,11H2,(H,13,14)(H,15,16)
cpd00699[c]	5_Dehydroquinate	C7H9O6	-1	cytosol	C00944	InChI=1S/C7H10O6/c8-3-1-7(13,6(11)12)2-4(9)5(3)10/h3,5,8,10,13H,1-2H2,(H,11,12)/t3-,5+,7-/m1/s1
cpd00703[c]	Indoleacetate	C10H8NO2	-1	cytosol	C00954	InChI=1S/C10H9NO2/c12-10(13)5-7-6-11-9-4-2-1-3-8(7)9/h1-4,6,11H,5H2,(H,12,13)
cpd00706[c]	Mercaptopyruvate	C3H3O3S	-1	cytosol	C00957	InChI=1S/C3H4O3S/c4-2(1-7)3(5)6/h7H,1H2,(H,5,6)
cpd00712[c]	2_Dehydropantoate	C6H9O4	-1	cytosol	C00966	InChI=1S/C6H10O4/c1-6(2,3-7)4(8)5(9)10/h7H,3H2,1-2H3,(H,9,10)
cpd00722[c]	O_Acetyl_L_serine	C5H9NO4	0	cytosol	C00979	InChI=1S/C5H9NO4/c1-3(7)10-2-4(6)5(8)9/h4H,2,6H2,1H3,(H,8,9)/t4-/m0/s1
cpd00731[c]	Ala_Ala	C6H12N2O3	0	cytosol	C00993	InChI=1S/C6H12N2O3/c1-3(7)5(9)8-4(2)6(10)11/h3-4H,7H2,1-2H3,(H,8,9)(H,10,11)/t3-,4-/m1/s1
cpd00738[c]	phosphoserine	C3H6NO6P	-2	cytosol	C01005	InChI=1S/C3H8NO6P/c4-2(3(5)6)1-10-11(7,8)9/h2H,1,4H2,(H,5,6)(H2,7,8,9)/t2-/m0/s1
cpd00739[c]	Reduced_riboflavin	C17H22N4O6	0	cytosol	C01007	InChI=1S/C17H22N4O6/c1-7-3-9-10(4-8(7)2)21(5-11(23)14(25)12(24)6-22)15-13(18-9)16(26)20-17(27)19-15/h3-4,11-12,14,18,22-25H,5-6H2,1-2H3,(H2,19,20,26,27)/t11-,12+,14-/m0/s1
cpd00742[c]	Allophanate	C2H3N2O3	-1	cytosol	C01010	InChI=1S/C2H4N2O3/c3-1(5)4-2(6)7/h(H,6,7)(H3,3,4,5)
cpd00755[c]	Hydroxymethylbilane	C40H38N4O17	-8	cytosol	C01024	InChI=1S/C40H46N4O17/c45-17-32-25(12-40(60)61)21(4-8-36(52)53)29(44-32)15-31-24(11-39(58)59)20(3-7-35(50)51)28(43-31)14-30-23(10-38(56)57)19(2-6-34(48)49)27(42-30)13-26-22(9-37(54)55)18(16-41-26)1-5-33(46)47/h16,41-45H,1-15,17H2,(H,46,47)(H,48,49)(H,50,51)(H,52,53)(H,54,55)(H,56,57)(H,58,59)(H,60,61)
cpd00760[c]	2_Methylbutyryl_CoA	C26H40N7O17P3S	-4	cytosol	C01033
cpd00762[c]	4_Guanidinobutanoate	C5H11N3O2	0	cytosol	C01035	InChI=1S/C5H11N3O2/c6-5(7)8-3-1-2-4(9)10/h1-3H2,(H,9,10)(H4,6,7,8)
cpd00763[c]	4_Maleylacetoacetate	C8H6O6	-2	cytosol	C01036
cpd00767[c]	N_Acetyl_L_aspartate	C6H7NO5	-2	cytosol	C01042	InChI=1S/C6H9NO5/c1-3(8)7-4(6(11)12)2-5(9)10/h4H,2H2,1H3,(H,7,8)(H,9,10)(H,11,12)/t4-/m0/s1
cpd00768[c]	N_Carbamoylsarcosine	C4H7N2O3	-1	cytosol	C01043	InChI=1S/C4H8N2O3/c1-6(4(5)9)2-3(7)8/h2H2,1H3,(H2,5,9)(H,7,8)
cpd00769[c]	N_Formyl_L_aspartate	C5H5NO5	-2	cytosol	C01044	InChI=1S/C5H7NO5/c7-2-6-3(5(10)11)1-4(8)9/h2-3H,1H2,(H,6,7)(H,8,9)(H,10,11)/t3-/m0/s1
cpd00770[c]	N_Formyl_L_glutamate	C6H7NO5	-2	cytosol	C01045	InChI=1S/C6H9NO5/c8-3-7-4(6(11)12)1-2-5(9)10/h3-4H,1-2H2,(H,7,8)(H,9,10)(H,11,12)/t4-/m0/s1
cpd00773[c]	UDP_MurNAc	C20H28N3O19P2	-3	cytosol	C01050	InChI=1S/C20H31N3O19P2/c1-7(18(30)31)38-16-12(21-8(2)25)19(40-9(5-24)14(16)28)41-44(35,36)42-43(33,34)37-6-10-13(27)15(29)17(39-10)23-4-3-11(26)22-20(23)32/h3-4,7,9-10,12-17,19,24,27-29H,5-6H2,1-2H3,(H,21,25)(H,30,31)(H,33,34)(H,35,36)(H,22,26,32)/t7-,9-,10-,12-,13-,14-,15-,16-,17-,19-/m1/s1
cpd00774[c]	UroporphyrinogenIII	C40H36N4O16	-8	cytosol	C01051	InChI=1S/C40H44N4O16/c45-33(46)5-1-17-21(9-37(53)54)29-14-27-19(3-7-35(49)50)22(10-38(55)56)30(43-27)15-28-20(4-8-36(51)52)24(12-40(59)60)32(44-28)16-31-23(11-39(57)58)18(2-6-34(47)48)26(42-31)13-25(17)41-29/h41-44H,1-16H2,(H,45,46)(H,47,48)(H,49,50)(H,51,52)(H,53,54)(H,55,56)(H,57,58)(H,59,60)
cpd00780[c]	Fumarylacetoacetate	C8H6O6	-2	cytosol	C01061	InChI=1S/C8H8O6/c9-5(1-2-7(11)12)3-6(10)4-8(13)14/h1-2H,3-4H2,(H,11,12)(H,13,14)/b2-1+
cpd00790[c]	O_Acetyl_L_homoserine	C6H11NO4	0	cytosol	C01077	InChI=1S/C6H11NO4/c1-4(8)11-3-2-5(7)6(9)10/h5H,2-3,7H2,1H3,(H,9,10)/t5-/m0/s1
cpd00791[c]	ProtoporphyrinogenIX	C34H38N4O4	-2	cytosol	C01079	InChI=1S/C34H40N4O4/c1-7-21-17(3)25-13-26-19(5)23(9-11-33(39)40)31(37-26)16-32-24(10-12-34(41)42)20(6)28(38-32)15-30-22(8-2)18(4)27(36-30)14-29(21)35-25/h7-8,35-38H,1-2,9-16H2,3-6H3,(H,39,40)(H,41,42)
cpd00793[c]	Thiamine_phosphate	C12H16N4O4PS	-1	cytosol	C01081	InChI=1S/C12H17N4O4PS/c1-8-11(3-4-20-21(17,18)19)22-7-16(8)6-10-5-14-9(2)15-12(10)13/h5,7H,3-4,6H2,1-2H3,(H3-,13,14,15,17,18,19)
cpd00793[e]	Thiamine_phosphate_ex	C12H16N4O4PS	-1	extracellular space	C01081	InChI=1S/C12H17N4O4PS/c1-8-11(3-4-20-21(17,18)19)22-7-16(8)6-10-5-14-9(2)15-12(10)13/h5,7H,3-4,6H2,1-2H3,(H3-,13,14,15,17,18,19)
cpd00794[c]	TRHL	C12H22O11	0	cytosol	C01083	InChI=1S/C12H22O11/c13-1-3-5(15)7(17)9(19)11(21-3)23-12-10(20)8(18)6(16)4(2-14)22-12/h3-20H,1-2H2/t3-,4-,5-,6-,7+,8+,9-,10-,11-,12-/m1/s1
cpd00794[e]	TRHL_ex	C12H22O11	0	extracellular space	C01083	InChI=1S/C12H22O11/c13-1-3-5(15)7(17)9(19)11(21-3)23-12-10(20)8(18)6(16)4(2-14)22-12/h3-20H,1-2H2/t3-,4-,5-,6-,7+,8+,9-,10-,11-,12-/m1/s1
cpd00802[c]	D_fructose_1_phosphate	C6H11O9P	-2	cytosol	C01094
cpd00804[c]	Sorbitol_6_phosphate	C6H13O9P	-2	cytosol	C01096	InChI=1S/C6H15O9P/c7-1-3(8)5(10)6(11)4(9)2-15-16(12,13)14/h3-11H,1-2H2,(H2,12,13,14)/t3-,4+,5+,6+/m0/s1
cpd00805[c]	D_Tagatose_6_phosphate	C6H11O9P	-2	cytosol	C01097
cpd00807[c]	L_histidinol_phosphate	C6H11N3O4P	-1	cytosol	C01100	InChI=1S/C6H12N3O4P/c7-5(3-13-14(10,11)12)1-6-2-8-4-9-6/h2,4-5H,1,3,7H2,(H,8,9)(H2,10,11,12)/t5-/m0/s1
cpd00809[c]	O_Phospho_L_homoserine	C4H8NO6P	-2	cytosol	C01102	InChI=1S/C4H10NO6P/c5-3(4(6)7)1-2-11-12(8,9)10/h3H,1-2,5H2,(H,6,7)(H2,8,9,10)/t3-/m0/s1
cpd00810[c]	Orotidylic_acid	C10H10N2O11P	-3	cytosol	C01103	InChI=1S/C10H13N2O11P/c13-5-1-3(9(16)17)12(10(18)11-5)8-7(15)6(14)4(23-8)2-22-24(19,20)21/h1,4,6-8,14-15H,2H2,(H,16,17)(H,11,13,18)(H2,19,20,21)/t4-,6-,7-,8-/m1/s1
cpd00815[c]	2_Oxo_5_aminovalerate	C5H9NO3	0	cytosol	C01110	InChI=1S/C5H9NO3/c6-3-1-2-4(7)5(8)9/h1-3,6H2,(H,8,9)
cpd00822[c]	O_Succinyl_L_homoserine	C8H12NO6	-1	cytosol	C01118	InChI=1S/C8H13NO6/c9-5(8(13)14)3-4-15-7(12)2-1-6(10)11/h5H,1-4,9H2,(H,10,11)(H,13,14)/t5-/m0/s1
cpd00830[c]	4_Hydroxy_2_oxoglutarate	C5H4O6	-2	cytosol	C05946	InChI=1S/C5H6O6/c6-2(4(8)9)1-3(7)5(10)11/h2,6H,1H2,(H,8,9)(H,10,11)
cpd00834[c]	Phosphopantetheine	C11H21N2O7PS	-2	cytosol	C01134	InChI=1S/C11H23N2O7PS/c1-11(2,7-20-21(17,18)19)9(15)10(16)13-4-3-8(14)12-5-6-22/h9,15,22H,3-7H2,1-2H3,(H,12,14)(H,13,16)(H2,17,18,19)/t9-/m0/s1
cpd00836[c]	S_Acetyldihydrolipoamide	C10H19NO2S2	0	cytosol	C16255	InChI=1S/C10H19NO2S2/c1-8(12)15-9(6-7-14)4-2-3-5-10(11)13/h9,14H,2-7H2,1H3,(H2,11,13)
cpd00840[c]	L_beta_Lysine	C6H15N2O2	1	cytosol	C01142	InChI=1S/C6H14N2O2/c7-3-1-2-5(8)4-6(9)10/h5H,1-4,7-8H2,(H,9,10)/t5-/m0/s1
cpd00842[c]	S_3_Hydroxybutyryl_CoA	C25H38N7O18P3S	-4	cytosol	C01144	InChI=1S/C25H42N7O18P3S/c1-13(33)8-16(35)54-7-6-27-15(34)4-5-28-23(38)20(37)25(2,3)10-47-53(44,45)50-52(42,43)46-9-14-19(49-51(39,40)41)18(36)24(48-14)32-12-31-17-21(26)29-11-30-22(17)32/h11-14,18-20,24,33,36-37H,4-10H2,1-3H3,(H,27,34)(H,28,38)(H,42,43)(H,44,45)(H2,26,29,30)(H2,39,40,41)/t13-,14+,18+,19+,20-,24+/m0/s1
cpd00845[c]	4_Trimethylammoniobutanal	C7H16NO	1	cytosol	C01149	InChI=1S/C7H16NO/c1-8(2,3)6-4-5-7-9/h7H,4-6H2,1-3H3/q+1
cpd00851[c]	trans_4_Hydroxy_L_proline	C5H9NO3	0	cytosol	C01157	InChI=1S/C5H9NO3/c7-3-1-4(5(8)9)6-2-3/h3-4,6-7H,1-2H2,(H,8,9)/t3-,4+/m1/s1
cpd00853[c]	DPG	C3H5O10P2	-3	cytosol	C01159	InChI=1S/C3H8O10P2/c4-3(5)2(13-15(9,10)11)1-12-14(6,7)8/h2H,1H2,(H,4,5)(H2,6,7,8)(H2,9,10,11)/t2-/m1/s1
cpd00858[c]	L_Glutamate5_semialdehyde	C5H9NO3	0	cytosol	C01165	InChI=1S/C5H9NO3/c6-4(5(8)9)2-1-3-7/h3-4H,1-2,6H2,(H,8,9)/t4-/m0/s1
cpd00859[c]	Pseudouridine_5_phosphate	C9H11N2O9P	-2	cytosol	C01168	InChI=1S/C9H13N2O9P/c12-5-4(2-19-21(16,17)18)20-7(6(5)13)3-1-10-9(15)11-8(3)14/h1,4-7,12-13H,2H2,(H2,16,17,18)(H2,10,11,14,15)/t4-,5-,6-,7+/m1/s1
cpd00860[c]	S_Succinyldihydrolipoamide	C12H20NO4S2	-1	cytosol	C16254	InChI=1S/C12H21NO4S2/c13-10(14)4-2-1-3-9(18)7-8-19-12(17)6-5-11(15)16/h9,18H,1-8H2,(H2,13,14)(H,15,16)
cpd00861[c]	UDP_N_acetyl_D_mannosamine	C17H25N3O17P2	-2	cytosol	C01170	InChI=1S/C17H27N3O17P2/c1-6(22)18-10-13(26)11(24)7(4-21)35-16(10)36-39(31,32)37-38(29,30)33-5-8-12(25)14(27)15(34-8)20-3-2-9(23)19-17(20)28/h2-3,7-8,10-16,21,24-27H,4-5H2,1H3,(H,18,22)(H,29,30)(H,31,32)(H,19,23,28)/t7-,8-,10+,11-,12-,13-,14-,15-,16-/m1/s1
cpd00863[c]	beta_D_Glucose_6_phosphate	C6H11O9P	-2	cytosol	C01172	InChI=1S/C6H13O9P/c7-3-2(1-14-16(11,12)13)15-6(10)5(9)4(3)8/h2-10H,1H2,(H2,11,12,13)/t2-,3-,4+,5-,6-/m1/s1
cpd00867[c]	Inositol_1_phosphate	C6H11O9P	-2	cytosol	C01177	InChI=1S/C6H13O9P/c7-1-2(8)4(10)6(5(11)3(1)9)15-16(12,13)14/h1-11H,(H2,12,13,14)/t1-,2-,3+,4-,5-,6-/m1/s1
cpd00868[c]	p_hydroxyphenylpyruvate	C9H7O4	-1	cytosol	C01179	InChI=1S/C9H8O4/c10-7-3-1-6(2-4-7)5-8(11)9(12)13/h1-4,10H,5H2,(H,12,13)
cpd00870[c]	gamma_butyrobetaine	C7H15NO2	0	cytosol	C01181	InChI=1S/C7H15NO2/c1-8(2,3)6-4-5-7(9)10/h4-6H2,1-3H3
cpd00873[c]	Nicotinate_ribonucleotide	C11H12NO9P	-2	cytosol	C01185	InChI=1S/C11H14NO9P/c13-8-7(5-20-22(17,18)19)21-10(9(8)14)12-3-1-2-6(4-12)11(15)16/h1-4,7-10,13-14H,5H2,(H2-,15,16,17,18,19)/t7-,8-,9-,10-/m1/s1
cpd00875[c]	KDO	C8H13O8	-1	cytosol	C01187	InChI=1S/C8H14O8/c9-2-5(12)7(14)6(13)3(10)1-4(11)8(15)16/h3,5-7,9-10,12-14H,1-2H2,(H,15,16)/t3-,5-,6-,7-/m1/s1
cpd00890[c]	UDP_N_acetylmuramoyl_L_alanine	C23H33N4O20P2	-3	cytosol	C01212	InChI=1S/C23H36N4O20P2/c1-8(21(35)36)24-19(34)9(2)43-18-14(25-10(3)29)22(45-11(6-28)16(18)32)46-49(40,41)47-48(38,39)42-7-12-15(31)17(33)20(44-12)27-5-4-13(30)26-23(27)37/h4-5,8-9,11-12,14-18,20,22,28,31-33H,6-7H2,1-3H3,(H,24,34)(H,25,29)(H,35,36)(H,38,39)(H,40,41)(H,26,30,37)/t8-,9+,11+,12+,14+,15+,16+,17+,18+,20+,22+/m0/s1
cpd00891[c]	L_methylmalonyl_CoA	C25H35N7O19P3S	-5	cytosol	C01213	InChI=1S/C25H40N7O19P3S/c1-12(23(37)38)24(39)55-7-6-27-14(33)4-5-28-21(36)18(35)25(2,3)9-48-54(45,46)51-53(43,44)47-8-13-17(50-52(40,41)42)16(34)22(49-13)32-11-31-15-19(26)29-10-30-20(15)32/h10-13,16-18,22,34-35H,4-9H2,1-3H3,(H,27,33)(H,28,36)(H,37,38)(H,43,44)(H,45,46)(H2,26,29,30)(H2,40,41,42)/t12-,13-,16-,17-,18+,22-/m1/s1
cpd00895[c]	H4MPT	C30H42N6O16P	-3	cytosol	C01217	InChI=1S/C30H45N6O16P/c1-12(21-13(2)33-26-22(34-21)27(44)36-30(31)35-26)32-15-5-3-14(4-6-15)9-16(37)23(41)17(38)10-49-29-25(43)24(42)19(51-29)11-50-53(47,48)52-18(28(45)46)7-8-20(39)40/h3-6,12-13,16-19,21,23-25,29,32,34,37-38,41-43H,7-11H2,1-2H3,(H,39,40)(H,45,46)(H,47,48)(H4,31,33,35,36,44)/t12-,13+,16+,17-,18+,19-,21+,23+,24-,25-,29+/m1/s1
cpd00900[c]	GDP_4_dehydro_D_rhamnose	C16H21N5O15P2	-2	cytosol	C01222	InChI=1S/C16H23N5O15P2/c1-4-7(22)9(24)11(26)15(33-4)35-38(30,31)36-37(28,29)32-2-5-8(23)10(25)14(34-5)21-3-18-6-12(21)19-16(17)20-13(6)27/h3-5,8-11,14-15,23-26H,2H2,1H3,(H,28,29)(H,30,31)(H3,17,19,20,27)/t4-,5-,8-,9+,10-,11+,14-,15-/m1/s1
cpd00905[c]	Guanosine_3_5_bis_diphosphate	C10H12N5O17P4	-5	cytosol	C01228	InChI=1S/C10H17N5O17P4/c11-10-13-7-4(8(17)14-10)12-2-15(7)9-5(16)6(30-36(26,27)32-34(21,22)23)3(29-9)1-28-35(24,25)31-33(18,19)20/h2-3,5-6,9,16H,1H2,(H,24,25)(H,26,27)(H2,18,19,20)(H2,21,22,23)(H3,11,13,14,17)/t3-,5-,6-,9-/m1/s1
cpd00907[c]	alpha_D_glucose_1_6_biphosphate	C6H12O12P2	-2	cytosol	C01231	InChI=1S/C6H14O12P2/c7-3-2(1-16-19(10,11)12)17-6(5(9)4(3)8)18-20(13,14)15/h2-9H,1H2,(H2,10,11,12)(H2,13,14,15)/t2-,3-,4+,5-,6-/m1/s1
cpd00908[c]	Glycerophosphoethanolamine	C5H14NO6P	0	cytosol	C01233	InChI=1S/C5H14NO6P/c6-1-2-11-13(9,10)12-4-5(8)3-7/h5,7-8H,1-4,6H2,(H,9,10)/t5-/m1/s1
cpd00911[c]	6_phospho_D_glucono_1_5_lactone	C6H9O9P	-2	cytosol	C01236	InChI=1S/C6H11O9P/c7-3-2(1-14-16(11,12)13)15-6(10)5(9)4(3)8/h2-5,7-9H,1H2,(H2,11,12,13)/t2-,3-,4+,5-/m1/s1
cpd00918[c]	2_Acetamido_5_oxopentanoate	C7H10NO4	-1	cytosol	C01250	InChI=1S/C7H11NO4/c1-5(10)8-6(7(11)12)3-2-4-9/h4,6H,2-3H2,1H3,(H,8,10)(H,11,12)/t6-/m0/s1
cpd00922[c]	delta1_Piperideine_2_carboxylate	C6H8NO2	-1	cytosol	C04092	InChI=1S/C6H9NO2/c8-6(9)5-3-1-2-4-7-5/h1-4H2,(H,8,9)
cpd00924[c]	AppppA	C20H24N10O19P4	-4	cytosol	C01260	InChI=1S/C20H28N10O19P4/c21-15-9-17(25-3-23-15)29(5-27-9)19-13(33)11(31)7(45-19)1-43-50(35,36)47-52(39,40)49-53(41,42)48-51(37,38)44-2-8-12(32)14(34)20(46-8)30-6-28-10-16(22)24-4-26-18(10)30/h3-8,11-14,19-20,31-34H,1-2H2,(H,35,36)(H,37,38)(H,39,40)(H,41,42)(H2,21,23,25)(H2,22,24,26)/t7-,8-,11-,12-,13-,14-,19-,20-/m1/s1
cpd00930[c]	imidazole_acetol_phosphate	C6H7N2O5P	-2	cytosol	C01267	InChI=1S/C6H9N2O5P/c9-6(3-13-14(10,11)12)1-5-2-7-4-8-5/h2,4H,1,3H2,(H,7,8)(H2,10,11,12)
cpd00931[c]	5_Amino_6_5_phosphoribosylaminouracil	C9H13N4O9P	-2	cytosol	C01268	InChI=1S/C9H15N4O9P/c10-3-6(12-9(17)13-7(3)16)11-8-5(15)4(14)2(22-8)1-21-23(18,19)20/h2,4-5,8,14-15H,1,10H2,(H2,18,19,20)(H3,11,12,13,16,17)/t2-,4-,5-,8-/m1/s1
cpd00932[c]	5_O_1_Carboxyvinyl_3_phosphoshikimate	C10H9O10P	-4	cytosol	C01269	InChI=1S/C10H13O10P/c1-4(9(12)13)19-6-2-5(10(14)15)3-7(8(6)11)20-21(16,17)18/h3,6-8,11H,1-2H2,(H,12,13)(H,14,15)(H2,16,17,18)/t6-,7-,8+/m1/s1
cpd00939[c]	Toxopyrimidine	C6H9N3O	0	cytosol	C01279	InChI=1S/C6H9N3O/c1-4-8-2-5(3-10)6(7)9-4/h2,10H,3H2,1H3,(H2,7,8,9)
cpd00954[c]	6_hydroxymethyl_dihydropterin	C7H9N5O2	0	cytosol	C01300	InChI=1S/C7H9N5O2/c8-7-11-5-4(6(14)12-7)10-3(2-13)1-9-5/h13H,1-2H2,(H4,8,9,11,12,14)
cpd00956[c]	1_2_carboxyphenylamino_1_deoxyribulose_5_phosphate	C12H13NO9P	-3	cytosol	C01302	InChI=1S/C12H16NO9P/c14-9(11(16)10(15)6-22-23(19,20)21)5-13-8-4-2-1-3-7(8)12(17)18/h1-4,10-11,13,15-16H,5-6H2,(H,17,18)(H2,19,20,21)/t10-,11+/m1/s1
cpd00957[c]	2_5_Diamino_6_5_phosphoribosylamino_4_pyrimidineone	C9H14N5O8P	-2	cytosol	C01304	InChI=1S/C9H16N5O8P/c10-3-6(13-9(11)14-7(3)17)12-8-5(16)4(15)2(22-8)1-21-23(18,19)20/h2,4-5,8,15-16H,1,10H2,(H2,18,19,20)(H4,11,12,13,14,17)/t2-,4-,5-,8-/m1/s1
cpd00971[c]	Na_plus	Na	1	cytosol	C01330	InChI=1S/Na/q+1
cpd00971[e]	Na_plus_ex	Na	1	extracellular space	C01330	InChI=1S/Na/q+1
cpd00976[c]	dIDP	C10H12N4O10P2	-2	cytosol	C01344	InChI=1S/C10H14N4O10P2/c15-5-1-7(14-4-13-8-9(14)11-3-12-10(8)16)23-6(5)2-22-26(20,21)24-25(17,18)19/h3-7,15H,1-2H2,(H,20,21)(H,11,12,16)(H2,17,18,19)/t5-,6+,7+/m0/s1
cpd00977[c]	dITP	C10H12N4O13P3	-3	cytosol	C01345	InChI=1S/C10H15N4O13P3/c15-5-1-7(14-4-13-8-9(14)11-3-12-10(8)16)25-6(5)2-24-29(20,21)27-30(22,23)26-28(17,18)19/h3-7,15H,1-2H2,(H,20,21)(H,22,23)(H,11,12,16)(H2,17,18,19)/t5-,6+,7+/m0/s1
cpd00978[c]	dUDP	C9H12N2O11P2	-2	cytosol	C01346	InChI=1S/C9H14N2O11P2/c12-5-3-8(11-2-1-7(13)10-9(11)14)21-6(5)4-20-24(18,19)22-23(15,16)17/h1-2,5-6,8,12H,3-4H2,(H,18,19)(H,10,13,14)(H2,15,16,17)/t5-,6+,8+/m0/s1
cpd00982[c]	FADH2	C27H33N9O15P2	-2	cytosol	C01352	InChI=1S/C27H35N9O15P2/c1-10-3-12-13(4-11(10)2)35(24-18(32-12)25(42)34-27(43)33-24)5-14(37)19(39)15(38)6-48-52(44,45)51-53(46,47)49-7-16-20(40)21(41)26(50-16)36-9-31-17-22(28)29-8-30-23(17)36/h3-4,8-9,14-16,19-21,26,32,37-41H,5-7H2,1-2H3,(H,44,45)(H,46,47)(H2,28,29,30)(H2,33,34,42,43)/t14-,15+,16+,19-,20+,21+,26+/m0/s1
cpd01012[c]	Cd2_plus	Cd	2	cytosol	C01413	InChI=1S/Cd
cpd01012[e]	Cd2_plus_ex	Cd	2	extracellular space	C01413	InChI=1S/Cd
cpd01017[c]	Cys_Gly	C5H10N2O3S	0	cytosol	C01419	InChI=1S/C5H10N2O3S/c6-3(2-11)5(10)7-1-4(8)9/h3,11H,1-2,6H2,(H,7,10)(H,8,9)/t3-/m0/s1
cpd01027[c]	Oxamate	C2H2NO3	-1	cytosol	C01444	InChI=1S/C2H3NO3/c3-1(4)2(5)6/h(H2,3,4)(H,5,6)
cpd01030[e]	Salicin_ex	C13H18O7	0	extracellular space	C01451	InChI=1S/C13H18O7/c14-5-7-3-1-2-4-8(7)19-13-12(18)11(17)10(16)9(6-15)20-13/h1-4,9-18H,5-6H2/t9-,10-,11+,12-,13-/m1/s1
cpd01061[c]	Geranial	C10H16O	0	cytosol	C01499	InChI=1S/C10H16O/c1-9(2)5-4-6-10(3)7-8-11/h5,7-8H,4,6H2,1-3H3/b10-7+
cpd01078[c]	Selenide	H2Se	0	cytosol	C01528	InChI=1S/H2Se/h1H2
cpd01080[c]	ocdca	C18H35O2	-1	cytosol	C01530	InChI=1S/C18H36O2/c1-2-3-4-5-6-7-8-9-10-11-12-13-14-15-16-17-18(19)20/h2-17H2,1H3,(H,19,20)
cpd01101[c]	Carbamate	CH2NO2	-1	cytosol	C01563	InChI=1S/CH3NO2/c2-1(3)4/h2H2,(H,3,4)
cpd01121[c]	Linamarin	C10H17NO6	0	cytosol	C01594	InChI=1S/C10H17NO6/c1-10(2,4-11)17-9-8(15)7(14)6(13)5(3-12)16-9/h5-9,12-15H,3H2,1-2H3/t5-,6-,7+,8-,9+/m1/s1
cpd01129[c]	Phthalate	C8H4O4	-2	cytosol	C01606	InChI=1S/C8H6O4/c9-7(10)5-3-1-2-4-6(5)8(11)12/h1-4H,(H,9,10)(H,11,12)
cpd01150[c]	Acrylamide	C3H5NO	0	cytosol	C01659	InChI=1S/C3H5NO/c1-2-3(4)5/h2H,1H2,(H2,4,5)
cpd01157[e]	Chitobiose	C16H28N2O11	0	extracellular space	C01674
cpd01211[c]	Thiocyanate	CNS	-1	cytosol	C01755	InChI=1S/CHNS/c2-1-3/h3H
cpd01217[c]	Xanthosine	C10H12N4O6	0	cytosol	C01762	InChI=1S/C10H12N4O6/c15-1-3-5(16)6(17)9(20-3)14-2-11-4-7(14)12-10(19)13-8(4)18/h2-3,5-6,9,15-17H,1H2,(H2,12,13,18,19)/t3-,5-,6-,9-/m1/s1
cpd01221[c]	S_Acetoin	C4H8O2	0	cytosol	C01769	InChI=1S/C4H8O2/c1-3(5)4(2)6/h3,5H,1-2H3/t3-/m0/s1
cpd01240[c]	D_Glucoside	C6H11O6R	0	cytosol	C01798
cpd01242[c]	Thyminose	C5H10O4	0	cytosol	C01801
cpd01260[c]	Lauroyl_CoA	C33H54N7O17P3S	-4	cytosol	C01832	InChI=1S/C33H58N7O17P3S/c1-4-5-6-7-8-9-10-11-12-13-24(42)61-17-16-35-23(41)14-15-36-31(45)28(44)33(2,3)19-54-60(51,52)57-59(49,50)53-18-22-27(56-58(46,47)48)26(43)32(55-22)40-21-39-25-29(34)37-20-38-30(25)40/h20-22,26-28,32,43-44H,4-19H2,1-3H3,(H,35,41)(H,36,45)(H,49,50)(H,51,52)(H2,34,37,38)(H2,46,47,48)/t22-,26-,27-,28+,32-/m1/s1
cpd01262[c]	Amylotriose	C18H32O16	0	cytosol	C01835
cpd01297[c]	Glyceride	C4H7O4R	0	cytosol	C01885
cpd01298[c]	Aminoacetone	C3H8NO	1	cytosol	C01888	InChI=1S/C3H7NO/c1-3(5)2-4/h2,4H2,1H3
cpd01311[c]	Dethiobiotin	C10H17N2O3	-1	cytosol	C01909	InChI=1S/C10H18N2O3/c1-7-8(12-10(15)11-7)5-3-2-4-6-9(13)14/h7-8H,2-6H2,1H3,(H,13,14)(H2,11,12,15)
cpd01324[c]	L_Histidinal	C6H10N3O	1	cytosol	C01929	InChI=1S/C6H9N3O/c7-5(3-10)1-6-2-8-4-9-6/h2-5H,1,7H2,(H,8,9)/t5-/m0/s1
cpd01329[c]	Maltohexaose	C36H62O31	0	cytosol	C01936
cpd01335[c]	Octanoyl_CoA	C29H46N7O17P3S	-4	cytosol	C01944	InChI=1S/C29H50N7O17P3S/c1-4-5-6-7-8-9-20(38)57-13-12-31-19(37)10-11-32-27(41)24(40)29(2,3)15-50-56(47,48)53-55(45,46)49-14-18-23(52-54(42,43)44)22(39)28(51-18)36-17-35-21-25(30)33-16-34-26(21)36/h16-18,22-24,28,39-40H,4-15H2,1-3H3,(H,31,37)(H,32,41)(H,45,46)(H,47,48)(H2,30,33,34)(H2,42,43,44)/t18-,22-,23-,24+,28-/m1/s1
cpd01345[c]	Taurocyamine	C3H9N3O3S	0	cytosol	C01959	InChI=1S/C3H9N3O3S/c4-3(5)6-1-2-10(7,8)9/h1-2H2,(H4,4,5,6)(H,7,8,9)
cpd01356[c]	R_Amygdalin	C20H27NO11	0	cytosol	C08325	InChI=1S/C20H27NO11/c21-6-10(9-4-2-1-3-5-9)30-20-18(28)16(26)14(24)12(32-20)8-29-19-17(27)15(25)13(23)11(7-22)31-19/h1-5,10-20,22-28H,7-8H2/t10-,11+,12+,13+,14+,15-,16-,17+,18+,19+,20+/m0/s1
cpd01357[c]	R_Mandelate	C8H7O3	-1	cytosol	C01983	InChI=1S/C8H8O3/c9-7(8(10)11)6-4-2-1-3-5-6/h1-5,7,9H,(H,10,11)/t7-/m1/s1
cpd01399[c]	Maltotetraose	C24H42O21	0	cytosol	C02052	InChI=1S/C24H42O21/c25-1-5-9(29)10(30)15(35)22(40-5)44-19-7(3-27)42-24(17(37)12(19)32)45-20-8(4-28)41-23(16(36)13(20)33)43-18-6(2-26)39-21(38)14(34)11(18)31/h5-38H,1-4H2/t5-,6-,7-,8-,9-,10+,11-,12-,13-,14-,15-,16-,17-,18-,19-,20-,21+,22-,23-,24-/m1/s1
cpd01420[c]	beta_Carotene	C40H56	0	cytosol	C02094	InChI=1S/C40H56/c1-31(19-13-21-33(3)25-27-37-35(5)23-15-29-39(37,7)8)17-11-12-18-32(2)20-14-22-34(4)26-28-38-36(6)24-16-30-40(38,9)10/h11-14,17-22,25-28H,15-16,23-24,29-30H2,1-10H3/b12-11+,19-13+,20-14+,27-25+,28-26+,31-17+,32-18+,33-21+,34-22+
cpd0142m[c]	4_keto_gamma_carotene	C40H54O	0	cytosol
cpd0142n[c]	4_keto_gamma_carotene_glucoside	C46H66O8	0	cytosol
cpd0142o[c]	Salinixanthin	C61H92O9	0	cytosol
cpd01447[c]	Benzoylformate	C8H5O3	-1	cytosol	C02137	InChI=1S/C8H6O3/c9-7(8(10)11)6-4-2-1-3-5-6/h1-5H,(H,10,11)
cpd01454[c]	Dihydrolipoate	C8H15O2S2	-1	cytosol	C02147	InChI=1S/C8H16O2S2/c9-8(10)4-2-1-3-7(12)5-6-11/h7,11-12H,1-6H2,(H,9,10)
cpd01468[c]	Methylmalonate	C4H4O4	-2	cytosol	C02170	InChI=1S/C4H6O4/c1-2(3(5)6)4(7)8/h2H,1H3,(H,5,6)(H,7,8)
cpd01476[c]	Protoporphyrin	C34H32N4O4	-2	cytosol	C02191	InChI=1S/C34H34N4O4/c1-7-21-17(3)25-13-26-19(5)23(9-11-33(39)40)31(37-26)16-32-24(10-12-34(41)42)20(6)28(38-32)15-30-22(8-2)18(4)27(36-30)14-29(21)35-25/h7-8,13-16,35,38H,1-2,9-12H2,3-6H3,(H,39,40)(H,41,42)/b25-13-,26-13-,27-14-,28-15-,29-14-,30-15-,31-16-,32-16-
cpd01498[c]	Maleylacetate	C6H4O5	-2	cytosol	C02222	InChI=1S/C6H6O5/c7-4(3-6(10)11)1-2-5(8)9/h1-2H,3H2,(H,8,9)(H,10,11)/b2-1-
cpd01502[c]	Citraconate	C5H4O4	-2	cytosol	C02226	InChI=1S/C5H6O4/c1-3(5(8)9)2-4(6)7/h2H,1H3,(H,6,7)(H,8,9)/b3-2-
cpd01504[c]	3_Aminopropanal	C3H8NO	1	cytosol	C05665	InChI=1S/C3H7NO/c4-2-1-3-5/h3H,1-2,4H2
cpd01507[c]	3_Oxoadipyl_CoA	C27H37N7O20P3S	-5	cytosol	C02232	InChI=1S/C27H42N7O20P3S/c1-27(2,22(41)25(42)30-6-5-16(36)29-7-8-58-18(39)9-14(35)3-4-17(37)38)11-51-57(48,49)54-56(46,47)50-10-15-21(53-55(43,44)45)20(40)26(52-15)34-13-33-19-23(28)31-12-32-24(19)34/h12-13,15,20-22,26,40-41H,3-11H2,1-2H3,(H,29,36)(H,30,42)(H,37,38)(H,46,47)(H,48,49)(H2,28,31,32)(H2,43,44,45)/t15-,20-,21-,22+,26-/m1/s1
cpd01512[c]	5_Oxo_D_proline	C5H6NO3	-1	cytosol	C02237	InChI=1S/C5H7NO3/c7-4-2-1-3(6-4)5(8)9/h3H,1-2H2,(H,6,7)(H,8,9)/t3-/m1/s1
cpd01526[c]	D_Phenylalanine	C9H11NO2	0	cytosol	C02265	InChI=1S/C9H11NO2/c10-8(9(11)12)6-7-4-2-1-3-5-7/h1-5,8H,6,10H2,(H,11,12)/t8-/m1/s1
cpd01536[c]	GDP_L_galactose	C16H23N5O16P2	-2	cytosol	C02280	InChI=1S/C16H25N5O16P2/c17-16-19-12-6(13(28)20-16)18-3-21(12)14-10(26)8(24)5(34-14)2-33-38(29,30)37-39(31,32)36-15-11(27)9(25)7(23)4(1-22)35-15/h3-5,7-11,14-15,22-27H,1-2H2,(H,29,30)(H,31,32)(H3,17,19,20,28)/t4-,5+,7+,8+,9+,10+,11-,14+,15+/m0/s1
cpd01560[c]	beta_Alanyl_CoA	C24H39N8O17P3S	-2	cytosol	C02335	InChI=1S/C24H41N8O17P3S/c1-24(2,19(36)22(37)28-6-4-14(33)27-7-8-53-15(34)3-5-25)10-46-52(43,44)49-51(41,42)45-9-13-18(48-50(38,39)40)17(35)23(47-13)32-12-31-16-20(26)29-11-30-21(16)32/h11-13,17-19,23,35-36H,3-10,25H2,1-2H3,(H,27,33)(H,28,37)(H,41,42)(H,43,44)(H2,26,29,30)(H2,38,39,40)/t13-,17-,18-,19+,23-/m1/s1
cpd01567[c]	R_Allantoin	C4H5N4O3	-1	cytosol	C02348	InChI=1S/C4H6N4O3/c5-3(10)6-1-2(9)8-4(11)7-1/h1H,(H3,5,6,10)(H2,7,8,9,11)/t1-/m1/s1
cpd01573[c]	S_2_Aminobutanoate	C4H9NO2	0	cytosol	C02356	InChI=1S/C4H9NO2/c1-2-3(5)4(6)7/h3H,2,5H2,1H3,(H,6,7)/t3-/m0/s1
cpd01599[c]	Glutaconyl_1_CoA	C26H36N7O19P3S	-4	cytosol	C02411	InChI=1S/C26H40N7O19P3S/c1-26(2,21(39)24(40)29-7-6-15(34)28-8-9-56-17(37)5-3-4-16(35)36)11-49-55(46,47)52-54(44,45)48-10-14-20(51-53(41,42)43)19(38)25(50-14)33-13-32-18-22(27)30-12-31-23(18)33/h3,5,12-14,19-21,25,38-39H,4,6-11H2,1-2H3,(H,28,34)(H,29,40)(H,35,36)(H,44,45)(H,46,47)(H2,27,30,31)(H2,41,42,43)/b5-3+/t14-,19-,20-,21+,25-/m1/s1
cpd01620[c]	Precorrin_2	C42H41N4O16	-7	cytosol	C02463	InChI=1S/C42H48N4O16/c1-41(17-39(59)60)23(5-9-35(51)52)29-14-27-21(11-37(55)56)19(3-7-33(47)48)25(43-27)13-26-20(4-8-34(49)50)22(12-38(57)58)28(44-26)15-31-42(2,18-40(61)62)24(6-10-36(53)54)30(46-31)16-32(41)45-29/h14-16,23-24,43-44,46H,3-13,17-18H2,1-2H3,(H,47,48)(H,49,50)(H,51,52)(H,53,54)(H,55,56)(H,57,58)(H,59,60)(H,61,62)/b29-14-,30-16-,31-15-/t23-,24-,41+,42+/m1/s1
cpd01634[c]	L_beta_Leucine	C6H13NO2	0	cytosol	C02486	InChI=1S/C6H13NO2/c1-4(2)5(7)3-6(8)9/h4-5H,3,7H2,1-2H3,(H,8,9)/t5-/m1/s1
cpd01646[c]	2_Isopropylmalate	C7H10O5	-2	cytosol	C02504	InChI=1S/C7H12O5/c1-4(2)7(12,6(10)11)3-5(8)9/h4,12H,3H2,1-2H3,(H,8,9)(H,10,11)/t7-/m0/s1
cpd01647[c]	2_Phenylacetamide	C8H9NO	0	cytosol	C02505	InChI=1S/C8H9NO/c9-8(10)6-7-4-2-1-3-5-7/h1-5H,6H2,(H2,9,10)
cpd01651[c]	L_3_Cyanoalanine	C4H6N2O2	0	cytosol	C02512	InChI=1S/C4H6N2O2/c5-2-1-3(6)4(7)8/h3H,1,6H2,(H,7,8)/t3-/m0/s1
cpd01679[c]	N_Methylhydantoin	C4H6N2O2	0	cytosol	C02565	InChI=1S/C4H6N2O2/c1-6-2-3(7)5-4(6)8/h2H2,1H3,(H,5,7,8)
cpd01693[c]	6_Phosphosucrose	C12H21O14P	-2	cytosol	C16688	InChI=1S/C12H23O14P/c13-1-4-6(15)8(17)9(18)11(24-4)26-12(3-14)10(19)7(16)5(25-12)2-23-27(20,21)22/h4-11,13-19H,1-3H2,(H2,20,21,22)/t4-,5-,6-,7-,8+,9-,10+,11-,12+/m1/s1
cpd01695[c]	Myristoyl_CoA	C35H58N7O17P3S	-4	cytosol	C02593	InChI=1S/C35H62N7O17P3S/c1-4-5-6-7-8-9-10-11-12-13-14-15-26(44)63-19-18-37-25(43)16-17-38-33(47)30(46)35(2,3)21-56-62(53,54)59-61(51,52)55-20-24-29(58-60(48,49)50)28(45)34(57-24)42-23-41-27-31(36)39-22-40-32(27)42/h22-24,28-30,34,45-46H,4-21H2,1-3H3,(H,37,43)(H,38,47)(H,51,52)(H,53,54)(H2,36,39,40)(H2,48,49,50)/t24-,28-,29-,30+,34-/m1/s1
cpd01700[c]	D_Citramalate	C5H6O5	-2	cytosol	C02612	InChI=1S/C5H8O5/c1-5(10,4(8)9)2-3(6)7/h10H,2H2,1H3,(H,6,7)(H,8,9)/t5-/m1/s1
cpd01710[c]	2_Isopropylmaleate	C7H8O4	-2	cytosol	C02631	InChI=1S/C7H10O4/c1-4(2)5(7(10)11)3-6(8)9/h3-4H,1-2H3,(H,8,9)(H,10,11)/b5-3-
cpd01716[c]	3_Dehydroshikimate	C7H7O5	-1	cytosol	C02637	InChI=1S/C7H8O5/c8-4-1-3(7(11)12)2-5(9)6(4)10/h1,5-6,9-10H,2H2,(H,11,12)/t5-,6-/m1/s1
cpd01720[c]	3_Ureidopropanoate	C4H7N2O3	-1	cytosol	C02642	InChI=1S/C4H8N2O3/c5-4(9)6-2-1-3(7)8/h1-2H2,(H,7,8)(H3,5,6,9)
cpd01730[c]	Acetone_cyanhydrin	C4H7NO	0	cytosol	C02659	InChI=1S/C4H7NO/c1-4(2,6)3-5/h6H,1-2H3
cpd01735[c]	Glucurone	C6H8O6	0	cytosol	C02670	InChI=1S/C6H8O6/c7-1-2(8)5-3(9)4(10)6(11)12-5/h1-5,8-10H/t2-,3+,4-,5+/m0/s1
cpd01741[c]	ddca	C12H23O2	-1	cytosol	C02679	InChI=1S/C12H24O2/c1-2-3-4-5-6-7-8-9-10-11-12(13)14/h2-11H2,1H3,(H,13,14)
cpd01747[c]	Indole_3_acetamide	C10H10N2O	0	cytosol	C02693	InChI=1S/C10H10N2O/c11-10(13)5-7-6-12-9-4-2-1-3-8(7)9/h1-4,6,12H,5H2,(H2,11,13)
cpd01749[c]	N_Formylkynurenine	C11H12N2O4	0	cytosol	C02700	InChI=1S/C11H12N2O4/c12-8(11(16)17)5-10(15)7-3-1-2-4-9(7)13-6-14/h1-4,6,8H,5,12H2,(H,13,14)(H,16,17)/t8-/m0/s1
cpd01758[c]	N_Acetylputrescine	C6H15N2O	1	cytosol	C02714	InChI=1S/C6H14N2O/c1-6(9)8-5-3-2-4-7/h2-5,7H2,1H3,(H,8,9)
cpd01772[c]	Succinylbenzoate	C11H8O5	-2	cytosol	C02730	InChI=1S/C11H10O5/c12-9(5-6-10(13)14)7-3-1-2-4-8(7)11(15)16/h1-4H,5-6H2,(H,13,14)(H,15,16)
cpd01775[c]	Phosphoribosyl_ATP	C15H20N5O20P4	-5	cytosol	C02739	InChI=1S/C15H25N5O20P4/c16-12-7-13(18-4-19(12)14-10(23)8(21)5(37-14)1-35-41(25,26)27)20(3-17-7)15-11(24)9(22)6(38-15)2-36-43(31,32)40-44(33,34)39-42(28,29)30/h3-6,8-11,14-16,21-24H,1-2H2,(H,31,32)(H,33,34)(H2,25,26,27)(H2,28,29,30)/t5-,6-,8-,9-,10-,11-,14-,15-/m1/s1
cpd01777[c]	Phosphoribosyl_AMP	C15H19N5O14P2	-4	cytosol	C02741	InChI=1S/C15H23N5O14P2/c16-12-7-13(18-4-19(12)14-10(23)8(21)5(33-14)1-31-35(25,26)27)20(3-17-7)15-11(24)9(22)6(34-15)2-32-36(28,29)30/h3-6,8-11,14-16,21-24H,1-2H2,(H2,25,26,27)(H2,28,29,30)/t5-,6-,8-,9-,10-,11-,14-,15-/m1/s1
cpd01831[c]	4_Imidazoleacetate	C5H5N2O2	-1	cytosol	C02835	InChI=1S/C5H6N2O2/c8-5(9)1-4-2-6-3-7-4/h2-3H,1H2,(H,6,7)(H,8,9)
cpd01859[c]	2_Naphthyl_methanol	C11H10O	0	cytosol	C02909	InChI=1S/C11H10O/c12-8-9-5-6-10-3-1-2-4-11(10)7-9/h1-7,12H,8H2
cpd01882[c]	Isovaleryl_CoA	C26H40N7O17P3S	-4	cytosol	C02939	InChI=1S/C26H44N7O17P3S/c1-14(2)9-17(35)54-8-7-28-16(34)5-6-29-24(38)21(37)26(3,4)11-47-53(44,45)50-52(42,43)46-10-15-20(49-51(39,40)41)19(36)25(48-15)33-13-32-18-22(27)30-12-31-23(18)33/h12-15,19-21,25,36-37H,5-11H2,1-4H3,(H,28,34)(H,29,38)(H,42,43)(H,44,45)(H2,27,30,31)(H2,39,40,41)/t15-,19-,20-,21+,25-/m1/s1
cpd01889[c]	4_Acetamidobutanoate	C6H10NO3	-1	cytosol	C02946	InChI=1S/C6H11NO3/c1-5(8)7-4-2-3-6(9)10/h2-4H2,1H3,(H,7,8)(H,9,10)
cpd01901[c]	D_Allose_6_phosphate	C6H12O9P	-1	cytosol	C02962
cpd01914[c]	L_Methionine_S_oxide	C5H11NO3S	0	cytosol	C02989
cpd01919[c]	maltose_6_phosphate	C12H21O14P	-2	cytosol	C05737	InChI=1S/C12H23O14P/c13-1-3-10(7(16)8(17)11(19)24-3)26-12-9(18)6(15)5(14)4(25-12)2-23-27(20,21)22/h3-19H,1-2H2,(H2,20,21,22)/t3-,4-,5-,6+,7-,8-,9-,10-,11+,12-/m1/s1
cpd01937[c]	Thiamin_triphosphate	C12H17N4O10P3S	-2	cytosol	C03028	InChI=1S/C12H19N4O10P3S/c1-8-11(30-7-16(8)6-10-5-14-9(2)15-12(10)13)3-4-24-28(20,21)26-29(22,23)25-27(17,18)19/h5,7H,3-4,6H2,1-2H3,(H5-,13,14,15,17,18,19,20,21,22,23)
cpd01956[c]	o_Formylbenzoic_acid	C8H5O3	-1	cytosol	C03057	InChI=1S/C8H6O3/c9-5-6-3-1-2-4-7(6)8(10)11/h1-5H,(H,10,11)
cpd01966[c]	Dimethylacryloyl_CoA	C26H38N7O17P3S	-4	cytosol	C03069	InChI=1S/C26H42N7O17P3S/c1-14(2)9-17(35)54-8-7-28-16(34)5-6-29-24(38)21(37)26(3,4)11-47-53(44,45)50-52(42,43)46-10-15-20(49-51(39,40)41)19(36)25(48-15)33-13-32-18-22(27)30-12-31-23(18)33/h9,12-13,15,19-21,25,36-37H,5-8,10-11H2,1-4H3,(H,28,34)(H,29,38)(H,42,43)(H,44,45)(H2,27,30,31)(H2,39,40,41)/t15-,19-,20-,21+,25-/m1/s1
cpd01973[c]	4_Guanidinobutanamide	C5H13N4O	1	cytosol	C03078	InChI=1S/C5H12N4O/c6-4(10)2-1-3-9-5(7)8/h1-3H2,(H2,6,10)(H4,7,8,9)
cpd01974[c]	4_Hydroxy_L_glutamate	C5H8NO5	-1	cytosol	C03079
cpd01977[c]	4_Phospho_L_aspartate	C4H6NO7P	-2	cytosol	C03082	InChI=1S/C4H8NO7P/c5-2(4(7)8)1-3(6)12-13(9,10)11/h2H,1,5H2,(H,7,8)(H2,9,10,11)/t2-/m0/s1
cpd01981[c]	5_Methylthio_D_ribose	C6H12O4S	0	cytosol	C03089
cpd01982[c]	5_Phosphoribosylamine	C5H11NO7P	-1	cytosol	C03090	InChI=1S/C5H12NO7P/c6-5-4(8)3(7)2(13-5)1-12-14(9,10)11/h2-5,7-8H,1,6H2,(H2,9,10,11)/t2-,3-,4-,5-/m1/s1
cpd02016[c]	N_Ribosylnicotinamide	C11H15N2O5	1	cytosol	C03150	InChI=1S/C11H14N2O5/c12-10(17)6-2-1-3-13(4-6)11-9(16)8(15)7(5-14)18-11/h1-4,7-9,11,14-16H,5H2,(H-,12,17)/t7-,8-,9-,11-/m1/s1
cpd02021[c]	Succinylbenzoyl_CoA	C32H39N7O20P3S	-5	cytosol	C03160	InChI=1S/C32H44N7O20P3S/c1-32(2,26(44)29(45)35-10-9-21(41)34-11-12-63-22(42)8-7-19(40)17-5-3-4-6-18(17)31(46)47)14-56-62(53,54)59-61(51,52)55-13-20-25(58-60(48,49)50)24(43)30(57-20)39-16-38-23-27(33)36-15-37-28(23)39/h3-6,15-16,20,24-26,30,43-44H,7-14H2,1-2H3,(H,34,41)(H,35,45)(H,46,47)(H,51,52)(H,53,54)(H2,33,36,37)(H2,48,49,50)/t20-,24-,25-,26+,30-/m1/s1
cpd02030[c]	3_phosphoshikimate	C7H8O8P	-3	cytosol	C03175	InChI=1S/C7H11O8P/c8-4-1-3(7(10)11)2-5(6(4)9)15-16(12,13)14/h2,4-6,8-9H,1H2,(H,10,11)(H2,12,13,14)/t4-,5-,6+/m1/s1
cpd02045[c]	1_Hydroxy_2_naphthoate	C11H7O3	-1	cytosol	C03203	InChI=1S/C11H8O3/c12-10-8-4-2-1-3-7(8)5-6-9(10)11(13)14/h1-6,12H,(H,13,14)
cpd02056[c]	2_Hydroxy_3_oxoadipate	C6H6O6	-2	cytosol	C03217	InChI=1S/C6H8O6/c7-3(1-2-4(8)9)5(10)6(11)12/h5,10H,1-2H2,(H,8,9)(H,11,12)
cpd02060[c]	2E_Dodecenoyl_CoA	C33H52N7O17P3S	-4	cytosol	C03221	InChI=1S/C33H56N7O17P3S/c1-4-5-6-7-8-9-10-11-12-13-24(42)61-17-16-35-23(41)14-15-36-31(45)28(44)33(2,3)19-54-60(51,52)57-59(49,50)53-18-22-27(56-58(46,47)48)26(43)32(55-22)40-21-39-25-29(34)37-20-38-30(25)40/h12-13,20-22,26-28,32,43-44H,4-11,14-19H2,1-3H3,(H,35,41)(H,36,45)(H,49,50)(H,51,52)(H2,34,37,38)(H2,46,47,48)/b13-12+/t22-,26-,27-,28+,32-/m1/s1
cpd02069[c]	3_Phosphonooxypyruvate	C3H2O7P	-3	cytosol	C03232	InChI=1S/C3H5O7P/c4-2(3(5)6)1-10-11(7,8)9/h1H2,(H,5,6)(H2,7,8,9)
cpd02074[c]	2_Oxo_6_aminocaproate	C6H11NO3	0	cytosol	C03239	InChI=1S/C6H11NO3/c7-4-2-1-3-5(8)6(9)10/h1-4,7H2,(H,9,10)
cpd02083[c]	CoproporphyrinogenIII	C36H40N4O8	-4	cytosol	C03263	InChI=1S/C36H44N4O8/c1-17-21(5-9-33(41)42)29-14-27-19(3)22(6-10-34(43)44)30(39-27)15-28-20(4)24(8-12-36(47)48)32(40-28)16-31-23(7-11-35(45)46)18(2)26(38-31)13-25(17)37-29/h37-40H,5-16H2,1-4H3,(H,41,42)(H,43,44)(H,45,46)(H,47,48)
cpd02089[c]	5_Oxopentanoate	C5H7O3	-1	cytosol	C03273	InChI=1S/C5H8O3/c6-4-2-1-3-5(7)8/h4H,1-3H2,(H,7,8)
cpd02090[c]	Glycerophosphoglycerol	C6H14O8P	-1	cytosol	C03274	InChI=1S/C6H15O8P/c7-1-5(9)3-13-15(11,12)14-4-6(10)2-8/h5-10H,1-4H2,(H,11,12)
cpd02097[c]	L_Glutamyl_5_phosphate	C5H8NO7P	-2	cytosol	C03287	InChI=1S/C5H10NO7P/c6-3(5(8)9)1-2-4(7)13-14(10,11)12/h3H,1-2,6H2,(H,8,9)(H2,10,11,12)/t3-/m0/s1
cpd02103[c]	N2_Succinyl_L_arginine	C10H17N4O5	-1	cytosol	C03296	InChI=1S/C10H18N4O5/c11-10(12)13-5-1-2-6(9(18)19)14-7(15)3-4-8(16)17/h6H,1-5H2,(H,14,15)(H,16,17)(H,18,19)(H4,11,12,13)/t6-/m0/s1
cpd02113[c]	dTDP_rhamnose	C16H24N2O15P2	-2	cytosol	C03319	InChI=1S/C16H26N2O15P2/c1-6-4-18(16(24)17-14(6)23)10-3-8(19)9(31-10)5-29-34(25,26)33-35(27,28)32-15-13(22)12(21)11(20)7(2)30-15/h4,7-13,15,19-22H,3,5H2,1-2H3,(H,25,26)(H,27,28)(H,17,23,24)/t7-,8-,9+,10+,11-,12+,13+,15+/m0/s1
cpd02121[c]	2_Amino_4_oxopentanoate	C5H9NO3	0	cytosol	C03341	InChI=1S/C5H9NO3/c1-3(7)2-4(6)5(8)9/h4H,2,6H2,1H3,(H,8,9)/t4-/m1/s1
cpd02124[c]	2_Methylacetoacetyl_CoA	C26H38N7O18P3S	-4	cytosol	C03344
cpd02125[c]	Tiglyl_CoA	C26H38N7O17P3S	-4	cytosol	C03345	InChI=1S/C26H42N7O17P3S/c1-5-14(2)25(38)54-9-8-28-16(34)6-7-29-23(37)20(36)26(3,4)11-47-53(44,45)50-52(42,43)46-10-15-19(49-51(39,40)41)18(35)24(48-15)33-13-32-17-21(27)30-12-31-22(17)33/h5,12-13,15,18-20,24,35-36H,6-11H2,1-4H3,(H,28,34)(H,29,37)(H,42,43)(H,44,45)(H2,27,30,31)(H2,39,40,41)/b14-5+/t15-,18-,19-,20+,24-/m1/s1
cpd02135[c]	4_Nitrophenyl_phosphate	C6H4NO6P	-2	cytosol	C03360	InChI=1S/C6H6NO6P/c8-7(9)5-1-3-6(4-2-5)13-14(10,11)12/h1-4H,(H2,10,11,12)
cpd02140[c]	AIR	C8H13N3O7P	-1	cytosol	C03373	InChI=1S/C8H14N3O7P/c9-5-1-10-3-11(5)8-7(13)6(12)4(18-8)2-17-19(14,15)16/h1,3-4,6-8,12-13H,2,9H2,(H2,14,15,16)/t4-,6-,7-,8-/m1/s1
cpd02147[c]	4_Phosphoerythronate	C4H6O8P	-3	cytosol	C03393	InChI=1S/C4H9O8P/c5-2(3(6)4(7)8)1-12-13(9,10)11/h2-3,5-6H,1H2,(H,7,8)(H2,9,10,11)/t2-,3-/m1/s1
cpd02152[c]	L_Argininosuccinate	C10H17N4O6	-1	cytosol	C03406	InChI=1S/C10H18N4O6/c11-5(8(17)18)2-1-3-13-10(12)14-6(9(19)20)4-7(15)16/h5-6H,1-4,11H2,(H,15,16)(H,17,18)(H,19,20)(H3,12,13,14)/t5-,6-/m0/s1
cpd02160[c]	N2_Succinyl_L_ornithine	C9H15N2O5	-1	cytosol	C03415	InChI=1S/C9H16N2O5/c10-5-1-2-6(9(15)16)11-7(12)3-4-8(13)14/h6H,1-5,10H2,(H,11,12)(H,13,14)(H,15,16)/t6-/m0/s1
cpd02168[c]	Prephytoene_diphosphate	C40H66O7P2	-2	cytosol	C03427	InChI=1S/C40H68O7P2/c1-31(2)17-11-19-33(5)21-13-23-35(7)25-15-26-37(9)29-38-39(30-46-49(44,45)47-48(41,42)43)40(38,10)28-16-27-36(8)24-14-22-34(6)20-12-18-32(3)4/h17-18,21-22,25,27,29,38-39H,11-16,19-20,23-24,26,28,30H2,1-10H3,(H,44,45)(H2,41,42,43)/b33-21+,34-22+,35-25+,36-27+,37-29+/t38-,39-,40-/m1/s1
cpd02182[c]	R_S_Lactoylglutathione	C13H20N3O8S	-1	cytosol	C03451	InChI=1S/C13H21N3O8S/c1-6(17)13(24)25-5-8(11(21)15-4-10(19)20)16-9(18)3-2-7(14)12(22)23/h6-8,17H,2-5,14H2,1H3,(H,15,21)(H,16,18)(H,19,20)(H,22,23)/t6-,7+,8+/m1/s1
cpd02187[c]	Methacrylyl_CoA	C25H36N7O17P3S	-4	cytosol	C03460	InChI=1S/C25H40N7O17P3S/c1-13(2)24(37)53-8-7-27-15(33)5-6-28-22(36)19(35)25(3,4)10-46-52(43,44)49-51(41,42)45-9-14-18(48-50(38,39)40)17(34)23(47-14)32-12-31-16-20(26)29-11-30-21(16)32/h11-12,14,17-19,23,34-35H,1,5-10H2,2-4H3,(H,27,33)(H,28,36)(H,41,42)(H,43,44)(H2,26,29,30)(H2,38,39,40)/t14-,17-,18-,19+,23-/m1/s1
cpd02197[c]	5_Formyltetrahydrofolate	C20H21N7O7	-2	cytosol	C03479	InChI=1S/C20H23N7O7/c21-20-25-16-15(18(32)26-20)27(9-28)12(8-23-16)7-22-11-3-1-10(2-4-11)17(31)24-13(19(33)34)5-6-14(29)30/h1-4,9,12-13,22H,5-8H2,(H,24,31)(H,29,30)(H,33,34)(H4,21,23,25,26,32)/t12-,13-/m0/s1
cpd02201[c]	4_phosphopantothenate	C9H15NO8P	-3	cytosol	C03492	InChI=1S/C9H18NO8P/c1-9(2,5-18-19(15,16)17)7(13)8(14)10-4-3-6(11)12/h7,13H,3-5H2,1-2H3,(H,10,14)(H,11,12)(H2,15,16,17)/t7-/m0/s1
cpd02210[c]	Indoleglycerol_phosphate	C11H12NO6P	-2	cytosol	C03506	InChI=1S/C11H14NO6P/c13-10(6-18-19(15,16)17)11(14)8-5-12-9-4-2-1-3-7(8)9/h1-5,10-14H,6H2,(H2,15,16,17)/t10-,11+/m1/s1
cpd02211[c]	L_2_Amino_acetoacetate	C4H7NO3	0	cytosol	C03508	InChI=1S/C4H7NO3/c1-2(6)3(5)4(7)8/h3H,5H2,1H3,(H,7,8)/t3-/m0/s1
cpd02216[c]	Mg_protoporphyrin_IX	C34H30MgN4O4	-2	cytosol	C03516
cpd02227[c]	S_Ribosylhomocysteine	C9H17NO6S	0	cytosol	C03539
cpd02229[c]	Bactoprenyl_diphosphate	C55H90O7P2	-2	cytosol	C04574	InChI=1S/C55H92O7P2/c1-45(2)23-13-24-46(3)25-14-26-47(4)27-15-28-48(5)29-16-30-49(6)31-17-32-50(7)33-18-34-51(8)35-19-36-52(9)37-20-38-53(10)39-21-40-54(11)41-22-42-55(12)43-44-61-64(59,60)62-63(56,57)58/h23,25,27,29,31,33,35,37,39,41,43H,13-22,24,26,28,30,32,34,36,38,40,42,44H2,1-12H3,(H,59,60)(H2,56,57,58)/b46-25+,47-27+,48-29-,49-31-,50-33-,51-35-,52-37-,53-39-,54-41-,55-43-
cpd02230[c]	Inositol_4_phosphate	C6H11O9P	-2	cytosol	C03546	InChI=1S/C6H13O9P/c7-1-2(8)4(10)6(5(11)3(1)9)15-16(12,13)14/h1-11H,(H2,12,13,14)/t1-,2-,3-,4+,5-,6-/m0/s1
cpd02234[c]	R_3_Hydroxybutanoyl_CoA	C25H38N7O18P3S	-4	cytosol	C03561	InChI=1S/C25H42N7O18P3S/c1-13(33)8-16(35)54-7-6-27-15(34)4-5-28-23(38)20(37)25(2,3)10-47-53(44,45)50-52(42,43)46-9-14-19(49-51(39,40)41)18(36)24(48-14)32-12-31-17-21(26)29-11-30-22(17)32/h11-14,18-20,24,33,36-37H,4-10H2,1-3H3,(H,27,34)(H,28,38)(H,42,43)(H,44,45)(H2,26,29,30)(H2,39,40,41)/t13-,14-,18-,19-,20+,24-/m1/s1
cpd02295[c]	1_4_Dihydroxy_2_naphthoate	C11H7O4	-1	cytosol	C03657	InChI=1S/C11H8O4/c12-9-5-8(11(14)15)10(13)7-4-2-1-3-6(7)9/h1-5,12-13H,(H,14,15)
cpd02298[c]	1F_beta_D_Fructosylsucrose	C18H32O16	0	cytosol	C03661	InChI=1S/C18H32O16/c19-1-6-9(23)12(26)13(27)16(31-6)34-18(15(29)11(25)8(3-21)33-18)5-30-17(4-22)14(28)10(24)7(2-20)32-17/h6-16,19-29H,1-5H2/t6-,7-,8-,9-,10-,11-,12+,13-,14+,15+,16-,17-,18+/m1/s1
cpd02315[c]	6_Pyruvoyltetrahydropterin	C9H11N5O3	0	cytosol	C03684	InChI=1S/C9H11N5O3/c1-3(15)6(16)4-2-11-7-5(12-4)8(17)14-9(10)13-7/h4,12H,2H2,1H3,(H4,10,11,13,14,17)
cpd02333[c]	Quinolinate	C7H3NO4	-2	cytosol	C03722	InChI=1S/C7H5NO4/c9-6(10)4-2-1-3-8-5(4)7(11)12/h1-3H,(H,9,10)(H,11,12)
cpd02345[c]	L_Glutamate1_semialdehyde	C5H9NO3	0	cytosol	C03741	InChI=1S/C5H9NO3/c6-4(3-7)1-2-5(8)9/h3-4H,1-2,6H2,(H,8,9)/t4-/m0/s1
cpd02346[c]	S_4_Hydroxymandelonitrile	C8H7NO2	0	cytosol	C03742	InChI=1S/C8H7NO2/c9-5-8(11)6-1-3-7(10)4-2-6/h1-4,8,10-11H/t8-/m1/s1
cpd02357[c]	Dopamine	C8H12NO2	1	cytosol	C03758	InChI=1S/C8H11NO2/c9-4-3-6-1-2-7(10)8(11)5-6/h1-2,5,10-11H,3-4,9H2
cpd02361[c]	4_Hydroxyphenylacetaldehyde	C8H8O2	0	cytosol	C03765	InChI=1S/C8H8O2/c9-6-5-7-1-3-8(10)4-2-7/h1-4,6,10H,5H2
cpd02364[c]	2_Oxo_5_guanidinopentanoate	C6H11N3O3	0	cytosol	C03771	InChI=1S/C6H11N3O3/c7-6(8)9-3-1-2-4(10)5(11)12/h1-3H2,(H,11,12)(H4,7,8,9)
cpd02371[c]	D_Tagatose_1_6_biphosphate	C6H10O12P2	-4	cytosol	C03785
cpd02375[c]	Adenylosuccinate	C14H14N5O11P	-4	cytosol	C03794	InChI=1S/C14H18N5O11P/c20-7(21)1-5(14(24)25)18-11-8-12(16-3-15-11)19(4-17-8)13-10(23)9(22)6(30-13)2-29-31(26,27)28/h3-6,9-10,13,22-23H,1-2H2,(H,20,21)(H,24,25)(H,15,16,18)(H2,26,27,28)/t5-,6+,9+,10+,13+/m0/s1
cpd02394[c]	GAR	C7H14N2O8P	-1	cytosol	C03838	InChI=1S/C7H15N2O8P/c8-1-4(10)9-7-6(12)5(11)3(17-7)2-16-18(13,14)15/h3,5-7,11-12H,1-2,8H2,(H,9,10)(H2,13,14,15)/t3-,5-,6-,7-/m1/s1
cpd02414[c]	L_2_Amino_6_oxopimelate	C7H10NO5	-1	cytosol	C03871	InChI=1S/C7H11NO5/c8-4(6(10)11)2-1-3-5(9)7(12)13/h4H,1-3,8H2,(H,10,11)(H,12,13)/t4-/m0/s1
cpd02431[c]	1_Pyrroline_5_carboxylate	C5H6NO2	-1	cytosol	C03912	InChI=1S/C5H7NO2/c7-5(8)4-2-1-3-6-4/h3-4H,1-2H2,(H,7,8)/t4-/m0/s1
cpd02448[c]	2_4_Diaminopentanoate	C5H13N2O2	1	cytosol	C03943	InChI=1S/C5H12N2O2/c1-3(6)2-4(7)5(8)9/h3-4H,2,6-7H2,1H3,(H,8,9)/t3-,4+/m0/s1
cpd02465[c]	tetrahydrodipicolinate	C7H7NO4	-2	cytosol	C03972	InChI=1S/C7H9NO4/c9-6(10)4-2-1-3-5(8-4)7(11)12/h4H,1-3H2,(H,9,10)(H,11,12)/t4-/m0/s1
cpd02484[c]	Inositol_3_phosphate	C6H11O9P	-2	cytosol	C04006	InChI=1S/C6H13O9P/c7-1-2(8)4(10)6(5(11)3(1)9)15-16(12,13)14/h1-11H,(H2,12,13,14)/t1-,2-,3+,4-,5-,6-/m0/s1
cpd02490[c]	Lysopine	C9H18N2O4	0	cytosol	C04020	InChI=1S/C9H18N2O4/c1-6(8(12)13)11-7(9(14)15)4-2-3-5-10/h6-7,11H,2-5,10H2,1H3,(H,12,13)(H,14,15)/t6-,7+/m1/s1
cpd02498[c]	2_3_Dihydroxy_isovalerate	C5H9O4	-1	cytosol	C04039	InChI=1S/C5H10O4/c1-5(2,9)3(6)4(7)8/h3,6,9H,1-2H3,(H,7,8)
cpd02500[c]	Protocatechuatealdehyde	C8H8O3	0	cytosol	C04043	InChI=1S/C8H8O3/c9-4-3-6-1-2-7(10)8(11)5-6/h1-2,4-5,10-11H,3H2
cpd02507[c]	5_Carboxy_2_oxohept_3_enedioate	C8H5O7	-3	cytosol	C04052	InChI=1S/C8H8O7/c9-5(8(14)15)2-1-4(7(12)13)3-6(10)11/h1-2,4H,3H2,(H,10,11)(H,12,13)(H,14,15)/b2-1-
cpd02524[c]	N_Pantothenoylcysteine	C12H21N2O6S	-1	cytosol	C04079	InChI=1S/C12H22N2O6S/c1-12(2,6-15)9(17)10(18)13-4-3-8(16)14-7(5-21)11(19)20/h7,9,15,17,21H,3-6H2,1-2H3,(H,13,18)(H,14,16)(H,19,20)/t7-,9-/m0/s1
cpd02535[c]	2_3_Dihydroxy_3_methylvalerate	C6H11O4	-1	cytosol	C04104	InChI=1S/C6H12O4/c1-3-6(2,10)4(7)5(8)9/h4,7,10H,3H2,1-2H3,(H,8,9)
cpd02546[c]	CMP_KDO	C17H24N3O15P	-2	cytosol	C04121	InChI=1S/C17H26N3O15P/c18-9-1-2-20(16(29)19-9)14-12(26)11(25)8(33-14)5-32-36(30,31)35-17(15(27)28)3-6(22)10(24)13(34-17)7(23)4-21/h1-2,6-8,10-14,21-26H,3-5H2,(H,27,28)(H,30,31)(H2,18,19,29)/t6-,7-,8-,10-,11-,12-,13-,14-,17-/m1/s1
cpd02552[c]	n_acetylglutamyl_phosphate	C7H9NO8P	-3	cytosol	C04133	InChI=1S/C7H12NO8P/c1-4(9)8-5(7(11)12)2-3-6(10)16-17(13,14)15/h5H,2-3H2,1H3,(H,8,9)(H,11,12)(H2,13,14,15)/t5-/m0/s1
cpd02555[c]	Tetrahydropteroyltri_L_glutamate	C29H33N9O12	-4	cytosol	C04144	InChI=1S/C29H37N9O12/c30-29-37-23-22(25(44)38-29)33-15(12-32-23)11-31-14-3-1-13(2-4-14)24(43)36-18(28(49)50)6-9-20(40)34-16(26(45)46)5-8-19(39)35-17(27(47)48)7-10-21(41)42/h1-4,15-18,31,33H,5-12H2,(H,34,40)(H,35,39)(H,36,43)(H,41,42)(H,45,46)(H,47,48)(H,49,50)(H4,30,32,37,38,44)/p-4/t15-,16-,17-,18-/m0/s1
cpd16218[c]	Farnesylfarnesylgeraniol	C35H57O7P2	-3	cytosol	C04216	InChI=1S/C35H60O7P2/c1-29(2)15-9-16-30(3)17-10-18-31(4)19-11-20-32(5)21-12-22-33(6)23-13-24-34(7)25-14-26-35(8)27-28-41-44(39,40)42-43(36,37)38/h15,17,19,21,23,25,27H,9-14,16,18,20,22,24,26,28H2,1-8H3,(H,39,40)(H2,36,37,38)/b30-17+,31-19+,32-21+,33-23+,34-25+,35-27+
cpd02569[c]	2_Oxo_3_hydroxyisovalerate	C5H7O4	-1	cytosol	C04181	InChI=1S/C5H8O4/c1-5(2,9)3(6)4(7)8/h9H,1-2H3,(H,7,8)
cpd02574[c]	methylthioribose_1_phosphate	C6H11O7PS	-2	cytosol	C04188	InChI=1S/C6H13O7PS/c1-15-2-3-4(7)5(8)6(12-3)13-14(9,10)11/h3-8H,2H2,1H3,(H2,9,10,11)/t3-,4-,5-,6-/m1/s1
cpd02605[c]	2_isopropyl_3_oxosuccinate	C7H8O5	-2	cytosol	C04236	InChI=1S/C7H10O5/c1-3(2)4(6(9)10)5(8)7(11)12/h3-4H,1-2H3,(H,9,10)(H,11,12)/t4-/m0/s1
cpd02611[c]	N_Acetyl_D_glucosamine1_phosphate	C8H14NO9P	-2	cytosol	C04501
cpd02612[c]	N_Acetylmannosamine_6_phosphate	C8H14NO9P	-2	cytosol	C04257
cpd02625[c]	3_Hydroxy_L_1_pyrroline_5_carboxylate	C5H6NO3	-1	cytosol	C04281	InChI=1S/C5H7NO3/c7-3-1-4(5(8)9)6-2-3/h2-4,7H,1H2,(H,8,9)/t3-,4+/m1/s1
cpd02626[c]	1_Pyrroline_4_hydroxy_2_carboxylate	C5H6NO3	-1	cytosol	C04282	InChI=1S/C5H7NO3/c7-3-1-4(5(8)9)6-2-3/h3,7H,1-2H2,(H,8,9)
cpd02636[c]	4_Methyl_5_2_hydroxyethyl_thiazole	C6H9NOS	0	cytosol	C04294	InChI=1S/C6H9NOS/c1-5-6(2-3-8)9-4-7-5/h4,8H,2-3H2,1H3
cpd02642[c]	N_5_phosphoribosyl_anthranilate	C12H13NO9P	-3	cytosol	C04302	InChI=1S/C12H16NO9P/c14-9-8(5-21-23(18,19)20)22-11(10(9)15)13-7-4-2-1-3-6(7)12(16)17/h1-4,8-11,13-15H,5H2,(H,16,17)(H2,18,19,20)/t8-,9-,10-,11-/m1/s1
cpd02654[c]	4_Methyl_5_2_phosphoethyl_thiazole	C6H8NO4PS	-2	cytosol	C04327	InChI=1S/C6H10NO4PS/c1-5-6(13-4-7-5)2-3-11-12(8,9)10/h4H,2-3H2,1H3,(H2,8,9,10)
cpd02656[c]	6_7_Dimethyl_8_1_D_ribityllumazine	C13H17N4O6	-1	cytosol	C04332	InChI=1S/C13H18N4O6/c1-5-6(2)17(3-7(19)10(21)8(20)4-18)11-9(14-5)12(22)16-13(23)15-11/h7-8,10,18-21H,3-4H2,1-2H3,(H,16,22,23)/t7-,8+,10-/m0/s1
cpd02666[c]	R_4_Phosphopantothenoyl_L_cysteine	C12H20N2O9PS	-3	cytosol	C04352	InChI=1S/C12H23N2O9PS/c1-12(2,6-23-24(20,21)22)9(16)10(17)13-4-3-8(15)14-7(5-25)11(18)19/h7,9,16,25H,3-6H2,1-2H3,(H,13,17)(H,14,15)(H,18,19)(H2,20,21,22)/t7-,9-/m0/s1
cpd02678[c]	N_Formyl_GAR	C8H13N2O9P	-2	cytosol	C04376	InChI=1S/C8H15N2O9P/c11-3-9-1-5(12)10-8-7(14)6(13)4(19-8)2-18-20(15,16)17/h3-4,6-8,13-14H,1-2H2,(H,9,11)(H,10,12)(H2,15,16,17)/t4-,6-,7-,8-/m1/s1
cpd02679[c]	5_10_Methylenetetrahydromethanopterin	C31H42N6O16P	-3	cytosol	C04377	InChI=1S/C31H45N6O16P/c1-13-22-14(2)36(12-37(22)23-27(33-13)34-31(32)35-28(23)45)16-5-3-15(4-6-16)9-17(38)24(42)18(39)10-50-30-26(44)25(43)20(52-30)11-51-54(48,49)53-19(29(46)47)7-8-21(40)41/h3-6,13-14,17-20,22,24-26,30,38-39,42-44H,7-12H2,1-2H3,(H,40,41)(H,46,47)(H,48,49)(H4,32,33,34,35,45)/t13-,14+,17-,18+,19-,20+,22+,24-,25+,26+,30-/m0/s1
cpd02691[c]	2_methyl_3_hydroxy_butyryl_CoA	C26H40N7O18P3S	-4	cytosol	C04405	InChI=1S/C26H44N7O18P3S/c1-13(14(2)34)25(39)55-8-7-28-16(35)5-6-29-23(38)20(37)26(3,4)10-48-54(45,46)51-53(43,44)47-9-15-19(50-52(40,41)42)18(36)24(49-15)33-12-32-17-21(27)30-11-31-22(17)33/h11-15,18-20,24,34,36-37H,5-10H2,1-4H3,(H,28,35)(H,29,38)(H,43,44)(H,45,46)(H2,27,30,31)(H2,40,41,42)/t13-,14-,15+,18+,19+,20-,24+/m0/s1
cpd02693[c]	3_Isopropylmalate	C7H10O5	-2	cytosol	C04411	InChI=1S/C7H12O5/c1-3(2)4(6(9)10)5(8)7(11)12/h3-5,8H,1-2H3,(H,9,10)(H,11,12)/t4-,5+/m0/s1
cpd02698[c]	N_Succinyl_L_2_6_diaminopimelate	C11H16N2O7	-2	cytosol	C04421	InChI=1S/C11H18N2O7/c12-6(10(17)18)2-1-3-7(11(19)20)13-8(14)4-5-9(15)16/h6-7H,1-5,12H2,(H,13,14)(H,15,16)(H,17,18)(H,19,20)/t6-,7-/m0/s1
cpd02700[c]	S_2_Methylpropionyl_dihydrolipoamide	C12H23NO2S2	0	cytosol	C04424	InChI=1S/C12H23NO2S2/c1-9(2)12(15)17-8-7-10(16)5-3-4-6-11(13)14/h9-10,16H,3-8H2,1-2H3,(H2,13,14)
cpd02705[c]	4_Carboxymethylenebut_2_en_4_olide	C6H3O4	-1	cytosol	C04431	InChI=1S/C6H4O4/c7-5(8)3-4-1-2-6(9)10-4/h1-3H,(H,7,8)/b4-3+
cpd02720[c]	5_Amino_6_5_phosphoribitylaminouracil	C9H15N4O9P	-2	cytosol	C04454	InChI=1S/C9H17N4O9P/c10-5-7(12-9(18)13-8(5)17)11-1-3(14)6(16)4(15)2-22-23(19,20)21/h3-4,6,14-16H,1-2,10H2,(H2,19,20,21)(H3,11,12,13,17,18)/t3-,4+,6-/m0/s1
cpd02724[c]	N_Succinyl_L_2_amino_6_oxopimelate	C11H12NO8	-3	cytosol	C04462	InChI=1S/C11H15NO8/c13-7(11(19)20)3-1-2-6(10(17)18)12-8(14)4-5-9(15)16/h6H,1-5H2,(H,12,14)(H,15,16)(H,17,18)(H,19,20)/t6-/m0/s1
cpd02733[c]	Deoxycholate	C24H39O4	-1	cytosol	C04483	InChI=1S/C24H40O4/c1-14(4-9-22(27)28)18-7-8-19-17-6-5-15-12-16(25)10-11-23(15,2)20(17)13-21(26)24(18,19)3/h14-21,25-26H,4-13H2,1-3H3,(H,27,28)/t14-,15-,16-,17+,18-,19+,20+,21+,23+,24-/m1/s1
[truncated: 703 more rows]
