# Supplementary material for: A genome-scale metabolic network reconstruction of extremely halophilic bacterium Salinibacter ruber
Source: PLoS One. 2019 May 9;14(5):e0216336. doi: 10.1371/journal.pone.0216336 (PMC6508672; doi:10.1371/journal.pone.0216336)
Supplement: S3 File — (XLSX) [file pone.0216336.s003.xlsx]

## Sheet: Genes
Aliases	GeneID	Symbol	description	genomic_nucleotide_accession.version	start_position_on_the_genomic_accession	end_position_on_the_genomic_accession	orientation	KO	kegg Definition	ModelSEED name	product_accession	Uniprot	Kegg.genes
SRU_0001	3851038	dnaA	chromosomal replication initiator protein DnaA	NC_007677.1	2	1576	plus			Chromosomal replication initiator protein DnaA	YP_444159.1	Q2S6M2	sru:SRU_0001
SRU_0002	3852188	dnaN	DNA polymerase III subunit beta	NC_007677.1	1709	2842	plus	K02338	DNA polymerase III subunit beta	DNA polymerase III beta subunit (EC 2.7.7.7)	YP_444160.1	Q2S6M1	sru:SRU_0002
SRU_0007	3850453	rpe	ribulose-phosphate 3-epimerase	NC_007677.1	7159	7893	minus	K01783	ribulose-phosphate 3-epimerase	Ribulose-phosphate 3-epimerase (EC 5.1.3.1)	YP_444165.1	Q2S6L6	sru:SRU_0007
SRU_0012	3852481	ribBA	3,4-dihydroxy-2-butanone-4-phosphate synthase	NC_007677.1	11129	12376	plus	K14652	3,4-dihydroxy 2-butanone 4-phosphate synthase / GTP cyclohydrolase II	32C4-dihydroxy-2-butanone 4-phosphate synthase (EC 4.1.99.12) / GTP cyclohydrolase II (EC 3.5.4.25)	YP_444170.1	Q2S6L1	sru:SRU_0012
SRU_0020	3852798	SRU_0020	phosphosulfolactate synthase	NC_007677.1	21007	21828	plus	K08097	phosphosulfolactate synthase	Phosphosulfolactate synthase (EC 4.4.1.19)	YP_444178.1	Q2S6K3	sru:SRU_0020
SRU_0022	3850371	rpmG	50S ribosomal protein L33	NC_007677.1	22333	22497	plus			LSU ribosomal protein L33p @ LSU ribosomal protein L33p2C zinc-independent	YP_444180.1	Q2S6K1	sru:SRU_0022
SRU_0028	3851173	coaBC	phosphopantothenoylcysteine decarboxylase/phosphopantothenate--cysteine ligase	NC_007677.1	27039	28280	minus	K13038	phosphopantothenoylcysteine decarboxylase / phosphopantothenate--cysteine ligase	Phosphopantothenoylcysteine decarboxylase (EC 4.1.1.36) / Phosphopantothenoylcysteine synthetase (EC 6.3.2.5)	YP_444184.1	Q2S6J7	sru:SRU_0028
SRU_0030	3852697	SRU_0030	guanylate kinase	NC_007677.1	28890	29456	minus	K00942	guanylate kinase	Guanylate kinase (EC 2.7.4.8)	YP_444186.1	Q2S6J5	sru:SRU_0030
SRU_0034	3850826	pyrH	uridylate kinase	NC_007677.1	31323	32102	minus	K09903	uridylate kinase		YP_444189.1	Q2S6J2	sru:SRU_0034
SRU_0036	3850752	rpsB	30S ribosomal protein S2	NC_007677.1	33185	34279	minus			SSU ribosomal protein S2p (SAe)	YP_444191.1	Q2S6J0	sru:SRU_0036
SRU_0037	3851959	rpsI	30S ribosomal protein S9	NC_007677.1	34420	34818	minus			SSU ribosomal protein S9p (S16e)	YP_444192.1	Q2S6I9	sru:SRU_0037
SRU_0038	3851453	rplM	50S ribosomal protein L13	NC_007677.1	34873	35343	minus			LSU ribosomal protein L13p (L13Ae)	YP_444193.1	Q2S6I8	sru:SRU_0038
SRU_0041	3852495	plsX	glycerol-3-phosphate acyltransferase PlsX	NC_007677.1	36837	37853	plus	K03621	glycerol-3-phosphate acyltransferase PlsX		YP_444196.1	Q2S6I5	sru:SRU_0041
SRU_0042	3851065	fabH	3-oxoacyl-ACP synthase	NC_007677.1	37897	38901	plus	K00648	3-oxoacyl-[acyl-carrier-protein] synthase III	3-oxoacyl-[acyl-carrier-protein] synthase2C KASIII (EC 2.3.1.180)	YP_444197.1	Q2S6I4	sru:SRU_0042
SRU_0043	3852089	fabD	malonyl CoA-acyl carrier protein transacylase	NC_007677.1	38904	39926	plus	K00645	[acyl-carrier-protein] S-malonyltransferase	Malonyl CoA-acyl carrier protein transacylase (EC 2.3.1.39)	YP_444198.1	Q2S6I3	sru:SRU_0043
SRU_0045	3850980	fabG	3-oxoacyl-(acyl-carrier-protein) reductase	NC_007677.1	41017	41766	plus	K00059	3-oxoacyl-[acyl-carrier protein] reductase	3-oxoacyl-[acyl-carrier protein] reductase (EC 1.1.1.100)	YP_444200.1	Q2S6I1	sru:SRU_0045
SRU_0065	3851019	murQ, yfeU	N-acetylmuramic acid 6-phosphate etherase	NC_007677.1	66646	67581	minus	K07106	N-acetylmuramic acid 6-phosphate etherase		YP_444218.1	Q2S6G3	sru:SRU_0065
SRU_0074	3852946	malP	maltodextrin phosphorylase	NC_007677.1	82754	84880	minus	K00691	maltose phosphorylase	Glycogen phosphorylase (EC 2.4.1.1)	YP_444227.1	Q2S6F4	sru:SRU_0074
SRU_0078	3850939	zwf	glucose-6-phosphate 1-dehydrogenase	NC_007677.1	89850	91364	minus	K00036	glucose-6-phosphate 1-dehydrogenase	Glucose-6-phosphate 1-dehydrogenase (EC 1.1.1.49)	YP_444231.1	Q2S6F0	sru:SRU_0078
SRU_0079	3852865	gnd	6-phosphogluconate dehydrogenase	NC_007677.1	91440	92351	minus	K00033	6-phosphogluconate dehydrogenase	6-phosphogluconate dehydrogenase2C decarboxylating (EC 1.1.1.44)	YP_444232.2		sru:SRU_0079
SRU_0080	3852217	tal	bifunctional transaldolase/phosoglucose isomerase	NC_007677.1	92501	95263	minus	K13810	transaldolase / glucose-6-phosphate isomerase	Transaldolase (EC 2.2.1.2) / Glucose-6-phosphate isomerase (EC 5.3.1.9)	YP_444233.1	Q2S6E8	sru:SRU_0080
SRU_0093	3851345	ppc	phosphoenolpyruvate carboxylase	NC_007677.1	117625	120498	plus	K01595	phosphoenolpyruvate carboxylase	Phosphoenolpyruvate carboxylase (EC 4.1.1.31)	YP_444246.1	Q2S6D5	sru:SRU_0093
SRU_0111	3850766	SRU_0111	cadmium efflux ATPase	NC_007677.1	141539	144013	plus	K01534	Cd2+/Zn2+-exporting ATPase	Lead2C cadmium2C zinc and mercury transporting ATPase (EC 3.6.3.3) (EC 3.6.3.5)%3B Copper-translocating P-type ATPase (EC 3.6.3.4)	YP_444264.1	Q2S6B7	sru:SRU_0111
SRU_0113	3851317	SRU_0113	hydantoinase/oxoprolinase	NC_007677.1	144543	146162	minus	K01474	N-methylhydantoinase B		YP_444266.1	Q2S6B5	sru:SRU_0113
SRU_0115	3851813	gcdH	glutaryl-CoA dehydrogenase	NC_007677.1	151336	152778	minus	K00252	glutaryl-CoA dehydrogenase		YP_444269.1	Q2S6B2	sru:SRU_0115
SRU_0131	3851200	SRU_0131	ribonucleoside-diphosphate reductase subunit beta	NC_007677.1	173679	174653	plus	K00526	ribonucleoside-diphosphate reductase beta chain	Ribonucleotide reductase of class Ia (aerobic)2C beta subunit (EC 1.17.4.1)	YP_444284.1	Q2S697	sru:SRU_0131
SRU_0132	3851898	SRU_0132	ribonucleoside-diphosphate reductase subunit alpha	NC_007677.1	174757	177555	plus	K00525	ribonucleoside-diphosphate reductase alpha chain	Ribonucleotide reductase of class Ia (aerobic)2C alpha subunit (EC 1.17.4.1)	YP_444285.1	Q2S696	sru:SRU_0132
SRU_0177	3851449	SRU_0177	5-oxoprolinase	NC_007677.1	246627	248729	minus	K01473	N-methylhydantoinase A		YP_444330.1	Q2S651	sru:SRU_0177
SRU_0238	3852803	SRU_0238	alkaline phosphatase family protein	NC_007677.1	317533	319095	plus	K01077	alkaline phosphatase	Alkaline phosphatase (EC 3.1.3.1)	YP_444384.1	Q2S5Z7	sru:SRU_0238
SRU_0239	3852750	SRU_0239	lipoate-protein ligase A	NC_007677.1	319474	320610	minus	K03800	lipoate---protein ligase	Lipoate-protein ligase A	YP_444385.1	Q2S5Z6	sru:SRU_0239
SRU_0275	3850782	tkt	transketolase	NC_007677.1	369681	371711	plus	K00615	transketolase	Transketolase2C N-terminal section (EC 2.2.1.1)	YP_444421.1	Q2S5W0	sru:SRU_0275
SRU_0276	3851335	SRU_0276	translaldolase	NC_007677.1	371828	372508	plus	K00616	transaldolase	Transaldolase (EC 2.2.1.2)	YP_444422.1	Q2S5V9	sru:SRU_0276
SRU_0300	3850585	SRU_0300	ribonucleoside-diphosphate reductase	NC_007677.1	399757	402441	plus	K00525	ribonucleoside-diphosphate reductase alpha chain		YP_444446.1	Q2S5T5	sru:SRU_0300
SRU_0301	3850836	SRU_0301	bifunctional aspartate kinase/diaminopimelate decarboxylase protein	NC_007677.1	402598	405210	plus	K12526	bifunctional diaminopimelate decarboxylase / aspartate kinase	Aspartokinase (EC 2.7.2.4) / Diaminopimelate decarboxylase (EC 4.1.1.20)	YP_444447.1	Q2S5T4	sru:SRU_0301
SRU_0308	3851884	nosZ	nitrous oxide reductase	NC_007677.1	414287	416176	plus	K00376	nitrous-oxide reductase	Nitrous-oxide reductase (EC 1.7.99.6)	YP_444454.1	Q2S5S7	sru:SRU_0308
SRU_0313	3851237	coxB2	cytochrome c oxidase subunit II	NC_007677.1	421496	422017	plus	K02275	cytochrome c oxidase subunit II		YP_444459.1	Q2S5S2	sru:SRU_0313
SRU_0314	3851663	coxA2	cytochrome c oxidase subunit I	NC_007677.1	422014	423687	plus	K02274	cytochrome c oxidase subunit I		YP_444460.1	Q2S5S1	sru:SRU_0314
SRU_0322	3850871	SRU_0322	cytochrome-c oxidase	NC_007677.1	429042	430556	plus	K00404	cytochrome c oxidase cbb3-type subunit I		YP_444468.1	Q2S5R3	sru:SRU_0322
SRU_0323	3850473	SRU_0323	cytochrome c oxidase, cbb3-type subunit II	NC_007677.1	430601	431197	plus				YP_444469.1	Q2S5R2	sru:SRU_0323
SRU_0325	3851179	SRU_0325	heavy metal translocating P-type ATPase subfamily protein	NC_007677.1	432247	434214	plus	K01533	Cu2+-exporting ATPase	Lead2C cadmium2C zinc and mercury transporting ATPase (EC 3.6.3.3) (EC 3.6.3.5)%3B Copper-translocating P-type ATPase (EC 3.6.3.4)	YP_444471.1	Q2S5R0	sru:SRU_0325
SRU_0326	3852874	SRU_0326	metallo-beta-lactamase superfamily protein	NC_007677.1	434440	436005	plus	K01069	hydroxyacylglutathione hydrolase		YP_444472.1	Q2S5Q9	sru:SRU_0326
SRU_0332	3851165	SRU_0332	TENA/THI-4 family protein	NC_007677.1	442680	443393	minus	K03707	thiaminase (transcriptional activator TenA)		YP_444478.1	Q2S5Q3	sru:SRU_0332
SRU_0335	3850813	SRU_0335	heavy-metal transporting CPx-type ATPase	NC_007677.1	447916	450297	minus	K01533	Cu2+-exporting ATPase	Copper-translocating P-type ATPase (EC 3.6.3.4)	YP_444481.1	Q2S5Q0	sru:SRU_0335
SRU_0337	3850899	SRU_0337	undecaprenyl-diphosphatase 1	NC_007677.1	454227	455039	plus	K06153	undecaprenyl-diphosphatase	Undecaprenyl-diphosphatase (EC 3.6.1.27)	YP_444483.1	Q2S5P8	sru:SRU_0337
SRU_0348	3853152	pncB	nicotinate phosphoribosyltransferase	NC_007677.1	466337	467725	minus	K00763	nicotinate phosphoribosyltransferase	Nicotinate phosphoribosyltransferase (EC 2.4.2.11)	YP_444494.1	Q2S5N7	sru:SRU_0348
SRU_0362	3852423	SRU_0362	glycosyl hydrolase family protein	NC_007677.1	495285	497120	plus	K01208	cyclomaltodextrinase / maltogenic alpha-amylase / neopullulanase		YP_444508.1	Q2S5M3	sru:SRU_0362
SRU_0364	3852921	SRU_0364	5-formyltetrahydrofolate cyclo-ligase	NC_007677.1	497844	498554	plus	K01934	5-formyltetrahydrofolate cyclo-ligase		YP_444510.1	Q2S5M1	sru:SRU_0364
SRU_0368	3852713	chb	beta-N-acetylhexosaminidase	NC_007677.1	505170	507827	plus	K12373	hexosaminidase		YP_444514.1	Q2S5L7	sru:SRU_0368
SRU_0372	3852330	SRU_0372	beta-N-acetylglucosaminidase	NC_007677.1	512684	515623	plus			Beta-hexosaminidase (EC 3.2.1.52)	YP_444518.1	Q2S5L3	sru:SRU_0372
SRU_0382	3851504	kbl	2-amino-3-ketobutyrate coenzyme A ligase	NC_007677.1	522614	523807	minus	K00639	glycine C-acetyltransferase	2-amino-3-ketobutyrate coenzyme A ligase (EC 2.3.1.29)	YP_444527.1	Q2S5K4	sru:SRU_0382
SRU_0383	3850579	SRU_0383	epimerase/reductase	NC_007677.1	523934	524941	minus			L-threonine 3-dehydrogenase (EC 1.1.1.103)	YP_444528.1	Q2S5K3	sru:SRU_0383
SRU_0385	3852513	glnA	glutamine synthetase, type I	NC_007677.1	525778	527175	plus	K01915	glutamine synthetase	Glutamine synthetase type I (EC 6.3.1.2)	YP_444530.1	Q2S5K1	sru:SRU_0385
SRU_0386	3852672	purB	adenylosuccinate lyase	NC_007677.1	527382	528794	plus	K01756	adenylosuccinate lyase	Adenylosuccinate lyase (EC 4.3.2.2)	YP_444531.1	Q2S5K0	sru:SRU_0386
SRU_0393	3853007	SRU_0393	NADH-quinone oxidoreductase chain a	NC_007677.1	536439	536813	plus	K00330	NADH-quinone oxidoreductase subunit A	NADH ubiquinone oxidoreductase chain A (EC 1.6.5.3)	YP_444538.1	Q2S5J3	sru:SRU_0393
SRU_0394	3851114	SRU_0394	NADH-quinone oxidoreductase subunit B	NC_007677.1	537009	537650	plus	K00331	NADH-quinone oxidoreductase subunit B	NADH-ubiquinone oxidoreductase chain B (EC 1.6.5.3)	YP_444539.1	Q2S5J2	sru:SRU_0394
SRU_0395	3850968	SRU_0395	NADH-quinone oxidoreductase subunit C/D	NC_007677.1	537734	538438	plus	K00332	NADH-quinone oxidoreductase subunit C	NADH-ubiquinone oxidoreductase chain C (EC 1.6.5.3)	YP_444540.1	Q2S5J1	sru:SRU_0395
SRU_0396	3851013	nuoD	NADH dehydrogenase I subunit D	NC_007677.1	538494	539849	plus	K00333	NADH-quinone oxidoreductase subunit D	NADH-ubiquinone oxidoreductase chain D (EC 1.6.5.3)	YP_444541.1	Q2S5J0	sru:SRU_0396
SRU_0397	3852837	SRU_0397	NADH-ubiquinone oxidoreductase 24 kDa subunit	NC_007677.1	539875	540624	minus	K00334	nuoE; NADH-quinone oxidoreductase subunit E [EC:7.1.1.2]		YP_444542.1	Q2S5I9	sru:SRU_0397
SRU_0398	3853104	SRU_0398	respiratory-chain NADH dehydrogenase 51 Kd subunit family protein	NC_007677.1	540695	542089	plus	K00335	NADH-quinone oxidoreductase subunit F	NADH-ubiquinone oxidoreductase chain F (EC 1.6.5.3)	YP_444543.1	Q2S5I8	sru:SRU_0398
SRU_0400	3851323	nuoG	NADH dehydrogenase i subunit G	NC_007677.1	542810	544549	plus	K00336	NADH-quinone oxidoreductase subunit G	NADH-ubiquinone oxidoreductase chain G (EC 1.6.5.3)	YP_444545.1	Q2S5I6	sru:SRU_0400
SRU_0403	3850356	SRU_0403	NAD(+) synthase	NC_007677.1	545996	547699	plus	K01950	NAD+ synthase (glutamine-hydrolysing)	NAD synthetase (EC 6.3.1.5) / Glutamine amidotransferase chain of NAD synthetase	YP_444548.1	Q2S5I3	sru:SRU_0403
SRU_0412	3851780	folA	dihydrofolate reductase	NC_007677.1	557848	558408	minus	K00287	dihydrofolate reductase	Dihydrofolate reductase (EC 1.5.1.3)	YP_444558.1	Q2S5H3	sru:SRU_0412
SRU_0414	3850600	SRU_0414	amidase	NC_007677.1	558409	559992	minus	K01426	amidase		YP_444559.1	Q2S5H2	sru:SRU_0414
SRU_0419	3851912	thyA	thymidylate synthase	NC_007677.1	567015	568082	minus	K00560	thymidylate synthase	Thymidylate synthase (EC 2.1.1.45)	YP_444564.1	Q2S5G7	sru:SRU_0419
SRU_0422	3852402	cysH	phosophoadenylyl-sulfate reductase subfamily protein	NC_007677.1	569303	570061	plus	K00390	phosphoadenosine phosphosulfate reductase	Phosphoadenylyl-sulfate reductase [thioredoxin] (EC 1.8.4.8) / Adenylyl-sulfate reductase [thioredoxin] (EC 1.8.4.10)	YP_444567.1	Q2S5G4	sru:SRU_0422
SRU_0423	3852113	SRU_0423	pyruvate synthase	NC_007677.1	570217	572115	plus	K00174	2-oxoglutarate/2-oxoacid ferredoxin oxidoreductase subunit alpha		YP_444568.1	Q2S5G3	sru:SRU_0423
SRU_0424	3851147	SRU_0424	2-oxoglutarate ferredoxin oxidoreductase subunit beta	NC_007677.1	572268	573632	plus	K00175	2-oxoglutarate/2-oxoacid ferredoxin oxidoreductase subunit beta		YP_444569.1	Q2S5G2	sru:SRU_0424
SRU_0427	3852595	SRU_0427	amine oxidase, flavin-containing	NC_007677.1	574708	575790	plus	K00274	monoamine oxidase		YP_444572.1	Q2S5F9	sru:SRU_0427
SRU_0431	3850772	proV	glycine betaine/L-proline ABC transporter ATP-binding protein	NC_007677.1	577551	578648	plus	K02000	glycine betaine/proline transport system ATP-binding protein	L-proline glycine betaine ABC transport system permease protein ProV (TC 3.A.1.12.1)	YP_444576.1	Q2S5F5	sru:SRU_0431
SRU_0432	3852974	SRU_0432	glycine betaine/L-proline transport system permease proW	NC_007677.1	578719	579597	plus			L-proline glycine betaine ABC transport system permease protein ProW (TC 3.A.1.12.1)	YP_444577.1	Q2S5F4	sru:SRU_0432
SRU_0456	3851628	ileS	isoleucyl-tRNA synthetase	NC_007677.1	1923136	1926036	minus	K01870	isoleucyl-tRNA synthetase	Isoleucyl-tRNA synthetase (EC 6.1.1.5)	YP_444601.1	Q2S5D0	sru:SRU_0456
SRU_0459	3852231	prsA	ribose-phosphate pyrophosphokinase	NC_007677.1	615844	616821	plus	K00948	ribose-phosphate pyrophosphokinase		YP_444604.1	Q2S5C7	sru:SRU_0459
SRU_0461	3850896	SRU_0461	deoxycytidine triphosphate deaminase	NC_007677.1	617656	618219	plus			deoxycytidine triphosphate deaminase	YP_444606.1	Q2S5C5	sru:SRU_0461
SRU_0479	3852759	cysD	O-acetylhomoserine sulfhydrylase	NC_007677.1	649032	650444	plus	K01740	O-acetylhomoserine (thiol)-lyase	O-acetylhomoserine sulfhydrylase (EC 2.5.1.49) / O-succinylhomoserine sulfhydrylase (EC 2.5.1.48)	YP_444624.1	Q2S5A7	sru:SRU_0479
SRU_0480	3850878	metX	homoserine O-acetyltransferase	NC_007677.1	650575	651633	plus	K00641	homoserine O-acetyltransferase	Homoserine O-acetyltransferase (EC 2.3.1.31)	YP_444625.1	Q2S5A6	sru:SRU_0480
SRU_0481	3850366	lysC	aspartate kinase	NC_007677.1	651765	652718	plus	K00928	aspartate kinase	Aspartokinase (EC 2.7.2.4)	YP_444626.1	Q2S5A5	sru:SRU_0481
SRU_0482	3850792	SRU_0482	bifunctional aspartokinase/homoserine dehydrogenase I	NC_007677.1	652742	653866	plus	K12524	bifunctional aspartokinase / homoserine dehydrogenase 1		YP_444627.1	Q2S5A4	sru:SRU_0482
SRU_0484	3850520	sdhB	succinate dehydrogenase iron-sulfur subunit	NC_007677.1	658694	659425	minus	K00240	succinate dehydrogenase / fumarate reductase, iron-sulfur subunit	Succinate dehydrogenase iron-sulfur protein (EC 1.3.99.1)	YP_444629.1	Q2S5A2	sru:SRU_0484
SRU_0485	3852398	sdhA	succinate dehydrogenase flavoprotein subunit	NC_007677.1	659512	661347	minus	K00239	succinate dehydrogenase / fumarate reductase, flavoprotein subunit	Succinate dehydrogenase flavoprotein subunit (EC 1.3.99.1)	YP_444630.1	Q2S5A1	sru:SRU_0485
SRU_0486	3850463	SRU_0486	succinate dehydrogenase, membrane subunit	NC_007677.1	661371	661823	minus	K00242	sdhD; succinate dehydrogenase / fumarate reductase, membrane anchor subunit		YP_444631.1	Q2S5A0	sru:SRU_0486
SRU_0487	3850960	SRU_0487	succinate dehydrogenase membrane subunit	NC_007677.1	661876	662370	minus	K00241	sdhC; succinate dehydrogenase / fumarate reductase, cytochrome b subunit		YP_444632.1	Q2S599	sru:SRU_0487
SRU_0488	3852908	citA	citrate synthase	NC_007677.1	662502	663857	minus	K01647	citrate synthase	Citrate synthase (si) (EC 2.3.3.1)	YP_444633.1	Q2S598	sru:SRU_0488
SRU_0492	3850342	aroQ	3-dehydroquinate dehydratase	NC_007677.1	667561	667989	plus	K03786	3-dehydroquinate dehydratase II	3-dehydroquinate dehydratase II (EC 4.2.1.10)	YP_444637.1	Q2S594	sru:SRU_0492
SRU_0496	3852705	nuoI	NADH dehydrogenase i, i subunit	NC_007677.1	671446	672054	plus	K00338	NADH-quinone oxidoreductase subunit I	NADH-ubiquinone oxidoreductase chain I (EC 1.6.5.3)	YP_444641.1	Q2S590	sru:SRU_0496
SRU_0498	3852271	holA	DNA polymerase III subunit delta	NC_007677.1	672803	673846	plus	K02340	DNA polymerase III subunit delta	DNA polymerase III delta subunit (EC 2.7.7.7)	YP_444643.1	Q2S588	sru:SRU_0498
SRU_0505	3850481	gdhA	glutamate dehydrogenase	NC_007677.1	677767	679071	plus	K00261	glutamate dehydrogenase (NAD(P)+)	NAD-specific glutamate dehydrogenase (EC 1.4.1.2)%3B NADP-specific glutamate dehydrogenase (EC 1.4.1.4)	YP_444649.1	Q2S582	sru:SRU_0505
SRU_0511	3850958	rpiA	ribose 5-phosphate isomerase A	NC_007677.1	684234	685058	minus	K01807	ribose 5-phosphate isomerase A	Ribose 5-phosphate isomerase A (EC 5.3.1.6)	YP_444654.1	Q2S577	sru:SRU_0511
SRU_0521	3851519	purQ	phosphoribosylformylglycinamidine synthase I	NC_007677.1	695287	695994	minus	K01952	phosphoribosylformylglycinamidine synthase	Phosphoribosylformylglycinamidine synthase2C glutamine amidotransferase subunit (EC 6.3.5.3)	YP_444664.1	Q2S567	sru:SRU_0521
SRU_0523	3850902	ssb	single-strand binding protein	NC_007677.1	697955	698461	minus			Single-stranded DNA-binding protein	YP_444666.1	Q2S565	sru:SRU_0523
SRU_0527	3850747	udk	uridine kinase	NC_007677.1	701565	702236	plus	K00876	uridine kinase	Uridine kinase (EC 2.7.1.48)	YP_444670.1	Q2S561	sru:SRU_0527
SRU_0528	3852408	SRU_0528	transcriptional regulator	NC_007677.1	702266	703036	minus	K03525	type III pantothenate kinase		YP_444671.1	Q2S560	sru:SRU_0528
SRU_0529	3852227	SRU_0529	biotin--acetyl-CoA-carboxylase ligase	NC_007677.1	703064	703861	minus	K03524	BirA family transcriptional regulator, biotin operon repressor / biotin-[acetyl-CoA-carboxylase] ligase		YP_444672.1	Q2S559	sru:SRU_0529
SRU_0531	3851228	SRU_0531	inositol-1-monophosphatase	NC_007677.1	704901	705734	plus	K01092	myo-inositol-1(or 4)-monophosphatase	Inositol-1-monophosphatase (EC 3.1.3.25)	YP_444674.1	Q2S557	sru:SRU_0531
SRU_0532	3851032	fabI	enoyl-(acyl-carrier-protein) reductase	NC_007677.1	705791	706627	plus	K00208	enoyl-[acyl-carrier protein] reductase I	Enoyl-[acyl-carrier-protein] reductase [NADH] (EC 1.3.1.9)	YP_444675.1	Q2S556	sru:SRU_0532
SRU_0538	3852926	SRU_0538	ATP-dependent DNA helicase pcrA	NC_007677.1	713066	715426	plus	K03657	DNA helicase II / ATP-dependent DNA helicase PcrA	ATP-dependent DNA helicase UvrD/PcrA	YP_444681.1	Q2S550	sru:SRU_0538
SRU_0542	3851388	SRU_0542	aminotransferase	NC_007677.1	718212	719051	minus	K00824	D-alanine transaminase	D-alanine aminotransferase (EC 2.6.1.21)	YP_444685.1	Q2S546	sru:SRU_0542
SRU_0544	3850948	pdxH	pyridoxamine 5'-phosphate oxidase	NC_007677.1	719798	720445	minus	K00275	pyridoxamine 5'-phosphate oxidase	Pyridoxamine 5'-phosphate oxidase (EC 1.4.3.5)	YP_444687.1	Q2S544	sru:SRU_0544
SRU_0550	3852693	pyrG	CTP synthetase	NC_007677.1	724839	726536	plus	K01937	CTP synthase	CTP synthase (EC 6.3.4.2)	YP_444693.1	Q2S538	sru:SRU_0550
SRU_0556	3851183	murE	UDP-N-acetylmuramoyl-L-alanyl-D-glutamate--2,6-diaminopimelate ligase	NC_007677.1	731748	733316	plus	K01928	UDP-N-acetylmuramoyl-L-alanyl-D-glutamate--2,6-diaminopimelate ligase	UDP-N-acetylmuramoylalanyl-D-glutamate--22C6-diaminopimelate ligase (EC 6.3.2.13)	YP_444699.1	Q2S532	sru:SRU_0556
SRU_0557	3850721	mraY	phospho-N-acetylmuramoyl-pentapeptide-transferase	NC_007677.1	733374	734531	plus	K01000	phospho-N-acetylmuramoyl-pentapeptide-transferase	Phospho-N-acetylmuramoyl-pentapeptide-transferase (EC 2.7.8.13)	YP_444700.1	Q2S531	sru:SRU_0557
SRU_0558	3851702	murD	UDP-N-acetylmuramoylalanine--D-glutamate ligase	NC_007677.1	734603	735985	plus	K01925	UDP-N-acetylmuramoylalanine--D-glutamate ligase	UDP-N-acetylmuramoylalanine--D-glutamate ligase (EC 6.3.2.9)	YP_444701.1	Q2S530	sru:SRU_0558
SRU_0560	3852552	murG	undecaprenyldiphospho-muramoylpentapeptide beta-N-acetylglucosaminyltransferase	NC_007677.1	737331	738443	plus	K02563	UDP-N-acetylglucosamine--N-acetylmuramyl-(pentapeptide) pyrophosphoryl-undecaprenol N-acetylglucosamine transferase	UDP-N-acetylglucosamine--N-acetylmuramyl-(pentapeptide) pyrophosphoryl-undecaprenol N-acetylglucosamine transferase (EC 2.4.1.227)	YP_444703.1	Q2S528	sru:SRU_0560
SRU_0561	3850553	murC	UDP-N-acetylmuramate--L-alanine ligase	NC_007677.1	738524	739951	plus	K01924	UDP-N-acetylmuramate--alanine ligase		YP_444704.1	Q2S527	sru:SRU_0561
SRU_0567	3852491	manC	mannose-1-phosphate guanylyltransferase	NC_007677.1	747297	748367	plus	K00971	mannose-1-phosphate guanylyltransferase	Mannose-1-phosphate guanylyltransferase (GDP) (EC 2.7.7.22)	YP_444710.1	Q2S521	sru:SRU_0567
SRU_0568	3852391	otsB	trehalose-phosphatase	NC_007677.1	748434	749201	minus	K01087	trehalose 6-phosphate phosphatase	Trehalose-6-phosphate phosphatase (EC 3.1.3.12)	YP_444711.1	Q2S520	sru:SRU_0568
SRU_0569	3850488	SRU_0569	trehalose-6-phosphate synthase domain-containing protein	NC_007677.1	749279	750865	minus	K00697	trehalose 6-phosphate synthase	Alpha2Calpha-trehalose-phosphate synthase [UDP-forming] (EC 2.4.1.15)	YP_444712.1	Q2S519	sru:SRU_0569
SRU_0571	3851611	glpQ	glycerophosphoryl diester phosphodiesterase	NC_007677.1	751241	752197	minus	K01126	glycerophosphoryl diester phosphodiesterase	Glycerophosphoryl diester phosphodiesterase (EC 3.1.4.46)	YP_444714.1	Q2S517	sru:SRU_0571
SRU_0573	3852801	alr	alanine racemase	NC_007677.1	754644	755996	plus	K01775	alanine racemase	Alanine racemase (EC 5.1.1.1)	YP_444716.1	Q2S515	sru:SRU_0573
SRU_0576	3851672	SRU_0576	2-oxoisovalerate dehydrogenase, E1 component subunits alpha and beta	NC_007677.1	758831	760933	plus	K11381	2-oxoisovalerate dehydrogenase E1 component	(Pyruvate) Oxoisovalerate Dehydrogenase Alpha & Beta Fusion like	YP_444719.1	Q2S512	sru:SRU_0576
SRU_0580	3852367	cysD	sulfate adenylyltransferase subunit 2	NC_007677.1	764276	765181	plus	K00957	sulfate adenylyltransferase subunit 2	Sulfate adenylyltransferase subunit 2 (EC 2.7.7.4)	YP_444723.1	Q2S508	sru:SRU_0580
SRU_0581	3852600	SRU_0581	adenylyl-sulfate kinase	NC_007677.1	765391	767310	plus	K00955	bifunctional enzyme CysN/CysC	Adenylylsulfate kinase (EC 2.7.1.25)	YP_444724.1	Q2S507	sru:SRU_0581
SRU_0588	3850496	rfbB	dTDP-glucose 4,6-dehydratase	NC_007677.1	771918	772946	plus	K01710	dTDP-glucose 4,6-dehydratase	dTDP-glucose 42C6-dehydratase (EC 4.2.1.46)	YP_444731.1	Q2S500	sru:SRU_0588
SRU_0589	3852226	rfbA	glucose-1-phosphate thymidylyltransferase	NC_007677.1	773169	774101	plus	K00973	glucose-1-phosphate thymidylyltransferase	Glucose-1-phosphate thymidylyltransferase (EC 2.7.7.24)	YP_444732.1	Q2S4Z9	sru:SRU_0589
SRU_0590	3851331	rfbC	dTDP-4-dehydrorhamnose 3,5-epimerase	NC_007677.1	774130	774690	plus	K01790	dTDP-4-dehydrorhamnose 3,5-epimerase	dTDP-4-dehydrorhamnose 32C5-epimerase (EC 5.1.3.13)	YP_444733.1	Q2S4Z8	sru:SRU_0590
SRU_0591	3851255	rfbD	dTDP-4-dehydrorhamnose reductase	NC_007677.1	774703	775611	plus	K00067	dTDP-4-dehydrorhamnose reductase	dTDP-4-dehydrorhamnose reductase (EC 1.1.1.133)	YP_444734.1	Q2S4Z7	sru:SRU_0591
SRU_0596	3850669	SRU_0596	UDP-glucose dehydrogenase	NC_007677.1	784284	785603	plus	K00012	UDPglucose 6-dehydrogenase	UDP-glucose dehydrogenase (EC 1.1.1.22)	YP_444739.1	Q2S4Z2	sru:SRU_0596
SRU_0597	3851373	SRU_0597	UDP-glucuronate decarboxylase	NC_007677.1	785762	786730	plus	K01710	dTDP-glucose 4,6-dehydratase	dTDP-glucose 42C6-dehydratase (EC 4.2.1.46)	YP_444740.1	Q2S4Z1	sru:SRU_0597
SRU_0600	3852819	SRU_0600	nucleoside-diphosphate-sugar epimerase	NC_007677.1	790352	791347	plus			UDP-glucose 4-epimerase (EC 5.1.3.2)	YP_444743.1	Q2S4Y8	sru:SRU_0600
SRU_0601	3851838	SRU_0601	perosamine synthetase	NC_007677.1	791369	792565	plus	K13010	perosamine synthetase		YP_444744.1	Q2S4Y7	sru:SRU_0601
SRU_0602	3850459	SRU_0602	UDP-N-acetylglucosamine 2-epimerase	NC_007677.1	792693	793865	plus	K01791	UDP-N-acetylglucosamine 2-epimerase (non-hydrolysing)		YP_444745.1	Q2S4Y6	sru:SRU_0602
SRU_0605	3850845	spsE	sialic acid synthase	NC_007677.1	795442	796512	plus	K01654	N-acetylneuraminate synthase		YP_444748.1	Q2S4Y3	sru:SRU_0605
SRU_0608	3851164	SRU_0608	CMP-N-acetlyneuraminic acid synthetase	NC_007677.1	798197	798907	plus			N-Acetylneuraminate cytidylyltransferase (EC 2.7.7.43)	YP_444751.1	Q2S4Y0	sru:SRU_0608
SRU_0618	3851096	SRU_0618	sugar epimerase BlmG	NC_007677.1	813785	814927	plus			dTDP-glucose 42C6-dehydratase (EC 4.2.1.46)	YP_444759.1	Q2S4X2	sru:SRU_0618
SRU_0619	3851861	SRU_0619	UDP-glucuronate 5'-epimerase	NC_007677.1	815116	816099	plus			dTDP-glucose 42C6-dehydratase (EC 4.2.1.46)	YP_444760.1	Q2S4X1	sru:SRU_0619
SRU_0634	3850441	SRU_0634	NAD dependent epimerase/dehydratase family protein	NC_007677.1	832683	833666	plus			dTDP-glucose 42C6-dehydratase (EC 4.2.1.46)	YP_444772.1	Q2S4V9	sru:SRU_0634
SRU_0647	3852440	SRU_0647	Chorismate mutase	NC_007677.1	845454	845933	plus		Chorismate mutase		YP_444785	Q2S4U6	sru:SRU_0647
SRU_0651	3851546	graD	glucose-1-phosphate thymidylyltransferase	NC_007677.1	848219	849394	plus	K00973	glucose-1-phosphate thymidylyltransferase	Glucose-1-phosphate thymidylyltransferase (EC 2.7.7.24)	YP_444789.1	Q2S4U2	sru:SRU_0651
SRU_0653	3852800	SRU_0653	D-isomer specific 2-hydroxyacid dehydrogenase NAD binding domain-containing protein	NC_007677.1	852333	853298	plus			Glyoxylate reductase (EC 1.1.1.79) / Glyoxylate reductase (EC 1.1.1.26) / Hydroxypyruvate reductase (EC 1.1.1.81)	YP_444791.1	Q2S4U0	sru:SRU_0653
SRU_0660	3850692	malQ	4-alpha-glucanotransferase	NC_007677.1	863029	864549	minus	K00705	4-alpha-glucanotransferase	4-alpha-glucanotransferase (amylomaltase) (EC 2.4.1.25)	YP_444798.1	Q2S4T3	sru:SRU_0660
SRU_0663	3851452	aroK	shikimate kinase	NC_007677.1	867025	867639	minus	K00891	shikimate kinase	Shikimate kinase I (EC 2.7.1.71)	YP_444801.1	Q2S4T0	sru:SRU_0663
SRU_0666	3852494	SRU_0666	amidinotransferase	NC_007677.1	868908	870215	plus	K01478	arginine deiminase	Arginine deiminase (EC 3.5.3.6)	YP_444804.1	Q2S4S7	sru:SRU_0666
SRU_0667	3852846	SRU_0667	pyridine nucleotide-disulfide oxidoreductase class-II	NC_007677.1	870386	871369	plus			Thioredoxin reductase (EC 1.8.1.9)	YP_444805.1	Q2S4S6	sru:SRU_0667
SRU_0669	3851476	SRU_0669	D-3-phosphoglycerate dehydrogenase	NC_007677.1	872435	873973	minus			D-3-phosphoglycerate dehydrogenase (EC 1.1.1.95)	YP_444807.1	Q2S4S4	sru:SRU_0669
SRU_0670	3852087	sucD	succinyl-CoA synthetase subunit alpha	NC_007677.1	873995	874861	minus	K01902	succinyl-CoA synthetase alpha subunit	Succinyl-CoA ligase [ADP-forming] alpha chain (EC 6.2.1.5)	YP_444808.1	Q2S4S3	sru:SRU_0670
SRU_0671	3851622	SRU_0671	amidase	NC_007677.1	1258846	1260534	minus	K02433	aspartyl-tRNA(Asn)/glutamyl-tRNA(Gln) amidotransferase subunit A	Aspartyl-tRNA(Asn) amidotransferase subunit A (EC 6.3.5.6) @ Glutamyl-tRNA(Gln) amidotransferase subunit A (EC 6.3.5.7)	YP_444809.1	Q2S4S2	sru:SRU_0671
SRU_0673	3851369	add	adenosine deaminase	NC_007677.1	877367	878557	plus	K01488	adenosine deaminase	Adenosine deaminase (EC 3.5.4.4)	YP_444811.1	Q2S4S0	sru:SRU_0673
SRU_0674	3852115	aroA	3-phosphoshikimate 1-carboxyvinyltransferase	NC_007677.1	878852	880144	plus	K00800	3-phosphoshikimate 1-carboxyvinyltransferase	5-Enolpyruvylshikimate-3-phosphate synthase (EC 2.5.1.19)	YP_444812.1	Q2S4R9	sru:SRU_0674
SRU_0681	3852560	SRU_0681	L-lactate dehydrogenase	NC_007677.1	886554	887504	plus	K00016	L-lactate dehydrogenase	L-lactate dehydrogenase (EC 1.1.1.27)	YP_444819.1	Q2S4R2	sru:SRU_0681
SRU_0682	3852207	ispG	4-hydroxy-3-methylbut-2-en-1-yl diphosphate synthase	NC_007677.1	887568	888941	minus	K03526	(E)-4-hydroxy-3-methylbut-2-enyl-diphosphate synthase		YP_444820.1	Q2S4R1	sru:SRU_0682
SRU_0685	3851398	SRU_0685	serine/threonine protein phosphatase family protein	NC_007677.1	890971	891726	plus	K03269	UDP-2,3-diacylglucosamine hydrolase	UDP-22C3-diacylglucosamine diphosphatase (EC 3.6.1.54)	YP_444823.1	Q2S4Q8	sru:SRU_0685
SRU_0686	3850469	SRU_0686	transglycosylase domain-containing protein	NC_007677.1	891778	894153	plus	K05366	penicillin-binding protein 1A	Multimodular transpeptidase-transglycosylase (EC 2.4.1.129) (EC 3.4.-.-)	YP_444824.1	Q2S4Q7	sru:SRU_0686
SRU_0689	3851712	ispE	4-diphosphocytidyl-2C-methyl-D-erythritol kinase	NC_007677.1	896446	897417	minus	K00919	4-diphosphocytidyl-2-C-methyl-D-erythritol kinase	4-diphosphocytidyl-2-C-methyl-D-erythritol kinase (EC 2.7.1.148)	YP_444827.1	Q2S4Q4	sru:SRU_0689
SRU_0690	3852821	thrB	homoserine kinase	NC_007677.1	897377	898336	minus	K00872	homoserine kinase	Homoserine kinase (EC 2.7.1.39)	YP_444828.2		sru:SRU_0690
SRU_0691	3851022	thrA	bifunctional aspartokinase I/homoserine dehydrogenase I	NC_007677.1	898488	900953	minus	K12524	bifunctional aspartokinase / homoserine dehydrogenase 1	Aspartokinase (EC 2.7.2.4) / Homoserine dehydrogenase (EC 1.1.1.3)	YP_444829.1	Q2S4Q2	sru:SRU_0691
SRU_0692	3850487	SRU_0692	purine nucleoside phosphorylase I	NC_007677.1	901062	901919	minus	K03783	purine-nucleoside phosphorylase		YP_444830.1	Q2S4Q1	sru:SRU_0692
SRU_0697	3850993	SRU_0697	GAF domain-containing protein	NC_007677.1	907202	907714	minus	K08968	L-methionine (R)-S-oxide reductase		YP_444835.1	Q2S4P6	sru:SRU_0697
SRU_0703	3852105	trkA	TRK potassium uptake system protein	NC_007677.1	913164	913895	plus			Trk system potassium uptake protein TrkA	YP_444841.1	Q2S4P0	sru:SRU_0703
SRU_0709	3851759	SRU_0709	IMP dehydrogenase/GMP reductase	NC_007677.1	918881	920032	plus			Sorbitol dehydrogenase (EC 1.1.1.14)	YP_444847.1	Q2S4N4	sru:SRU_0709
SRU_0710	3852151	SRU_0710	zinc-containing alcohol dehydrogenase	NC_007677.1	920073	921140	minus	K00001	alcohol dehydrogenase	Alcohol dehydrogenase (EC 1.1.1.1)	YP_444848.1	Q2S4N3	sru:SRU_0710
SRU_0716	3850759	ssb	single-strand binding protein	NC_007677.1	924748	925260	plus			Single-stranded DNA-binding protein	YP_444854.1	Q2S4M7	sru:SRU_0716
SRU_0717	3853153	SRU_0717	phenylalanine and histidine ammonia-lyase	NC_007677.1	925441	926994	plus	K10774	tyrosine ammonia-lyase		YP_444855.1	Q2S4M6	sru:SRU_0717
SRU_0722	3852739	hutH	histidine ammonia-lyase	NC_007677.1	933270	934763	plus	K01745	histidine ammonia-lyase	Histidine ammonia-lyase (EC 4.3.1.3)	YP_444860.1	Q2S4M1	sru:SRU_0722
SRU_0727	3852975	hisG	ATP phosphoribosyltransferase	NC_007677.1	942493	943344	minus	K00765	ATP phosphoribosyltransferase		YP_444865.1	Q2S4L6	sru:SRU_0727
SRU_0728	3851473	hisE	phosphoribosyl-ATP pyrophosphatase	NC_007677.1	943469	943732	minus	K01523	phosphoribosyl-ATP pyrophosphohydrolase	Phosphoribosyl-ATP pyrophosphatase (EC 3.6.1.31)	YP_444866.1	Q2S4L5	sru:SRU_0728
SRU_0729	3852677	SRU_0729	bioY family protein	NC_007677.1	944011	944610	plus	K03523	biotin transport system substrate-specific component	Substrate-specific component BioY of biotin ECF transporter	YP_444867.1	Q2S4L4	sru:SRU_0729
SRU_0736	3851921	SRU_0736	short chain dehydrogenase/reductase family oxidoreductase	NC_007677.1	947999	948772	plus	K00059	3-oxoacyl-[acyl-carrier protein] reductase	3-oxoacyl-[acyl-carrier protein] reductase (EC 1.1.1.100)	YP_444874.1	Q2S4K7	sru:SRU_0736
SRU_0742	3851394	brp	bacteriorhodopsin-like protein	NC_007677.1	953761	954645	minus	K21817	beta-carotene 15,15'-dioxygenase		YP_444880.1	Q2S4K1	sru:SRU_0742
SRU_0746	3850680	hemN	coproporphyrinogen III oxidase	NC_007677.1	957306	958688	plus			Coproporphyrinogen III oxidase2C oxygen-independent (EC 1.3.99.22)	YP_444883.1	Q2S4J8	sru:SRU_0746
SRU_0756	3851287	bioB	biotin synthase	NC_007677.1	968906	969985	minus	K01012	biotin synthase	Biotin synthase (EC 2.8.1.6)	YP_444893.1	Q2S4I8	sru:SRU_0756
SRU_0760	3850379	SRU_0760	carbohydrate kinase	NC_007677.1	974405	975343	plus			Ribokinase (EC 2.7.1.15)	YP_444897.1	Q2S4I4	sru:SRU_0760
SRU_0761	3851495	folB	dihydroneopterin aldolase	NC_007677.1	975403	975831	plus	K01633	7,8-dihydroneopterin aldolase/epimerase/oxygenase		YP_444898.1	Q2S4I3	sru:SRU_0761
SRU_0775	3852710	glyA	serine hydroxymethyltransferase	NC_007677.1	986911	988209	plus	K00600	glycine hydroxymethyltransferase	Serine hydroxymethyltransferase (EC 2.1.2.1)	YP_444912.1	Q2S4G9	sru:SRU_0775
SRU_0785	3850390	SRU_0785	xylose repressor	NC_007677.1	997594	998577	minus	K00845	glucokinase		YP_444921.1	Q2S4G0	sru:SRU_0785
SRU_0787	3851834	eno	phosphopyruvate hydratase	NC_007677.1	998974	1000263	minus	K01689	enolase	Enolase (EC 4.2.1.11)	YP_444923.1	Q2S4F8	sru:SRU_0787
SRU_0791	3850548	SRU_0791	glycogen synthase	NC_007677.1	1004989	1005780	minus	K00703	starch synthase		YP_444927.1	Q2S4F4	sru:SRU_0791
SRU_0796	3852772	lipA	lipoyl synthase	NC_007677.1	1010140	1011138	minus	K03644	lipoyl synthase		YP_444932.2		sru:SRU_0796
SRU_0804	3851329	corA	magnesium and cobalt transport protein CorA	NC_007677.1	1023513	1024697	plus			Magnesium and cobalt transport protein CorA	YP_444940.1	Q2S4E1	sru:SRU_0804
SRU_0808	3850562	SRU_0808	small conductance mechanosensitive ion channel (MscS) family protein	NC_007677.1	1027509	1028387	minus			Potassium efflux system KefA protein / Small-conductance mechanosensitive channel	YP_444944.1	Q2S4D7	sru:SRU_0808
SRU_0811	3851338	SRU_0811	2-oxoglutarate dehydrogenase, E2 component, dihydrolipoamide succinyltransferase	NC_007677.1	1031637	1033556	minus	K00658	2-oxoglutarate dehydrogenase E2 component (dihydrolipoamide succinyltransferase)	Dihydrolipoamide acyltransferase component of branched-chain alpha-keto acid dehydrogenase complex (EC 2.3.1.168)	YP_444947.1	Q2S4D4	sru:SRU_0811
SRU_0815	3852726	SRU_0815	ribose-phosphate pyrophosphokinase	NC_007677.1	1037621	1038583	minus	K00948	ribose-phosphate pyrophosphokinase	Ribose-phosphate pyrophosphokinase (EC 2.7.6.1)	YP_444951.1	Q2S4D0	sru:SRU_0815
SRU_0822	3851002	SRU_0822	Ppx/GppA phosphatase family protein	NC_007677.1	1044392	1045399	minus	K01524	exopolyphosphatase / guanosine-5'-triphosphate,3'-diphosphate pyrophosphatase		YP_444957.1	Q2S4C4	sru:SRU_0822
SRU_0824	3850806	ubiE	ubiquinone/menaquinone biosynthesis methyltransferase UbiE	NC_007677.1	1046228	1046962	minus	K03183	demethylmenaquinone methyltransferase / 2-methoxy-6-polyprenyl-1,4-benzoquinol methylase	2-heptaprenyl-12C4-naphthoquinone methyltransferase MenG (EC 2.1.1.163)	YP_444959.1	Q2S4C2	sru:SRU_0824
SRU_0825	3851480	pfkA	6-phosphofructokinase	NC_007677.1	1047272	1048354	minus	K00850	6-phosphofructokinase 1	6-phosphofructokinase (EC 2.7.1.11)	YP_444960.1	Q2S4C1	sru:SRU_0825
SRU_0828	3852173	pycA	acetyl-CoA carboxylase biotin carboxyl carrier protein subunit	NC_007677.1	1050092	1050652	plus	K01960	pyruvate carboxylase subunit B		YP_444963.1	Q2S4B8	sru:SRU_0828
SRU_0838	3852758	SRU_0838	PTS system transporter subunit IIA	NC_007677.1	1068969	1069454	plus	K02768	PTS system, fructose-specific IIA component		YP_444973.1	Q2S4A8	sru:SRU_0838
SRU_0839	3850449	hisS	histidyl-tRNA synthetase	NC_007677.1	2266701	2268335	minus	K01892	histidyl-tRNA synthetase	Histidyl-tRNA synthetase (EC 6.1.1.21)	YP_444974.1	Q2S4A7	sru:SRU_0839
SRU_0846	3850951	glgB	glycogen branching protein	NC_007677.1	1079966	1081834	minus	K00700	1,4-alpha-glucan branching enzyme		YP_444981.1	Q2S4A0	sru:SRU_0846
SRU_0847	3852261	SRU_0847	trehalose synthase	NC_007677.1	1081880	1085338	minus	K05343	maltose alpha-D-glucosyltransferase / alpha-amylase	Trehalose synthase (EC 5.4.99.16)	YP_444982.1	Q2S499	sru:SRU_0847
SRU_0850	3851411	gfo	glucose-fructose oxidoreductase	NC_007677.1	1089816	1091213	plus	K00118	glucose-fructose oxidoreductase	glucose-fructose oxidoreductase	YP_444985.1	Q2S496	sru:SRU_0850
SRU_0855	3852575	SRU_0855	TRK potassium uptake system protein	NC_007677.1	1098230	1098907	minus			Trk system potassium uptake protein TrkA	YP_444990.1	Q2S491	sru:SRU_0855
SRU_0857	3851609	SRU_0857	DNA polymerase III subunit delta'	NC_007677.1	1099984	1101171	plus	K02341	DNA polymerase III subunit delta'	DNA polymerase III delta prime subunit (EC 2.7.7.7)	YP_444991.1	Q2S490	sru:SRU_0857
SRU_0864	3850514	pgl	6-phosphogluconolactonase	NC_007677.1	1106637	1107467	minus	K01057	6-phosphogluconolactonase	6-phosphogluconolactonase (EC 3.1.1.31)2C eukaryotic type	YP_444998.1	Q2S483	sru:SRU_0864
SRU_0874	3851362	SRU_0874	haloalkane dehalogenase	NC_007677.1	1117769	1118617	minus	K01563	haloalkane dehalogenase		YP_445008.1	Q2S473	sru:SRU_0874
SRU_0890	3852788	smc	chromosome segregation protein SMC	NC_007677.1	1139241	1142801	plus			Chromosome partition protein smc	YP_445024.1	Q2S457	sru:SRU_0890
SRU_0895	3852331	ggt	gamma-glutamyltransferase	NC_007677.1	1150913	1152739	plus	K00681	gamma-glutamyltranspeptidase / glutathione hydrolase	Gamma-glutamyltranspeptidase (EC 2.3.2.2)	YP_445029.1	Q2S452	sru:SRU_0895
SRU_0897	3850580	purF	amidophosphoribosyltransferase	NC_007677.1	1153321	1155021	minus	K00764	amidophosphoribosyltransferase	Amidophosphoribosyltransferase (EC 2.4.2.14)	YP_445031.1	Q2S450	sru:SRU_0897
SRU_0902	3851937	ald	alanine dehydrogenase	NC_007677.1	1158965	1160188	minus	K00259	alanine dehydrogenase	Alanine dehydrogenase (EC 1.4.1.1)	YP_445036.1	Q2S445	sru:SRU_0902
SRU_0905	3852691	lysS	lysyl-tRNA synthetase	NC_007677.1	2428395	2430284	plus	K04567	lysyl-tRNA synthetase, class II	Lysyl-tRNA synthetase (class II) (EC 6.1.1.6)	YP_445039.1	Q2S442	sru:SRU_0905
SRU_0915	3851793	atpA	ATP synthase F1 subunit alpha	NC_007677.1	1171450	1173105	plus	K02111	F-type H+-transporting ATPase subunit alpha	ATP synthase alpha chain (EC 3.6.3.14)	YP_445049.1	Q2S432	sru:SRU_0915
SRU_0916	3852454	atpG	ATP synthase F1 subunit gamma	NC_007677.1	1173258	1174184	plus			ATP synthase gamma chain (EC 3.6.3.14)	YP_445050.1	Q2S431	sru:SRU_0916
SRU_0922	3851746	SRU_0922	hypothetical protein	NC_007677.1	1179536	1180606	plus			5-methyltetrahydropteroyltriglutamate--homocysteine methyltransferase (EC 2.1.1.14)	YP_445055.1	Q2S426	sru:SRU_0922
SRU_0931	3851391	SRU_0931	thiosulfate sulfurtransferase	NC_007677.1	1193882	1195498	minus	K21028	molybdopterin synthase sulfurtransferase		YP_445064.1	Q2S417	sru:SRU_0931
SRU_0933	3850817	leuS	leucyl-tRNA synthetase	NC_007677.1	1294327	1296036	minus	K01869	leucyl-tRNA synthetase	Leucyl-tRNA synthetase (EC 6.1.1.4)	YP_445066.1	Q2S415	sru:SRU_0933
SRU_0936	3850424	accB	acetyl-CoA carboxylase, biotin carboxyl carrier protein	NC_007677.1	1200563	1201192	plus			Biotin carboxyl carrier protein of acetyl-CoA carboxylase	YP_445069.1	Q2S412	sru:SRU_0936
SRU_0937	3850744	accC	acetyl-CoA carboxylase biotin carboxylase subunit	NC_007677.1	1201349	1202824	plus	K01961	acetyl-CoA carboxylase, biotin carboxylase subunit	Biotin carboxylase of acetyl-CoA carboxylase (EC 6.3.4.14)	YP_445070.1	Q2S411	sru:SRU_0937
SRU_0938	3851655	SRU_0938	aspartate aminotransferase	NC_007677.1	1202963	1204177	plus	K00812	aspartate aminotransferase	Aspartate aminotransferase (EC 2.6.1.1)	YP_445071.1	Q2S410	sru:SRU_0938
SRU_0947	3850571	SRU_0947	short chain dehydrogenase/reductase family oxidoreductase	NC_007677.1	1214066	1214869	plus			3-oxoacyl-[acyl-carrier protein] reductase (EC 1.1.1.100)	YP_445080.1	Q2S401	sru:SRU_0947
SRU_0955	3851233	folK	2-amino-4-hydroxy-6-hydroxymethyldihydropteridine pyrophosphokinase	NC_007677.1	1221778	1222332	plus	K00950	2-amino-4-hydroxy-6-hydroxymethyldihydropteridine diphosphokinase	2-amino-4-hydroxy-6-hydroxymethyldihydropteridine pyrophosphokinase (EC 2.7.6.3)	YP_445087.1	Q2S3Z4	sru:SRU_0955
SRU_0956	3851855	dck	deoxyguanosine kinase/deoxyadenosine kinase subunit	NC_007677.1	1222286	1223071	plus			Deoxyadenosine kinase (EC 2.7.1.76) / Deoxyguanosine kinase (EC 2.7.1.113)	YP_445088.1	Q2S3Z3	sru:SRU_0956
SRU_0959	3852760	carA	carbamoyl-phosphate synthase small subunit	NC_007677.1	1224443	1225603	plus	K01956	carbamoyl-phosphate synthase small subunit	Carbamoyl-phosphate synthase small chain (EC 6.3.5.5)	YP_445091.1	Q2S3Z0	sru:SRU_0959
SRU_0960	3850839	carB	carbamoyl-phosphate synthase large subunit	NC_007677.1	1225724	1228552	plus	K01955	carbamoyl-phosphate synthase large subunit	Carbamoyl-phosphate synthase large chain (EC 6.3.5.5)	YP_445092.1	Q2S3Y9	sru:SRU_0960
SRU_0961	3853049	SRU_0961	phosphatidylserine decarboxylase	NC_007677.1	1229806	1230489	plus	K01613	phosphatidylserine decarboxylase	Phosphatidylserine decarboxylase (EC 4.1.1.65)	YP_445093.1	Q2S3Y8	sru:SRU_0961
SRU_0962	3851113	SRU_0962	phosphatidylserine synthase	NC_007677.1	1230650	1231381	plus	K17103	CDP-diacylglycerol---serine O-phosphatidyltransferase	CDP-diacylglycerol--serine O-phosphatidyltransferase (EC 2.7.8.8)	YP_445094.1	Q2S3Y7	sru:SRU_0962
SRU_0963	3851553	purS	phosphoribosylformylglycinamidine (FGAM) synthase	NC_007677.1	1231437	1231715	plus	K01952	phosphoribosylformylglycinamidine synthase		YP_445095.1	Q2S3Y6	sru:SRU_0963
SRU_0969	3852528	dapD	2,3,4,5-tetrahydropyridine-2,6-dicarboxylate N-succinyltransferase	NC_007677.1	1235119	1235961	minus	K00674	2,3,4,5-tetrahydropyridine-2-carboxylate N-succinyltransferase	22C32C42C5-tetrahydropyridine-22C6-dicarboxylate N-succinyltransferase (EC 2.3.1.117)	YP_445101.1	Q2S3Y0	sru:SRU_0969
SRU_0970	3852247	dnaG	DNA primase	NC_007677.1	1236378	1238345	plus	K02316	DNA primase	DNA primase (EC 2.7.7.-)	YP_445102.1	Q2S3X9	sru:SRU_0970
SRU_0975	3850365	guaA	GMP synthase	NC_007677.1	1242334	1243071	minus	K01951	GMP synthase (glutamine-hydrolysing)		YP_445107.1	Q2S3X4	sru:SRU_0975
SRU_0979	3852400	dnaE	DNA polymerase III subunit alpha	NC_007677.1	1247212	1250712	minus	K02337	DNA polymerase III subunit alpha	DNA polymerase III alpha subunit (EC 2.7.7.7)	YP_445111.1	Q2S3X0	sru:SRU_0979
SRU_0980	3850533	SRU_0980	xylose isomerase	NC_007677.1	1250984	1252126	minus	K01805	xylose isomerase		YP_445112.1	Q2S3W9	sru:SRU_0980
SRU_0981	3851217	SRU_0981	carbohydrate kinase	NC_007677.1	1252129	1253745	minus	K00854	xylulokinase	Xylulose kinase (EC 2.7.1.17)	YP_445113.1	Q2S3W8	sru:SRU_0981
SRU_0986	3851895	argS	arginyl-tRNA synthetase	NC_007677.1	1619807	1620094	plus	K01887	arginyl-tRNA synthetase	Arginyl-tRNA synthetase (EC 6.1.1.19)	YP_445118.1	Q2S3W3	sru:SRU_0986
SRU_0989	3852305	SRU_0989	rhodanese-like domain-containing protein	NC_007677.1	1263433	1264419	plus	K01011	thiosulfate/3-mercaptopyruvate sulfurtransferase		YP_445121.1	Q2S3W0	sru:SRU_0989
SRU_1005	3850477	SRU_1005	DHH domain-containing protein	NC_007677.1	1284744	1285817	plus	K06881	bifunctional oligoribonuclease and PAP phosphatase NrnA		YP_445137.1	Q2S3U4	sru:SRU_1005
SRU_1006	3850448	pdxA	4-hydroxythreonine-4-phosphate dehydrogenase PdxA	NC_007677.1	1285887	1287095	plus	K00097	4-hydroxythreonine-4-phosphate dehydrogenase	4-hydroxythreonine-4-phosphate dehydrogenase (EC 1.1.1.262)	YP_445138.1	Q2S3U3	sru:SRU_1006
SRU_1013	3853098	hemB	delta-aminolevulinic acid dehydratase	NC_007677.1	1293212	1294234	minus	K01698	porphobilinogen synthase	Porphobilinogen synthase (EC 4.2.1.24)	YP_445145.1	Q2S3T6	sru:SRU_1013
SRU_1014	3852127	cysS	cysteinyl-tRNA synthetase	NC_007677.1	2908804	2910342	minus	K01883	cysteinyl-tRNA synthetase	Cysteinyl-tRNA synthetase (EC 6.1.1.16)	YP_445146.1	Q2S3T5	sru:SRU_1014
SRU_1018	3850913	SRU_1018	phosphoribosyl-AMP cyclohydrolase domain-containing protein	NC_007677.1	1297627	1298010	plus	K01496	phosphoribosyl-AMP cyclohydrolase	Phosphoribosyl-AMP cyclohydrolase (EC 3.5.4.19)	YP_445150.1	Q2S3T1	sru:SRU_1018
SRU_1019	3851301	SRU_1019	proline permease	NC_007677.1	1298013	1299449	minus			FIG01040780: hypothetical protein	YP_445151.1	Q2S3T0	sru:SRU_1019
SRU_1027	3851070	pykA	pyruvate kinase	NC_007677.1	1307678	1309108	plus	K00873	pyruvate kinase	Pyruvate kinase (EC 2.7.1.40)	YP_445159.1	Q2S3S2	sru:SRU_1027
SRU_1030	3851097	rpsL	30S ribosomal protein S12	NC_007677.1	1314697	1315071	plus			SSU ribosomal protein S12p (S23e)	YP_445162.2	Q2S3R9	sru:SRU_1030
SRU_1031	3851286	rpsG	30S ribosomal protein S7	NC_007677.1	1315119	1315592	plus			SSU ribosomal protein S7p (S5e)	YP_445163.1	Q2S3R8	sru:SRU_1031
SRU_1034	3850742	rpsJ	30S ribosomal protein S10	NC_007677.1	1319147	1319458	plus			SSU ribosomal protein S10p (S20e)	YP_445166.1	Q2S3R5	sru:SRU_1034
SRU_1035	3852905	rplC	50S ribosomal protein L3	NC_007677.1	1319991	1320617	plus			LSU ribosomal protein L3p (L3e)	YP_445167.1	Q2S3R4	sru:SRU_1035
SRU_1036	3852960	rplD	50S ribosomal protein L4/L1 family protein	NC_007677.1	1320691	1321338	plus			LSU ribosomal protein L4p (L1e)	YP_445168.1	Q2S3R3	sru:SRU_1036
SRU_1038	3851579	rplB	50S ribosomal protein L2	NC_007677.1	1321747	1322598	plus			LSU ribosomal protein L2p (L8e)	YP_445170.1	Q2S3R1	sru:SRU_1038
SRU_1039	3852090	rpsS	30S ribosomal protein S19	NC_007677.1	1322674	1322967	plus			SSU ribosomal protein S19p (S15e)	YP_445171.1	Q2S3R0	sru:SRU_1039
SRU_1041	3850591	rpsC	30S ribosomal protein S3	NC_007677.1	1323483	1324193	plus			SSU ribosomal protein S3p (S3e)	YP_445173.1	Q2S3Q8	sru:SRU_1041
SRU_1042	3851336	rplP	50S ribosomal protein L16	NC_007677.1	1324254	1324691	plus			LSU ribosomal protein L16p (L10e)	YP_445174.1	Q2S3Q7	sru:SRU_1042
SRU_1044	3852453	SRU_1044	30S ribosomal protein S17	NC_007677.1	1325009	1325317	plus			SSU ribosomal protein S17p (S11e)	YP_445176.1	Q2S3Q5	sru:SRU_1044
SRU_1045	3852939	rplN	50S ribosomal protein L14	NC_007677.1	1325402	1325770	plus			LSU ribosomal protein L14p (L23e)	YP_445177.1	Q2S3Q4	sru:SRU_1045
SRU_1046	3850536	rplX	50S ribosomal protein L24	NC_007677.1	1325860	1326195	plus			LSU ribosomal protein L24p (L26e)	YP_445178.1	Q2S3Q3	sru:SRU_1046
SRU_1047	3851940	rplE	50S ribosomal protein L5	NC_007677.1	1326329	1326904	plus			LSU ribosomal protein L5p (L11e)	YP_445179.1	Q2S3Q2	sru:SRU_1047
SRU_1048	3853115	rpS	30S ribosomal protein S14	NC_007677.1	1326979	1327248	plus			SSU ribosomal protein S14p (S29e) @ SSU ribosomal protein S14p (S29e)2C zinc-dependent	YP_445180.1	Q2S3Q1	sru:SRU_1048
SRU_1049	3852157	rpsH	30S ribosomal protein S8	NC_007677.1	1327342	1327743	plus			SSU ribosomal protein S8p (S15Ae)	YP_445181.1	Q2S3Q0	sru:SRU_1049
SRU_1050	3850398	rplF	50S ribosomal protein L6	NC_007677.1	1327811	1328365	plus			LSU ribosomal protein L6p (L9e)	YP_445182.1	Q2S3P9	sru:SRU_1050
SRU_1051	3852614	rplR	50S ribosomal protein L18	NC_007677.1	1328441	1328800	plus			LSU ribosomal protein L18p (L5e)	YP_445183.1	Q2S3P8	sru:SRU_1051
SRU_1052	3851852	rpsE	30S ribosomal protein S5	NC_007677.1	1328851	1329378	plus			SSU ribosomal protein S5p (S2e)	YP_445184.1	Q2S3P7	sru:SRU_1052
SRU_1053	3850482	rplO	50S ribosomal protein L15	NC_007677.1	1329478	1329978	plus			LSU ribosomal protein L15p (L27Ae)	YP_445185.1	Q2S3P6	sru:SRU_1053
SRU_1055	3852736	map	methionine aminopeptidase	NC_007677.1	1331439	1332263	plus	K01265	methionyl aminopeptidase	Methionine aminopeptidase (EC 3.4.11.18)	YP_445187.1	Q2S3P4	sru:SRU_1055
SRU_1057	3851277	rpsM	30S ribosomal protein S13	NC_007677.1	1332573	1332956	plus			SSU ribosomal protein S13p (S18e)	YP_445189.1	Q2S3P2	sru:SRU_1057
SRU_1058	3850429	SRU_1058	30S ribosomal protein S11	NC_007677.1	1332972	1333448	plus			SSU ribosomal protein S11p (S14e)	YP_445190.1	Q2S3P1	sru:SRU_1058
SRU_1059	3851908	rpsD	30S ribosomal protein S4	NC_007677.1	1333558	1334160	plus			SSU ribosomal protein S4p (S9e)	YP_445191.1	Q2S3P0	sru:SRU_1059
SRU_1060	3851770	rpoA	DNA-directed RNA polymerase subunit alpha	NC_007677.1	1334278	1335243	plus	K03040	DNA-directed RNA polymerase subunit alpha	DNA-directed RNA polymerase alpha subunit (EC 2.7.7.6)	YP_445192.1	Q2S3N9	sru:SRU_1060
SRU_1061	3850559	rplQ	50S ribosomal protein L17	NC_007677.1	1335330	1335923	plus			LSU ribosomal protein L17p	YP_445193.1	Q2S3N8	sru:SRU_1061
SRU_1062	3850676	spoT	RelA/SpoT family protein	NC_007677.1	1336119	1338359	plus	K01139	GTP diphosphokinase / guanosine-3',5'-bis(diphosphate) 3'-diphosphatase	GTP pyrophosphokinase (EC 2.7.6.5)2C (p)ppGpp synthetase II / Guanosine-3'2C5'-bis(diphosphate) 3'-pyrophosphohydrolase (EC 3.1.7.2)	YP_445194.1	Q2S3N7	sru:SRU_1062
SRU_1066	3852186	SRU_1066	HIT domain-containing protein	NC_007677.1	1340367	1340906	minus	K19710	ATP adenylyltransferase		YP_445198.1	Q2S3N3	sru:SRU_1066
SRU_1068	3852110	ribE	6,7-dimethyl-8-ribityllumazine synthase	NC_007677.1	1341951	1342421	plus	K00794	6,7-dimethyl-8-ribityllumazine synthase	62C7-dimethyl-8-ribityllumazine synthase (EC 2.5.1.78)	YP_445200.1	Q2S3N1	sru:SRU_1068
SRU_1075	3852112	ndk	nucleoside diphosphate kinase	NC_007677.1	1346023	1346451	plus	K00940	nucleoside-diphosphate kinase	Nucleoside diphosphate kinase (EC 2.7.4.6)	YP_445205.1	Q2S3M6	sru:SRU_1075
SRU_1080	3852044	dapA	4-hydroxy-tetrahydrodipicolinate synthase	NC_007677.1	1350168	1351076	minus	K01714	4-hydroxy-tetrahydrodipicolinate synthase		YP_445210.1	Q2S3M1	sru:SRU_1080
SRU_1081	3850798	dapB	4-hydroxy-tetrahydrodipicolinate reductase	NC_007677.1	1351133	1351843	minus	K00215	4-hydroxy-tetrahydrodipicolinate reductase		YP_445211.1	Q2S3M0	sru:SRU_1081
SRU_1112	3852931	SRU_1112	MazG family protein	NC_007677.1	1402396	1403241	plus	K02428	XTP/dITP diphosphohydrolase		YP_445239.1	Q2S3J2	sru:SRU_1112
SRU_1116	3851811	SRU_1116	acyl-CoA dehydrogenase domain-containing protein	NC_007677.1	1405253	1406449	plus	K00252	glutaryl-CoA dehydrogenase	Glutaryl-CoA dehydrogenase (EC 1.3.99.7)	YP_445243.1	Q2S3I8	sru:SRU_1116
SRU_1118	3851511	topA	DNA topoisomerase I	NC_007677.1	1407572	1410160	plus	K03168	DNA topoisomerase I	DNA topoisomerase I (EC 5.99.1.2)	YP_445245.1	Q2S3I6	sru:SRU_1118
SRU_1119	3850370	rsgA	ribosome-associated GTPase	NC_007677.1	1410236	1411210	minus	K06949	ribosome biogenesis GTPase / thiamine phosphate phosphatase		YP_445246.1	Q2S3I5	sru:SRU_1119
SRU_1123	3851917	SRU_1123	cystathionine beta-synthase	NC_007677.1	1414131	1415648	minus	K01697	cystathionine beta-synthase	Cystathionine beta-synthase (EC 4.2.1.22)	YP_445250.1	Q2S3I1	sru:SRU_1123
SRU_1125	3850809	SRU_1125	succinyl-CoA synthetase beta chain	NC_007677.1	1416928	1418106	plus	K01903	succinyl-CoA synthetase beta subunit	Succinyl-CoA ligase [ADP-forming] beta chain (EC 6.2.1.5)	YP_445252.1	Q2S3H9	sru:SRU_1125
SRU_1130	3850392	SRU_1130	4'-phosphopantetheinyl transferase	NC_007677.1	1423404	1424462	minus	K06133	4'-phosphopantetheinyl transferase		YP_445257.1	Q2S3H4	sru:SRU_1130
SRU_1133	3850474	SRU_1133	lysine 2,3-aminomutase YodO family protein	NC_007677.1	1426204	1427409	minus	K01843	lysine 2,3-aminomutase	Lysine 22C3-aminomutase (EC 5.4.3.2)	YP_445259.1	Q2S3H2	sru:SRU_1133
SRU_1138	3851610	ppsA	phosphoenolpyruvate synthase	NC_007677.1	1431595	1434069	minus	K01007	pyruvate, water dikinase	Phosphoenolpyruvate synthase (EC 2.7.9.2)	YP_445264.1	Q2S3G7	sru:SRU_1138
SRU_1139	3852944	ahcY	adenosylhomocysteinase	NC_007677.1	1434546	1435823	plus	K01251	adenosylhomocysteinase	Adenosylhomocysteinase (EC 3.3.1.1)	YP_445265.1	Q2S3G6	sru:SRU_1139
SRU_1142	3851258	SRU_1142	GHMP kinases ATP-binding protein	NC_007677.1	1437602	1438384	plus	K06982	pantoate kinase	Pantoate kinase2C archaeal (EC 2.7.1.-)	YP_445268.1	Q2S3G3	sru:SRU_1142
SRU_1149	3851430	SRU_1149	aminotransferase	NC_007677.1	1445566	1447080	plus			Cysteine desulfurase (EC 2.8.1.7)	YP_445275.1	Q2S3F6	sru:SRU_1149
SRU_1153	3851647	fabG	3-ketoacyl-ACP reductase	NC_007677.1	1450788	1451609	plus	K00059	3-oxoacyl-[acyl-carrier protein] reductase	3-oxoacyl-[acyl-carrier protein] reductase (EC 1.1.1.100)	YP_445279.1	Q2S3F2	sru:SRU_1153
SRU_1155	3851163	accD	acetyl-CoA carboxylase carboxyltransferase subunit beta	NC_007677.1	1452467	1453315	plus	K01963	acetyl-CoA carboxylase carboxyl transferase subunit beta	Acetyl-coenzyme A carboxyl transferase beta chain (EC 6.4.1.2)	YP_445281.1	Q2S3F0	sru:SRU_1155
SRU_1161	3852873	SRU_1161	cystathionine beta-lyase MetC	NC_007677.1	1461993	1463219	minus	K01739	cystathionine gamma-synthase		YP_445287.1	Q2S3E4	sru:SRU_1161
SRU_1162	3850915	rpmE	50S ribosomal protein L31	NC_007677.1	1463613	1463867	plus			LSU ribosomal protein L31p @ LSU ribosomal protein L31p2C zinc-independent	YP_445288.1	Q2S3E3	sru:SRU_1162
SRU_1163	3852959	pyn	pyrimidine-nucleoside phosphorylase	NC_007677.1	1463913	1465382	plus	K00756	pyrimidine-nucleoside phosphorylase	Pyrimidine-nucleoside phosphorylase (EC 2.4.2.2)	YP_445289.1	Q2S3E2	sru:SRU_1163
SRU_1169	3851709	gltB	glutamate synthase, large subunit	NC_007677.1	1471008	1475552	plus	K00265	glutamate synthase (NADPH/NADH) large chain	Glutamate synthase [NADPH] large chain (EC 1.4.1.13)	YP_445295.1	Q2S3D6	sru:SRU_1169
SRU_1170	3851034	gltD	glutamate synthase	NC_007677.1	1475627	1477207	plus	K00266	glutamate synthase (NADPH/NADH) small chain	Glutamate synthase [NADPH] small chain (EC 1.4.1.13)	YP_445296.1	Q2S3D5	sru:SRU_1170
SRU_1172	3852799	rdgB	RdgB/HAM1 family non-canonical purine NTP pyrophosphatase	NC_007677.1	1477715	1478326	minus	K02428	XTP/dITP diphosphohydrolase		YP_445298.1	Q2S3D3	sru:SRU_1172
SRU_1173	3850786	kgd	alpha-ketoglutarate decarboxylase	NC_007677.1	1478869	1482600	minus	K00164	2-oxoglutarate dehydrogenase E1 component	2-oxoglutarate decarboxylase (EC 4.1.1.71)	YP_445299.1	Q2S3D2	sru:SRU_1173
SRU_1188	3852568	SRU_1188	aminotransferase	NC_007677.1	1499450	1500826	plus			Cysteine desulfurase (EC 2.8.1.7)	YP_445313.1	Q2S3B8	sru:SRU_1188
SRU_1189	3851576	rluD	ribosomal large subunit pseudouridine synthase D	NC_007677.1	1501033	1502082	plus	K06180	23S rRNA pseudouridine1911/1915/1917 synthase	Ribosomal large subunit pseudouridine synthase D (EC 4.2.1.70)	YP_445314.1	Q2S3B7	sru:SRU_1189
SRU_1198	3850938	SRU_1198	small conductance mechanosensitive ion channel (MscS) family protein	NC_007677.1	1509440	1510381	minus	K22044	moderate conductance mechanosensitive channel	Potassium efflux system KefA protein / Small-conductance mechanosensitive channel	YP_445323.1	Q2S3A8	sru:SRU_1198
SRU_1199	3851848	pgk	phosphoglycerate kinase	NC_007677.1	1510427	1511623	minus	K00927	phosphoglycerate kinase	Phosphoglycerate kinase (EC 2.7.2.3)	YP_445324.1	Q2S3A7	sru:SRU_1199
SRU_1200	3850595	gap	glyceraldehyde-3-phosphate dehydrogenase, type I	NC_007677.1	1511715	1512719	minus	K00134	glyceraldehyde 3-phosphate dehydrogenase	NAD-dependent glyceraldehyde-3-phosphate dehydrogenase (EC 1.2.1.12)	YP_445325.1	Q2S3A6	sru:SRU_1200
SRU_1209	3850785	fadD	acyl-CoA synthetase, long-chain-fatty acid:CoA ligase	NC_007677.1	1520747	1522645	plus	K01897	long-chain acyl-CoA synthetase	Long-chain-fatty-acid--CoA ligase (EC 6.2.1.3)	YP_445334.1	Q2S397	sru:SRU_1209
SRU_1210	3853038	SRU_1210	3-hydroxyacyl-CoA dehydrogenase	NC_007677.1	1522773	1525181	plus	K07516	3-hydroxyacyl-CoA dehydrogenase		YP_445335.1	Q2S396	sru:SRU_1210
SRU_1211	3852998	atoB	acetyl-CoA acetyltransferase	NC_007677.1	1525298	1526503	plus	K00632	acetyl-CoA acyltransferase		YP_445336.1	Q2S395	sru:SRU_1211
SRU_1214	3851547	SRU_1214	short chain dehydrogenase/reductase family oxidoreductase	NC_007677.1	1530365	1531219	plus			3-oxoacyl-[acyl-carrier protein] reductase (EC 1.1.1.100)	YP_445339.1	Q2S392	sru:SRU_1214
SRU_1215	3852421	hemG	protoporphyrinogen oxidase	NC_007677.1	1532068	1533453	minus	K00231	protoporphyrinogen/coproporphyrinogen III oxidase	Protoporphyrinogen IX oxidase2C aerobic2C HemY (EC 1.3.3.4)	YP_445341.1	Q2S390	sru:SRU_1215
SRU_1218	3851948	SRU_1218	propionyl-CoA carboxylase subunit beta	NC_007677.1	1534283	1536379	plus			Acetyl-coenzyme A carboxyl transferase alpha chain (EC 6.4.1.2) / Acetyl-coenzyme A carboxyl transferase beta chain (EC 6.4.1.2)%3B Propionyl-CoA carboxylase beta chain (EC 6.4.1.3)	YP_445343.1	Q2S388	sru:SRU_1218
SRU_1223	3852120	SRU_1223	polyprenyl synthetase	NC_007677.1	1539244	1540311	minus	K02523	octaprenyl-diphosphate synthase		YP_445348.1	Q2S383	sru:SRU_1223
SRU_1224	3851292	SRU_1224	hemin ABC transporter permease	NC_007677.1	1540436	1541437	minus			Vitamin B12 ABC transporter2C permease component BtuC	YP_445349.1	Q2S382	sru:SRU_1224
SRU_1225	3852332	SRU_1225	periplasmic binding protein	NC_007677.1	1541458	1542510	minus			Vitamin B12 ABC transporter2C B12-binding component BtuF	YP_445350.1	Q2S381	sru:SRU_1225
SRU_1227	3852497	SRU_1227	2-deoxyribose-5-phosphate aldolase	NC_007677.1	1543999	1545102	plus	K01619	deoxyribose-phosphate aldolase	Deoxyribose-phosphate aldolase (EC 4.1.2.4)	YP_445352.1	Q2S379	sru:SRU_1227
SRU_1228	3850656	SRU_1228	aldehyde dehydrogenase, mitochondrial	NC_007677.1	1545153	1546742	plus	K00128	aldehyde dehydrogenase (NAD+)	Aldehyde dehydrogenase (EC 1.2.1.3)	YP_445353.1	Q2S378	sru:SRU_1228
SRU_1229	3851498	SRU_1229	aldehyde dehydrogenase (NAD) family protein	NC_007677.1	1546643	1547533	plus			Aldehyde dehydrogenase (EC 1.2.1.3)	YP_445354.1	Q2S377	sru:SRU_1229
SRU_1233	3851175	thiO	glycine oxidase ThiO	NC_007677.1	1550758	1552029	plus	K03153	glycine oxidase	Glycine oxidase ThiO (EC 1.4.3.19)	YP_445358.1	Q2S373	sru:SRU_1233
SRU_1235	3853110	thiG	thiazole synthase	NC_007677.1	1552317	1553138	plus	K03149	thiazole synthase		YP_445360.1	Q2S371	sru:SRU_1235
SRU_1236	3850843	SRU_1236	thiamine-phosphate pyrophosphorylase	NC_007677.1	1553494	1554126	plus	K00788	thiamine-phosphate pyrophosphorylase		YP_445361.1	Q2S370	sru:SRU_1236
SRU_1237	3851787	thiD	phosphomethylpyrimidine kinase	NC_007677.1	1554175	1555047	plus	K00941	hydroxymethylpyrimidine/phosphomethylpyrimidine kinase	Hydroxymethylpyrimidine phosphate kinase ThiD (EC 2.7.4.7)	YP_445362.1	Q2S369	sru:SRU_1237
SRU_1246	3852806	SRU_1246	3-hydroxy-3-methylglutaryl-CoA lyase	NC_007677.1	1563682	1564605	plus	K01640	hydroxymethylglutaryl-CoA lyase		YP_445370.1	Q2S361	sru:SRU_1246
SRU_1252	3851194	proB	gamma-glutamyl kinase	NC_007677.1	1570464	1571594	plus	K00931	glutamate 5-kinase	Glutamate 5-kinase (EC 2.7.2.11) / RNA-binding C-terminal domain PUA	YP_445376.1	Q2S355	sru:SRU_1252
SRU_1253	3851520	proA	gamma-glutamyl phosphate reductase	NC_007677.1	1571703	1573013	plus	K00147	glutamate-5-semialdehyde dehydrogenase	Gamma-glutamyl phosphate reductase (EC 1.2.1.41)	YP_445377.1	Q2S354	sru:SRU_1253
SRU_1257	3851074	gcvP	glycine dehydrogenase	NC_007677.1	1577021	1579963	minus	K00281	glycine dehydrogenase	Glycine dehydrogenase [decarboxylating] (glycine cleavage system P protein) (EC 1.4.4.2)	YP_445381.1	Q2S350	sru:SRU_1257
SRU_1260	3851840	dehII	haloacid dehalogenase	NC_007677.1	1583437	1584126	plus	K01560	2-haloacid dehalogenase		YP_445384.1	Q2S347	sru:SRU_1260
SRU_1265	3851595	SRU_1265	deoxynucleoside kinase subfamily protein	NC_007677.1	1595218	1595877	minus			Deoxyadenosine kinase (EC 2.7.1.76) / Deoxyguanosine kinase (EC 2.7.1.113)	YP_445389.1	Q2S342	sru:SRU_1265
SRU_1267	3850865	SRU_1267	aldehyde reductase	NC_007677.1	1596792	1597757	minus	K00002	alcohol dehydrogenase (NADP+)		YP_445391.1	Q2S340	sru:SRU_1267
SRU_1269	3850382	metE	5-methyltetrahydropteroyltriglutamate/homocysteine S-methyltransferase	NC_007677.1	1599300	1601609	plus	K00549	5-methyltetrahydropteroyltriglutamate--homocysteine methyltransferase	5-methyltetrahydropteroyltriglutamate--homocysteine methyltransferase (EC 2.1.1.14)	YP_445393.1	Q2S338	sru:SRU_1269
SRU_1270	3852098	ilvA	serine/threonine dehydratase	NC_007677.1	1601816	1602811	minus	K01754	threonine dehydratase		YP_445394.1	Q2S337	sru:SRU_1270
SRU_1282	3853163	gatC	glutamyl-tRNA(Gln) amidotransferase subunit C	NC_007677.1	1069525	1070832	plus	K02435	aspartyl-tRNA(Asn)/glutamyl-tRNA(Gln) amidotransferase subunit C	Aspartyl-tRNA(Asn) amidotransferase subunit C (EC 6.3.5.6) @ Glutamyl-tRNA(Gln) amidotransferase subunit C (EC 6.3.5.7)	YP_445406.1	Q2S325	sru:SRU_1282
SRU_1285	3851502	galT	galactose-1-phosphate uridylyltransferase	NC_007677.1	1621787	1622899	minus	K00965	UDPglucose--hexose-1-phosphate uridylyltransferase		YP_445409.1	Q2S322	sru:SRU_1285
SRU_1286	3852814	SRU_1286	sodium/alanine symporter	NC_007677.1	1623361	1625439	plus			Na(+)-linked D-alanine glycine permease	YP_445410.1	Q2S321	sru:SRU_1286
SRU_1287	3853154	upp	uracil phosphoribosyltransferase	NC_007677.1	1625518	1626150	plus	K00761	uracil phosphoribosyltransferase	Uracil phosphoribosyltransferase (EC 2.4.2.9)	YP_445411.1	Q2S320	sru:SRU_1287
SRU_1291	3851213	def	peptide deformylase	NC_007677.1	1629197	1629784	plus	K01462	peptide deformylase	Peptide deformylase (EC 3.5.1.88)	YP_445415.1	Q2S316	sru:SRU_1291
SRU_1296	3850905	SRU_1296	asparaginase	NC_007677.1	1633353	1634390	plus	K13051	beta-aspartyl-peptidase (threonine type)	Isoaspartyl aminopeptidase (EC 3.4.19.5) @ Asp-X dipeptidase	YP_445420.1	Q2S311	sru:SRU_1296
SRU_1301	3853081	pgsA	CDP-diacylglycerol--glycerol-3-phosphate 3-phosphatidyltransferase	NC_007677.1	1641646	1642251	plus	K00995	CDP-diacylglycerol--glycerol-3-phosphate 3-phosphatidyltransferase	CDP-diacylglycerol--glycerol-3-phosphate 3-phosphatidyltransferase (EC 2.7.8.5)	YP_445425.1	Q2S306	sru:SRU_1301
SRU_1302	3852574	pyrE	orotate phosphoribosyltransferase	NC_007677.1	1642295	1642972	plus	K00762	orotate phosphoribosyltransferase	Orotate phosphoribosyltransferase (EC 2.4.2.10)	YP_445426.1	Q2S305	sru:SRU_1302
SRU_1303	3852490	cinA	competence/damage-inducible protein CinA	NC_007677.1	1643066	1644304	plus	K03742	nicotinamide-nucleotide amidase	N-terminal domain of CinA protein2C COG1058 / C-terminal domain of CinA type S	YP_445427.1	Q2S304	sru:SRU_1303
SRU_1323	3850909	SRU_1323	cytidine deaminase	NC_007677.1	1666436	1667149	minus			tRNA-specific adenosine-34 deaminase (EC 3.5.4.-)	YP_445447.1	Q2S2Y4	sru:SRU_1323
SRU_1326	3852286	SRU_1326	3'(2'),5'-bisphosphate nucleotidase	NC_007677.1	1669241	1670242	minus	K01082	3'(2'), 5'-bisphosphate nucleotidase	Histidinol-phosphatase [alternative form] (EC 3.1.3.15)	YP_445450.1	Q2S2Y1	sru:SRU_1326
SRU_1334	3853204	pyrB	aspartate carbamoyltransferase	NC_007677.1	1681513	1682481	minus	K00609	aspartate carbamoyltransferase catalytic subunit	Aspartate carbamoyltransferase (EC 2.1.3.2)	YP_445458.1	Q2S2X3	sru:SRU_1334
SRU_1335	3851713	SRU_1335	phosphoribosyl transferase domain-containing protein	NC_007677.1	1682537	1683151	minus	K02825	pyrimidine operon attenuation protein / uracil phosphoribosyltransferase	Uracil phosphoribosyltransferase (EC 2.4.2.9) / Pyrimidine operon regulatory protein PyrR	YP_445459.1	Q2S2X2	sru:SRU_1335
SRU_1342	3851551	SRU_1342	inositol monophosphatase family protein	NC_007677.1	1689207	1690034	minus			Histidinol-phosphatase [alternative form] (EC 3.1.3.15)	YP_445466.1	Q2S2W5	sru:SRU_1342
SRU_1343	3852784	rnc	ribonuclease III	NC_007677.1	1690092	1690838	minus	K03685	ribonuclease III	Ribonuclease III (EC 3.1.26.3)	YP_445467.1	Q2S2W4	sru:SRU_1343
SRU_1344	3852812	SRU_1344	aldehyde dehydrogenase-like protein yneI	NC_007677.1	1690894	1692381	plus	K00135	succinate-semialdehyde dehydrogenase / glutarate-semialdehyde dehydrogenase	Succinate-semialdehyde dehydrogenase [NAD] (EC 1.2.1.24)%3B Succinate-semialdehyde dehydrogenase [NADP+] (EC 1.2.1.79)	YP_445468.1	Q2S2W3	sru:SRU_1344
SRU_1349	3851954	gpm	phosphoglycerate mutase	NC_007677.1	1696259	1696936	plus	K15634	probable phosphoglycerate mutase		YP_445473.1	Q2S2V8	sru:SRU_1349
SRU_1350	3852590	SRU_1350	isochorismate synthase	NC_007677.1	1696917	1698455	plus	K02552	menaquinone-specific isochorismate synthase	Menaquinone-specific isochorismate synthase (EC 5.4.4.2)	YP_445474.1	Q2S2V7	sru:SRU_1350
SRU_1351	3852639	menD	2-succinyl-6-hydroxy-2,4-cyclohexadiene-1-carboxylate synthase	NC_007677.1	1698481	1700256	plus	K02551	2-succinyl-5-enolpyruvyl-6-hydroxy-3-cyclohexene-1-carboxylate synthase	2-succinyl-5-enolpyruvyl-6-hydroxy-3-cyclohexene-1-carboxylic-acid synthase (EC 2.2.1.9)	YP_445475.1	Q2S2V6	sru:SRU_1351
SRU_1353	3850513	menA	1,4-dihydroxy-2-naphthoate octaprenyltransferase	NC_007677.1	1701392	1702360	plus	K02548	1,4-dihydroxy-2-naphthoate octaprenyltransferase	12C4-dihydroxy-2-naphthoate polyprenyltransferase (EC 2.5.1.74)	YP_445477.1	Q2S2V4	sru:SRU_1353
SRU_1354	3850355	menC	o-succinylbenzoic acid (OSB) synthetase	NC_007677.1	1702374	1703474	plus	K02549	O-succinylbenzoate synthase	O-succinylbenzoate synthase (EC 4.2.1.113)	YP_445478.1	Q2S2V3	sru:SRU_1354
SRU_1355	3851638	menE	2-succinylbenzoate-CoA ligase	NC_007677.1	1703485	1704912	plus	K01911	O-succinylbenzoic acid--CoA ligase	O-succinylbenzoic acid--CoA ligase (EC 6.2.1.26)	YP_445479.1	Q2S2V2	sru:SRU_1355
SRU_1363	3850778	glmS	glucosamine--fructose-6-phosphate aminotransferase	NC_007677.1	1711732	1713675	plus	K00820	glucosamine--fructose-6-phosphate aminotransferase (isomerizing)		YP_445487.1	Q2S2U4	sru:SRU_1363
SRU_1366	3851133	rpsR	30S ribosomal protein S18	NC_007677.1	1715696	1715908	plus			SSU ribosomal protein S18p @ SSU ribosomal protein S18p2C zinc-independent	YP_445490.1	Q2S2U1	sru:SRU_1366
SRU_1367	3853182	rplI	50S ribosomal protein L9	NC_007677.1	1715958	1716407	plus			LSU ribosomal protein L9p	YP_445491.1	Q2S2U0	sru:SRU_1367
SRU_1369	3850346	dnaA	chromosomal replication initiator protein DnaA	NC_007677.1	1718032	1719726	minus			Chromosomal replication initiator protein DnaA	YP_445493.1	Q2S2T8	sru:SRU_1369
SRU_1370	3851915	hppD	4-hydroxyphenylpyruvate dioxygenase	NC_007677.1	1720011	1721165	minus	K00457	4-hydroxyphenylpyruvate dioxygenase	4-hydroxyphenylpyruvate dioxygenase (EC 1.13.11.27)	YP_445494.1	Q2S2T7	sru:SRU_1370
SRU_1384	3853003	sufS	SufS subfamily cysteine desulfurase	NC_007677.1	1734084	1735340	minus	K11717	cysteine desulfurase / selenocysteine lyase		YP_445508.1	Q2S2S3	sru:SRU_1384
SRU_1411	3850341	panC	pantoate--beta-alanine ligase	NC_007677.1	1766284	1767171	plus	K01918	pantoate--beta-alanine ligase	Pantoate--beta-alanine ligase (EC 6.3.2.1)	YP_445535.1	Q2S2P6	sru:SRU_1411
SRU_1412	3852001	panD	aspartate 1-decarboxylase	NC_007677.1	1767213	1767653	plus	K01579	aspartate 1-decarboxylase	Aspartate 1-decarboxylase (EC 4.1.1.11)	YP_445536.1	Q2S2P5	sru:SRU_1412
SRU_1413	3851588	SRU_1413	3-hydroxybutyryl-CoA dehydrogenase	NC_007677.1	1767934	1768788	plus	K00074	3-hydroxybutyryl-CoA dehydrogenase	3-hydroxybutyryl-CoA dehydrogenase (EC 1.1.1.157)	YP_445537.1	Q2S2P4	sru:SRU_1413
SRU_1415	3850874	dapF	diaminopimelate epimerase	NC_007677.1	1769969	1770826	plus	K01778	diaminopimelate epimerase	Diaminopimelate epimerase (EC 5.1.1.7)	YP_445539.1	Q2S2P2	sru:SRU_1415
SRU_1419	3851726	rpmA	50S ribosomal protein L27	NC_007677.1	1775432	1775692	minus			LSU ribosomal protein L27p	YP_445543.1	Q2S2N8	sru:SRU_1419
SRU_1420	3850852	rplU	50S ribosomal protein L21	NC_007677.1	1775742	1776260	minus			LSU ribosomal protein L21p	YP_445544.1	Q2S2N7	sru:SRU_1420
SRU_1423	3851075	ybjU	L-allo-threonine aldolase	NC_007677.1	1777644	1778690	minus	K01620	threonine aldolase	Low-specificity L-threonine aldolase (EC 4.1.2.5)	YP_445547.1	Q2S2N4	sru:SRU_1423
SRU_1430	3852301	crtB	phytoene synthase	NC_007677.1	1783239	1784162	minus	K02291	15-cis-phytoene/all-trans-phytoene synthase	Phytoene synthase (EC 2.5.1.32)	YP_445554.1	Q2S2M7	sru:SRU_1430
SRU_1433	3851991	dcd	deoxycytidine triphosphate deaminase	NC_007677.1	1786047	1786604	plus	K01494	dCTP deaminase	Deoxycytidine triphosphate deaminase (EC 3.5.4.13)	YP_445557.1	Q2S2M4	sru:SRU_1433
SRU_1435	3851466	SRU_1435	dihydrodipicolinate synthase	NC_007677.1	1786944	1787882	minus	K01714	4-hydroxy-tetrahydrodipicolinate synthase		YP_445559.1	Q2S2M2	sru:SRU_1435
SRU_1442	3852993	ppx	exopolyphosphatase	NC_007677.1	1794054	1795661	plus	K01524	exopolyphosphatase / guanosine-5'-triphosphate,3'-diphosphate pyrophosphatase		YP_445566.1	Q2S2L5	sru:SRU_1442
SRU_1443	3850660	nuoJ	NADH dehydrogenase i, j subunit	NC_007677.1	1795746	1796369	plus	K00339	NADH-quinone oxidoreductase subunit J	NADH-ubiquinone oxidoreductase chain J (EC 1.6.5.3)	YP_445567.1	Q2S2L4	sru:SRU_1443
SRU_1444	3851584	nuoK	NADH dehydrogenase i, k subunit	NC_007677.1	1796485	1796790	plus	K00340	NADH-quinone oxidoreductase subunit K	NADH-ubiquinone oxidoreductase chain K (EC 1.6.5.3)	YP_445568.1	Q2S2L3	sru:SRU_1444
SRU_1445	3851883	nuoL	NADH dehydrogenase I subunit L	NC_007677.1	1796846	1798843	plus	K00341	NADH-quinone oxidoreductase subunit L	NADH-ubiquinone oxidoreductase chain L (EC 1.6.5.3)	YP_445569.1	Q2S2L2	sru:SRU_1445
SRU_1446	3850447	nuoM	NADH dehydrogenase i, m subunit	NC_007677.1	1798965	1800602	plus	K00342	NADH-quinone oxidoreductase subunit M	NADH-ubiquinone oxidoreductase chain M (EC 1.6.5.3)	YP_445570.1	Q2S2L1	sru:SRU_1446
SRU_1447	3851239	SRU_1447	pterin-4-alpha-carbinolamine dehydratase	NC_007677.1	1800599	1800985	plus	K01724	4a-hydroxytetrahydrobiopterin dehydratase	Pterin-4-alpha-carbinolamine dehydratase (EC 4.2.1.96)	YP_445571.1	Q2S2L0	sru:SRU_1447
SRU_1448	3852963	SRU_1448	proton-translocating NADH-quinone oxidoreductase chain N	NC_007677.1	1801071	1802570	plus	K00343	NADH-quinone oxidoreductase subunit N	NADH-ubiquinone oxidoreductase chain N (EC 1.6.5.3)	YP_445572.1	Q2S2K9	sru:SRU_1448
SRU_1456	3851889	SRU_1456	aldehyde dehydrogenase aldX	NC_007677.1	1813040	1814494	minus	K00128	aldehyde dehydrogenase (NAD+)	%3B Probable coniferyl aldehyde dehydrogenase (EC 1.2.1.68)	YP_445580.1	Q2S2K1	sru:SRU_1456
SRU_1457	3850419	pncA	pyrazinamidase/nicotinamidase	NC_007677.1	1814673	1815299	plus	K08281	nicotinamidase/pyrazinamidase	Nicotinamidase (EC 3.5.1.19)	YP_445581.1	Q2S2K0	sru:SRU_1457
SRU_1459	3851295	yfcX	fatty oxidation complex subunit alpha	NC_007677.1	1816929	1819088	minus	K01782	3-hydroxyacyl-CoA dehydrogenase / enoyl-CoA hydratase / 3-hydroxybutyryl-CoA epimerase	Enoyl-CoA hydratase (EC 4.2.1.17) / Delta(3)-cis-delta(2)-trans-enoyl-CoA isomerase (EC 5.3.3.8) / 3-hydroxyacyl-CoA dehydrogenase (EC 1.1.1.35) / 3-hydroxybutyryl-CoA epimerase (EC 5.1.2.3)	YP_445583.1	Q2S2J8	sru:SRU_1459
SRU_1460	3850681	hadHB	fatty oxidation complex subunit beta	NC_007677.1	1819136	1820518	minus	K00632	acetyl-CoA acyltransferase	3-ketoacyl-CoA thiolase (EC 2.3.1.16) @ Acetyl-CoA acetyltransferase (EC 2.3.1.9)	YP_445584.1	Q2S2J7	sru:SRU_1460
SRU_1463	3850949	glpA	glycerol-3-phosphate dehydrogenase	NC_007677.1	1823881	1825455	minus	K00111	glycerol-3-phosphate dehydrogenase	Aerobic glycerol-3-phosphate dehydrogenase (EC 1.1.5.3)	YP_445587.1	Q2S2J4	sru:SRU_1463
SRU_1471	3850493	glpK	glycerol kinase	NC_007677.1	1833775	1835355	minus	K00864	glycerol kinase	Glycerol kinase (EC 2.7.1.30)	YP_445595.1	Q2S2I6	sru:SRU_1471
SRU_1473	3852470	gpsA	NAD(P)H-dependent glycerol-3-phosphate dehydrogenase	NC_007677.1	1836791	1837816	plus	K00057	glycerol-3-phosphate dehydrogenase (NAD(P)+)	Glycerol-3-phosphate dehydrogenase [NAD(P)+] (EC 1.1.1.94)	YP_445597.1	Q2S2I4	sru:SRU_1473
SRU_1474	3850454	fbp	fructose-1,6-bisphosphatase	NC_007677.1	1837885	1838955	plus	K03841	fructose-1,6-bisphosphatase I	Fructose-12C6-bisphosphatase2C type I (EC 3.1.3.11)	YP_445598.1	Q2S2I3	sru:SRU_1474
SRU_1476	3852962	SRU_1476	enoyl-CoA hydratase/isomerase family protein	NC_007677.1	1839811	1840665	plus			Enoyl-CoA hydratase (EC 4.2.1.17)	YP_445600.1	Q2S2I1	sru:SRU_1476
SRU_1477	3852642	SRU_1477	aconitate hydratase	NC_007677.1	1840846	1842822	plus	K01681	aconitate hydratase	Aconitate hydratase (EC 4.2.1.3)	YP_445601.1	Q2S2I0	sru:SRU_1477
SRU_1479	3852663	purM	phosphoribosylaminoimidazole synthetase	NC_007677.1	1843788	1844801	plus	K01933	phosphoribosylformylglycinamidine cyclo-ligase	Phosphoribosylformylglycinamidine cyclo-ligase (EC 6.3.3.1)	YP_445603.1	Q2S2H8	sru:SRU_1479
SRU_1480	3851574	SRU_1480	membrane protein	NC_007677.1	1844965	1845654	plus	K08591	glycerol-3-phosphate acyltransferase PlsY		YP_445604.1	Q2S2H7	sru:SRU_1480
SRU_1481	3853159	gpsA	NAD(P)H-dependent glycerol-3-phosphate dehydrogenase	NC_007677.1	1845660	1846814	plus	K00057	glycerol-3-phosphate dehydrogenase (NAD(P)+)	Glycerol-3-phosphate dehydrogenase [NAD(P)+] (EC 1.1.1.94)	YP_445605.1	Q2S2H6	sru:SRU_1481
SRU_1483	3851827	SRU_1483	type II DNA topoisomerase, A subunit	NC_007677.1	1847913	1850246	plus	K02469	DNA gyrase subunit A	Topoisomerase IV subunit A (EC 5.99.1.-)	YP_445607.1	Q2S2H4	sru:SRU_1483
SRU_1484	3850627	SRU_1484	type II DNA topoisomerase, B subunit	NC_007677.1	1850303	1852234	plus	K02622	topoisomerase IV subunit B	Topoisomerase IV subunit B (EC 5.99.1.-)	YP_445608.1	Q2S2H3	sru:SRU_1484
SRU_1494	3851129	scpB	segregation and condensation protein B	NC_007677.1	1860911	1861657	plus			Segregation and condensation protein B	YP_445617.1	Q2S2G4	sru:SRU_1494
SRU_1495	3852212	rluB	ribosomal large subunit pseudouridine synthase B	NC_007677.1	1861703	1862452	plus	K06178	23S rRNA pseudouridine2605 synthase	Ribosomal large subunit pseudouridine synthase B (EC 4.2.1.70)	YP_445618.1	Q2S2G3	sru:SRU_1495
SRU_1496	3850975	guaB	inosine-5'-monophosphate dehydrogenase	NC_007677.1	1862465	1863991	plus	K00088	IMP dehydrogenase	Inosine-5'-monophosphate dehydrogenase (EC 1.1.1.205) / CBS domain	YP_445619.1	Q2S2G2	sru:SRU_1496
SRU_1497	3851701	SRU_1497	aminopeptidase P	NC_007677.1	1864039	1865109	plus	K01262	Xaa-Pro aminopeptidase	Aminopeptidase YpdF (MP-2C MA-2C MS-2C AP-2C NP- specific)	YP_445620.1	Q2S2G1	sru:SRU_1497
SRU_1501	3851044	crtY	licopene beta-cyclase	NC_007677.1	1868758	1869513	minus				YP_445624.1	Q2S2F7	sru:SRU_1501
SRU_1502	3851786	crtO	beta-carotene ketolase	NC_007677.1	1869548	1871080	minus				YP_445625.1	Q2S2F6	sru:SRU_1502
SRU_1503	3852572	SRU_1503	cyclase superfamily protein	NC_007677.1	1871524	1872162	plus	K07130	arylformamidase	Kynurenine formamidase2C bacterial (EC 3.5.1.9)	YP_445626.1	Q2S2F5	sru:SRU_1503
SRU_1513	3851982	SRU_1513	carbon-nitrogen family hydrolase	NC_007677.1	1883508	1884353	minus			Aliphatic amidase amiE (EC 3.5.1.4)	YP_445637.1	Q2S2E4	sru:SRU_1513
SRU_1514	3851788	purC	phosphoribosylaminoimidazolesuccinocarboxamide synthase	NC_007677.1	1882537	1883511	plus	K01923	phosphoribosylaminoimidazole-succinocarboxamide synthase	Phosphoribosylaminoimidazole-succinocarboxamide synthase (EC 6.3.2.6)	YP_445636.1	Q2S2E5	sru:SRU_1514
SRU_1517	3852779	pruA	1-pyrroline-5-carboxylate dehydrogenase	NC_007677.1	1886563	1888251	plus	K00294	1-pyrroline-5-carboxylate dehydrogenase	Delta-1-pyrroline-5-carboxylate dehydrogenase (EC 1.5.1.12)	YP_445640.1	Q2S2E1	sru:SRU_1517
SRU_1526	3851486	aroB	3-dehydroquinate synthase	NC_007677.1	1897074	1898177	plus	K01735	3-dehydroquinate synthase	3-dehydroquinate synthase (EC 4.2.3.4)	YP_445648.1	Q2S2D3	sru:SRU_1526
SRU_1538	3852557	SRU_1538	glycerophosphodiester phosphodiesterase	NC_007677.1	1915893	1916843	plus	K01126	glycerophosphoryl diester phosphodiesterase	Glycerophosphoryl diester phosphodiesterase (EC 3.1.4.46)	YP_445660.1	Q2S2C1	sru:SRU_1538
SRU_1544	3851086	alaS	alanyl-tRNA synthetase	NC_007677.1	611236	614478	plus	K01872	alanyl-tRNA synthetase	Alanyl-tRNA synthetase (EC 6.1.1.7)	YP_445665.1	Q2S2B6	sru:SRU_1544
SRU_1547	3851417	SRU_1547	acetyl-CoA acetyltransferase	NC_007677.1	1927960	1929150	minus	K00626	acetyl-CoA C-acetyltransferase	3-ketoacyl-CoA thiolase (EC 2.3.1.16) @ Acetyl-CoA acetyltransferase (EC 2.3.1.9)	YP_445668.1	Q2S2B3	sru:SRU_1547
SRU_1550	3851127	SRU_1550	hydroxypyruvate reductase	NC_007677.1	1934090	1935508	minus	K11529	glycerate 2-kinase	D-glycerate 2-kinase (EC 2.7.1.-)	YP_445671.1	Q2S2B0	sru:SRU_1550
SRU_1552	3851530	thiE	thiamine-phosphate pyrophosphorylase	NC_007677.1	1936836	1937519	plus	K00788	thiamine-phosphate pyrophosphorylase	Thiamin-phosphate pyrophosphorylase (EC 2.5.1.3)	YP_445673.1	Q2S2A8	sru:SRU_1552
SRU_1553	3851890	hemD	uroporphyrinogen-III synthase	NC_007677.1	1937521	1938309	minus	K01719	uroporphyrinogen-III synthase	Uroporphyrinogen-III synthase (EC 4.2.1.75)	YP_445674.1	Q2S2A7	sru:SRU_1553
SRU_1554	3851590	hemC	porphobilinogen deaminase	NC_007677.1	1938310	1939281	minus	K01749	hydroxymethylbilane synthase	Porphobilinogen deaminase (EC 2.5.1.61)	YP_445675.1	Q2S2A6	sru:SRU_1554
SRU_1555	3851349	hemA	glutamyl-tRNA reductase	NC_007677.1	1939392	1940852	minus	K02492	glutamyl-tRNA reductase	Glutamyl-tRNA reductase (EC 1.2.1.70)	YP_445676.1	Q2S2A5	sru:SRU_1555
SRU_1556	3852240	mtnN	5'-methylthioadenosine/S-adenosylhomocysteine nucleosidase	NC_007677.1	1940918	1941748	minus	K01243	adenosylhomocysteine nucleosidase	5'-methylthioadenosine nucleosidase (EC 3.2.2.16) @ S-adenosylhomocysteine nucleosidase (EC 3.2.2.9)	YP_445677.1	Q2S2A4	sru:SRU_1556
SRU_1557	3851195	metG	methionyl-tRNA synthetase	NC_007677.1	1196295	1198886	plus	K01874	methionyl-tRNA synthetase	Methionyl-tRNA synthetase (EC 6.1.1.10)	YP_445678.1	Q2S2A3	sru:SRU_1557
SRU_1559	3852622	hisB	imidazoleglycerol-phosphate dehydratase	NC_007677.1	1945096	1945704	plus	K01693	imidazoleglycerol-phosphate dehydratase	Imidazoleglycerol-phosphate dehydratase (EC 4.2.1.19)	YP_445680.1	Q2S2A1	sru:SRU_1559
SRU_1560	3852492	proC	pyrroline-5-carboxylate reductase	NC_007677.1	1945831	1946649	plus	K00286	pyrroline-5-carboxylate reductase	Pyrroline-5-carboxylate reductase (EC 1.5.1.2)	YP_445681.1	Q2S2A0	sru:SRU_1560
SRU_1561	3851208	hisH	imidazole glycerol phosphate synthase, glutamine amidotransferase subunit	NC_007677.1	1946733	1947389	plus	K02501	glutamine amidotransferase	Imidazole glycerol phosphate synthase amidotransferase subunit (EC 2.4.2.-)	YP_445682.1	Q2S299	sru:SRU_1561
SRU_1564	3851365	hisA	1-(5-phosphoribosyl)-5-[(5-phosphoribosylamino)methylideneamino] imidazole-4-carboxamide isomerase	NC_007677.1	1948281	1949057	plus	K01814	phosphoribosylformimino-5-aminoimidazole carboxamide ribotide isomerase	Phosphoribosylformimino-5-aminoimidazole carboxamide ribotide isomerase (EC 5.3.1.16)	YP_445685.1	Q2S296	sru:SRU_1564
SRU_1571	3850691	mdh	malate dehydrogenase	NC_007677.1	1953448	1954392	plus	K00024	malate dehydrogenase	Malate dehydrogenase (EC 1.1.1.37)	YP_445692.1	Q2S289	sru:SRU_1571
SRU_1594	3851078	SRU_1594	cation-transporting ATPase pacS	NC_007677.1	1979647	1982268	minus	K17686	Cu+-exporting ATPase	Lead2C cadmium2C zinc and mercury transporting ATPase (EC 3.6.3.3) (EC 3.6.3.5)%3B Copper-translocating P-type ATPase (EC 3.6.3.4)	YP_445715.1	Q2S266	sru:SRU_1594
SRU_1603	3853167	lpdA	dihydrolipoamide dehydrogenase	NC_007677.1	1993285	1994754	plus	K00382	dihydrolipoamide dehydrogenase	Dihydrolipoamide dehydrogenase of branched-chain alpha-keto acid dehydrogenase (EC 1.8.1.4)	YP_445724.1	Q2S257	sru:SRU_1603
SRU_1609	3851661	SRU_1609	ATP-NAD kinase	NC_007677.1	2003019	2003810	plus	K00858	NAD+ kinase	NAD kinase (EC 2.7.1.23)	YP_445730.1	Q2S251	sru:SRU_1609
SRU_1611	3852985	fumC	fumarate hydratase	NC_007677.1	2004285	2005691	plus	K01679	fumarate hydratase, class II	Fumarate hydratase class II (EC 4.2.1.2)	YP_445731.2		sru:SRU_1611
SRU_1614	3852527	gldA	glycerol dehydrogenase	NC_007677.1	2008079	2009173	plus	K00005	glycerol dehydrogenase	Glycerol dehydrogenase (EC 1.1.1.6)	YP_445734.1	Q2S247	sru:SRU_1614
SRU_1616	3852616	tyrA	prephenate dehydrogenase	NC_007677.1	2010058	2011203	plus	K04517	prephenate dehydrogenase		YP_445736.1	Q2S245	sru:SRU_1616
SRU_1617	3852980	gcvT	glycine cleavage system T protein	NC_007677.1	2011330	2012454	plus	K00605	aminomethyltransferase	Aminomethyltransferase (glycine cleavage system T protein) (EC 2.1.2.10)	YP_445737.1	Q2S244	sru:SRU_1617
SRU_1618	3853183	SRU_1618	hypothetical protein	NC_007677.1	2012526	2013245	plus	K05979	2-phosphosulfolactate phosphatase	2-phosphosulfolactate phosphatase( EC:3.1.3.71 )	YP_445738.1	Q2S243	sru:SRU_1618
SRU_1620	3852912	purK	5-(carboxyamino)imidazole ribonucleotide synthase	NC_007677.1	2016238	2017377	plus	K01589	5-(carboxyamino)imidazole ribonucleotide synthase		YP_445740.1	Q2S241	sru:SRU_1620
SRU_1621	3851352	purE	5-(carboxyamino)imidazole ribonucleotide mutase	NC_007677.1	2017516	2018028	plus	K01588	5-(carboxyamino)imidazole ribonucleotide mutase		YP_445741.1	Q2S240	sru:SRU_1621
SRU_1623	3852632	tyrS	tyrosyl-tRNA synthetase	NC_007677.1	1162313	1163857	plus	K01866	tyrosyl-tRNA synthetase	Tyrosyl-tRNA synthetase (EC 6.1.1.1)	YP_445743.1	Q2S238	sru:SRU_1623
SRU_1626	3850608	rplS	50S ribosomal protein L19	NC_007677.1	2023011	2023367	minus			LSU ribosomal protein L19p	YP_445746.1	Q2S235	sru:SRU_1626
SRU_1629	3851680	rpsP	30S ribosomal protein S16	NC_007677.1	2024826	2025443	minus			SSU ribosomal protein S16p	YP_445749.1	Q2S232	sru:SRU_1629
SRU_1630	3853096	ffh	signal recognition particle protein	NC_007677.1	2025515	2026900	minus	K03106	signal recognition particle subunit SRP54		YP_445750.1	Q2S231	sru:SRU_1630
SRU_1638	3852807	purN	phosphoribosylglycinamide formyltransferase	NC_007677.1	2038685	2039338	plus	K11175	phosphoribosylglycinamide formyltransferase 1	Phosphoribosylglycinamide formyltransferase (EC 2.1.2.2)	YP_445758.1	Q2S223	sru:SRU_1638
SRU_1639	3852615	purH	bifunctional purine biosynthesis protein PurH	NC_007677.1	2039358	2040944	plus	K00602	phosphoribosylaminoimidazolecarboxamide formyltransferase / IMP cyclohydrolase	IMP cyclohydrolase (EC 3.5.4.10) / Phosphoribosylaminoimidazolecarboxamide formyltransferase (EC 2.1.2.3)	YP_445759.1	Q2S222	sru:SRU_1639
SRU_1651	3851240	ispF	2-C-methyl-D-erythritol 2,4-cyclo diphosphate synthase	NC_007677.1	2050493	2050966	minus	K01770	2-C-methyl-D-erythritol 2,4-cyclodiphosphate synthase	2-C-methyl-D-erythritol 22C4-cyclodiphosphate synthase (EC 4.6.1.12)	YP_445770.1	Q2S211	sru:SRU_1651
SRU_1652	3851264	SRU_1652	hypothetical protein	NC_007677.1	2050995	2051711	minus	K00991	2-C-methyl-D-erythritol 4-phosphate cytidylyltransferase	2-C-methyl-D-erythritol 4-phosphate cytidylyltransferase (EC 2.7.7.60)	YP_445771.1	Q2S210	sru:SRU_1652
SRU_1657	3852866	ylnA	anion permease	NC_007677.1	2056975	2058228	minus			Probable low-affinity inorganic phosphate transporter	YP_445776.1	Q2S205	sru:SRU_1657
SRU_1662	3851105	trpE	anthranilate synthase component I	NC_007677.1	2064907	2066478	plus	K01657	anthranilate synthase component I	Anthranilate synthase2C aminase component (EC 4.1.3.27)	YP_445781.1	Q2S200	sru:SRU_1662
SRU_1664	3851337	trpS	tryptophanyl-tRNA synthetase	NC_007677.1	1942288	1944429	minus	K01867	tryptophanyl-tRNA synthetase	Tryptophanyl-tRNA synthetase (EC 6.1.1.2)	YP_445783.1	Q2S1Z8	sru:SRU_1664
SRU_1665	3851865	SRU_1665	para-aminobenzoate/anthranilate synthase glutamine amidotransferasecomponent II	NC_007677.1	2068274	2068876	plus	K01658	anthranilate synthase component II	Anthranilate synthase2C amidotransferase component (EC 4.1.3.27) @ Para-aminobenzoate synthase2C amidotransferase component (EC 2.6.1.85)	YP_445784.1	Q2S1Z7	sru:SRU_1665
SRU_1666	3852785	trpD	anthranilate phosphoribosyltransferase	NC_007677.1	2068922	2069956	plus	K00766	anthranilate phosphoribosyltransferase	Anthranilate phosphoribosyltransferase (EC 2.4.2.18)	YP_445785.1	Q2S1Z6	sru:SRU_1666
SRU_1667	3851367	trpC	indole-3-glycerol phosphate synthase	NC_007677.1	2070017	2070829	plus	K01609	indole-3-glycerol phosphate synthase	Indole-3-glycerol phosphate synthase (EC 4.1.1.48)	YP_445786.1	Q2S1Z5	sru:SRU_1667
SRU_1668	3852055	trpF	N-(5'phosphoribosyl)anthranilate isomerase	NC_007677.1	2070900	2071565	plus	K01817	phosphoribosylanthranilate isomerase	Phosphoribosylanthranilate isomerase (EC 5.3.1.24)	YP_445787.1	Q2S1Z4	sru:SRU_1668
SRU_1669	3850444	trpB	tryptophan synthase subunit beta	NC_007677.1	2071644	2072864	plus	K01696	tryptophan synthase beta chain	Tryptophan synthase beta chain (EC 4.2.1.20)	YP_445788.1	Q2S1Z3	sru:SRU_1669
SRU_1670	3852941	trpA	tryptophan synthase subunit alpha	NC_007677.1	2072917	2073753	plus	K01695	tryptophan synthase alpha chain	Tryptophan synthase alpha chain (EC 4.2.1.20)	YP_445789.1	Q2S1Z2	sru:SRU_1670
SRU_1677	3851475	SRU_1677	(NAD+) isocitrate dehydrogenase	NC_007677.1	2079955	2080977	minus	K00030	isocitrate dehydrogenase (NAD+)	Isocitrate dehydrogenase [NAD] (EC 1.1.1.41)	YP_445796.1	Q2S1Y5	sru:SRU_1677
SRU_1684	3851639	acs	acetyl-CoA synthase	NC_007677.1	2087745	2089736	minus	K01895	acetyl-CoA synthetase		YP_445803.1	Q2S1X8	sru:SRU_1684
SRU_1685	3852107	SRU_1685	chorismate binding protein	NC_007677.1	2089860	2091707	minus	K03342	para-aminobenzoate synthetase / 4-amino-4-deoxychorismate lyase	Para-aminobenzoate synthase2C aminase component (EC 2.6.1.85) / Aminodeoxychorismate lyase (EC 4.1.3.38)	YP_445804.1	Q2S1X7	sru:SRU_1685
SRU_1689	3852321	SRU_1689	methylmalonyll-CoA mutase	NC_007677.1	2095527	2098835	minus	K11942	isobutyryl-CoA mutase	Methylmalonyl-CoA mutase (EC 5.4.99.2)	YP_445808.1	Q2S1X3	sru:SRU_1689
SRU_1701	3851887	SRU_1701	acyl-coenzyme A oxidase I	NC_007677.1	2108315	2110675	minus	K00232	acyl-CoA oxidase		YP_445820.1	Q2S1W1	sru:SRU_1701
SRU_1702	3850959	hemE	uroporphyrinogen decarboxylase	NC_007677.1	2110687	2111751	minus	K01599	uroporphyrinogen decarboxylase	Uroporphyrinogen III decarboxylase (EC 4.1.1.37)	YP_445821.1	Q2S1W0	sru:SRU_1702
SRU_1703	3851360	SRU_1703	dienelactone hydrolase family protein	NC_007677.1	2111842	2112855	minus	K01061	carboxymethylenebutenolidase		YP_445822.1	Q2S1V9	sru:SRU_1703
SRU_1705	3852417	SRU_1705	lipase	NC_007677.1	2113509	2114519	plus	K01046	triacylglycerol lipase		YP_445824.1	Q2S1V7	sru:SRU_1705
SRU_1708	3850539	tnaA	tryptophanase	NC_007677.1	2116819	2118234	plus	K01667	tryptophanase	Tryptophanase (EC 4.1.99.1)	YP_445827.1	Q2S1V4	sru:SRU_1708
SRU_1709	3850736	ansA	L-asparaginase	NC_007677.1	2118242	2119330	minus	K01424	L-asparaginase		YP_445828.1	Q2S1V3	sru:SRU_1709
SRU_1710	3851428	hpt	hypoxanthine phosphoribosyltransferase	NC_007677.1	2119475	2120074	minus	K00760	hypoxanthine phosphoribosyltransferase	Hypoxanthine-guanine phosphoribosyltransferase (EC 2.4.2.8)	YP_445829.1	Q2S1V2	sru:SRU_1710
SRU_1714	3853131	cdsA	phosphatidate cytidylyltransferase	NC_007677.1	2123939	2124757	minus	K00981	phosphatidate cytidylyltransferase	Phosphatidate cytidylyltransferase (EC 2.7.7.41)	YP_445833.1	Q2S1U8	sru:SRU_1714
SRU_1724	3852050	SRU_1724	Mn-superoxide dismutase	NC_007677.1	2132546	2133163	minus	K04564	superoxide dismutase, Fe-Mn family	Manganese superoxide dismutase (EC 1.15.1.1)	YP_445842.1	Q2S1T9	sru:SRU_1724
SRU_1725	3850685	lys1	saccharopine dehydrogenase	NC_007677.1	2133675	2134868	minus	K00290	saccharopine dehydrogenase (NAD+, L-lysine forming)		YP_445843.1	Q2S1T8	sru:SRU_1725
SRU_1735	3852095	pyrF	orotidine 5'-phosphate decarboxylase	NC_007677.1	2144833	2145828	plus	K01591	orotidine-5'-phosphate decarboxylase	Orotidine 5'-phosphate decarboxylase (EC 4.1.1.23)	YP_445852.1	Q2S1S9	sru:SRU_1735
SRU_1740	3850856	hemL	glutamate-1-semialdehyde-2,1-aminomutase	NC_007677.1	2149984	2151324	minus	K01845	glutamate-1-semialdehyde 2,1-aminomutase	Glutamate-1-semialdehyde aminotransferase (EC 5.4.3.8)	YP_445858.1	Q2S1S3	sru:SRU_1740
SRU_1741	3851756	hemH	ferrochelatase	NC_007677.1	2152010	2153353	minus	K01772	protoporphyrin/coproporphyrin ferrochelatase	Ferrochelatase2C protoheme ferro-lyase (EC 4.99.1.1)	YP_445859.1	Q2S1S2	sru:SRU_1741
SRU_1742	3851909	hemF	coproporphyrinogen III oxidase	NC_007677.1	2153483	2154406	minus	K00228	coproporphyrinogen III oxidase	Coproporphyrinogen III oxidase2C aerobic (EC 1.3.3.3)	YP_445860.1	Q2S1S1	sru:SRU_1742
SRU_1744	3850687	SRU_1744	oxidoreductase	NC_007677.1	2155315	2156343	minus	K21672	2,4-diaminopentanoate dehydrogenase	hypothetical protein	YP_445862.1	Q2S1R9	sru:SRU_1744
SRU_1745	3850971	lysC	aspartate kinase	NC_007677.1	2156419	2157351	minus	K00928	aspartate kinase	Aspartokinase (EC 2.7.2.4)	YP_445863.1	Q2S1R8	sru:SRU_1745
SRU_1757	3851120	rpoC	DNA-directed RNA polymerase subunit beta'	NC_007677.1	2168989	2173335	minus	K03046	DNA-directed RNA polymerase subunit beta'	DNA-directed RNA polymerase beta' subunit (EC 2.7.7.6)	YP_445875.1	Q2S1Q6	sru:SRU_1757
SRU_1758	3851868	rpoB	DNA-directed RNA polymerase subunit beta	NC_007677.1	2173447	2177454	minus	K03043	DNA-directed RNA polymerase subunit beta	DNA-directed RNA polymerase beta subunit (EC 2.7.7.6)	YP_445876.1	Q2S1Q5	sru:SRU_1758
SRU_1760	3852997	rplJ	50S ribosomal protein L10	NC_007677.1	2178412	2178948	minus			LSU ribosomal protein L10p (P0)	YP_445878.1	Q2S1Q3	sru:SRU_1760
SRU_1761	3851218	rplA	50S ribosomal protein L1	NC_007677.1	2179000	2179713	minus			LSU ribosomal protein L1p (L10Ae)	YP_445879.1	Q2S1Q2	sru:SRU_1761
SRU_1770	3853137	scpA	segregation and condensation protein A	NC_007677.1	2187960	2188781	minus			Segregation and condensation protein A	YP_445888.1	Q2S1P3	sru:SRU_1770
SRU_1772	3852773	galE	UDP-glucose 4-epimerase	NC_007677.1	2189042	2190028	minus	K01784	UDP-glucose 4-epimerase	UDP-glucose 4-epimerase (EC 5.1.3.2)	YP_445889.1	Q2S1P2	sru:SRU_1772
SRU_1774	3850596	rpsO	30S ribosomal protein S15	NC_007677.1	2192458	2192724	minus			SSU ribosomal protein S15p (S13e)	YP_445891.1	Q2S1P0	sru:SRU_1774
SRU_1775	3850803	ribF	riboflavin biosynthesis protein RibF	NC_007677.1	2192850	2193785	minus	K11753	riboflavin kinase / FMN adenylyltransferase	Riboflavin kinase (EC 2.7.1.26) / FMN adenylyltransferase (EC 2.7.7.2)	YP_445892.1	Q2S1N9	sru:SRU_1775
SRU_1778	3851608	nusA	transcription elongation factor NusA	NC_007677.1	2197687	2199327	minus			Transcription termination protein NusA	YP_445895.1	Q2S1N6	sru:SRU_1778
SRU_1781	3851089	aspB	aspartate aminotransferase	NC_007677.1	2201376	2202608	minus	K10907	aminotransferase	Aspartate aminotransferase (EC 2.6.1.1)	YP_445898.1	Q2S1N3	sru:SRU_1781
SRU_1782	3851015	SRU_1782	aldehyde dehydrogenase (NAD) family protein	NC_007677.1	2202666	2204255	plus	K00128	aldehyde dehydrogenase (NAD+)	Aldehyde dehydrogenase (EC 1.2.1.3)	YP_445899.1	Q2S1N2	sru:SRU_1782
SRU_1786	3850901	SRU_1786	NAD-dependent malic enzyme	NC_007677.1	2206106	2207587	minus	K00027	malate dehydrogenase (oxaloacetate-decarboxylating)	NADP-dependent malic enzyme (EC 1.1.1.40)	YP_445903.1	Q2S1M8	sru:SRU_1786
SRU_1788	3851346	cmk	cytidylate kinase	NC_007677.1	2210526	2211209	minus	K00945	CMP/dCMP kinase	Cytidylate kinase (EC 2.7.4.14)	YP_445905.1	Q2S1M6	sru:SRU_1788
SRU_1791	3850602	SRU_1791	methylmalonyl-CoA mutase superfamily protein	NC_007677.1	2212682	2214628	plus	K01847	methylmalonyl-CoA mutase		YP_445908.1	Q2S1M3	sru:SRU_1791
SRU_1792	3850764	mutA	methylmalonyl-CoA mutase	NC_007677.1	2214693	2216846	plus	K01847	methylmalonyl-CoA mutase		YP_445909.1	Q2S1M2	sru:SRU_1792
SRU_1795	3853040	SRU_1795	glutaminyl-tRNA synthetase	NC_007677.1	3462777	3463787	plus	K01886	glutaminyl-tRNA synthetase		YP_445912.1	Q2S1L9	sru:SRU_1795
SRU_1796	3852853	gltX	glutamyl-tRNA synthetase	NC_007677.1	2221011	2222531	minus	K01885	glutamyl-tRNA synthetase	Glutamyl-tRNA synthetase (EC 6.1.1.17) @ Glutamyl-tRNA(Gln) synthetase (EC 6.1.1.24)	YP_445913.1	Q2S1L8	sru:SRU_1796
SRU_1820	3852404	acs	acetyl-CoA synthetase	NC_007677.1	2252046	2253920	plus	K01895	acetyl-CoA synthetase		YP_445933.1	Q2S1J8	sru:SRU_1820
SRU_1827	3850405	purA	adenylosuccinate synthetase	NC_007677.1	2260037	2261356	minus	K01939	adenylosuccinate synthase	Adenylosuccinate synthetase (EC 6.3.4.4)	YP_445940.1	Q2S1J1	sru:SRU_1827
SRU_1831	3852007	SRU_1831	lysophospholipase	NC_007677.1	2264931	2265830	plus			Lysophospholipase (EC 3.1.1.5)%3B Monoglyceride lipase (EC 3.1.1.23)%3B putative	YP_445943.1	Q2S1I8	sru:SRU_1831
SRU_1832	3852242	asnS	asparaginyl-tRNA synthetase	NC_007677.1	3463924	3466416	plus	K01893	asparaginyl-tRNA synthetase	Asparaginyl-tRNA synthetase (EC 6.1.1.22)	YP_445945.1	Q2S1I6	sru:SRU_1832
SRU_1835	3851043	pckA	phosphoenolpyruvate carboxykinase	NC_007677.1	2269506	2271113	plus	K01610	phosphoenolpyruvate carboxykinase (ATP)	Phosphoenolpyruvate carboxykinase [ATP] (EC 4.1.1.49)	YP_445948.1	Q2S1I3	sru:SRU_1835
SRU_1838	3851885	asd	aspartate-semialdehyde dehydrogenase	NC_007677.1	2272220	2273311	minus	K00133	aspartate-semialdehyde dehydrogenase	Aspartate-semialdehyde dehydrogenase (EC 1.2.1.11)	YP_445950.1	Q2S1I1	sru:SRU_1838
SRU_1839	3852904	SRU_1839	FolD bifunctional protein	NC_007677.1	2273541	2274434	plus	K01491	methylenetetrahydrofolate dehydrogenase (NADP+) / methenyltetrahydrofolate cyclohydrolase	Methylenetetrahydrofolate dehydrogenase (NADP+) (EC 1.5.1.5) / Methenyltetrahydrofolate cyclohydrolase (EC 3.5.4.9)	YP_445951.1	Q2S1I0	sru:SRU_1839
SRU_1842	3851139	surE	5'-nucleotidase SurE	NC_007677.1	2275967	2276785	minus	K03787	5'-nucleotidase		YP_445954.1	Q2S1H7	sru:SRU_1842
SRU_1843	3850715	panB	3-methyl-2-oxobutanoate hydroxymethyltransferase	NC_007677.1	2276859	2277656	minus	K00606	3-methyl-2-oxobutanoate hydroxymethyltransferase	3-methyl-2-oxobutanoate hydroxymethyltransferase (EC 2.1.2.11)	YP_445955.1	Q2S1H6	sru:SRU_1843
SRU_1847	3850927	uppS	undecaprenyl diphosphate synthase	NC_007677.1	2281877	2282803	minus	K00806	undecaprenyl diphosphate synthase	Undecaprenyl diphosphate synthase (EC 2.5.1.31)	YP_445959.1	Q2S1H2	sru:SRU_1847
SRU_1849	3850434	dxr	1-deoxy-D-xylulose-5-phosphate reductoisomerase	NC_007677.1	2284386	2285591	minus	K00099	1-deoxy-D-xylulose-5-phosphate reductoisomerase	1-deoxy-D-xylulose 5-phosphate reductoisomerase (EC 1.1.1.267)	YP_445961.2		sru:SRU_1849
SRU_1854	3852917	SRU_1854	dTDP-4-dehydrorhamnose reductase	NC_007677.1	2290114	2291037	plus	K00067	dTDP-4-dehydrorhamnose reductase	dTDP-4-dehydrorhamnose reductase (EC 1.1.1.133)	YP_445966.1	Q2S1G5	sru:SRU_1854
SRU_1855	3852116	serS	seryl-tRNA synthetase	NC_007677.1	3156711	3158294	minus	K01875	seryl-tRNA synthetase	Seryl-tRNA synthetase (EC 6.1.1.11)	YP_445967.1	Q2S1G4	sru:SRU_1855
SRU_1856	3851372	fbp	fructose-1,6-bisphosphatase	NC_007677.1	2292470	2293660	minus	K03841	fructose-1,6-bisphosphatase I	Fructose-12C6-bisphosphatase2C type I (EC 3.1.3.11)	YP_445968.1	Q2S1G3	sru:SRU_1856
SRU_1858	3852264	SRU_1858	cysteine desulfurase	NC_007677.1	2294391	2295677	minus	K04487	cysteine desulfurase	Cysteine desulfurase (EC 2.8.1.7)	YP_445970.1	Q2S1G1	sru:SRU_1858
SRU_1859	3853138	murA	UDP-N-acetylglucosamine 1-carboxyvinyltransferase	NC_007677.1	2295679	2297106	plus	K00790	UDP-N-acetylglucosamine 1-carboxyvinyltransferase	UDP-N-acetylglucosamine 1-carboxyvinyltransferase (EC 2.5.1.7)	YP_445971.1	Q2S1G0	sru:SRU_1859
SRU_1862	3852623	purD	phosphoribosylamine--glycine ligase	NC_007677.1	2301769	2303061	minus	K01945	phosphoribosylamine--glycine ligase	Phosphoribosylamine--glycine ligase (EC 6.3.4.13)	YP_445974.1	Q2S1F7	sru:SRU_1862
SRU_1866	3850472	acnA	aconitate hydratase 1	NC_007677.1	2306332	2309064	plus	K01681	aconitate hydratase	Aconitate hydratase (EC 4.2.1.3)	YP_445978.1	Q2S1F3	sru:SRU_1866
SRU_1872	3852983	ptsI	phosphoenolpyruvate-protein phosphotransferase	NC_007677.1	2314542	2316389	minus	K08483	phosphotransferase system, enzyme I, PtsI	Phosphoenolpyruvate-protein phosphotransferase of PTS system (EC 2.7.3.9)	YP_445984.1	Q2S1E7	sru:SRU_1872
SRU_1874	3851124	idsA	polyprenyl synthetase	NC_007677.1	2316800	2317828	minus	K13789	geranylgeranyl diphosphate synthase, type II	Octaprenyl diphosphate synthase (EC 2.5.1.90) / Dimethylallyltransferase (EC 2.5.1.1) / (2E2C6E)-farnesyl diphosphate synthase (EC 2.5.1.10) / Geranylgeranyl pyrophosphate synthetase (EC 2.5.1.29)	YP_445986.1	Q2S1E5	sru:SRU_1874
SRU_1875	3852719	adk	adenylate kinase	NC_007677.1	2317850	2318488	minus	K00939	adenylate kinase	Adenylate kinase (EC 2.7.4.3)	YP_445987.1	Q2S1E4	sru:SRU_1875
SRU_1880	3852822	ispH	4-hydroxy-3-methylbut-2-enyl diphosphate reductase	NC_007677.1	2321348	2322589	plus	K03527	4-hydroxy-3-methylbut-2-en-1-yl diphosphate reductase	4-hydroxy-3-methylbut-2-enyl diphosphate reductase (EC 1.17.1.2)	YP_445992.1	Q2S1D9	sru:SRU_1880
SRU_1894	3852820	SRU_1894	metallopeptidase	NC_007677.1	2339177	2340829	minus			Membrane alanine aminopeptidase N (EC 3.4.11.2)	YP_446005.1	Q2S1C6	sru:SRU_1894
SRU_1900	3852096	idi	isopentenyl-diphosphate delta-isomerase	NC_007677.1	2344117	2344746	plus	K01823	isopentenyl-diphosphate Delta-isomerase	Isopentenyl-diphosphate delta-isomerase (EC 5.3.3.2)	YP_446010.1	Q2S1C1	sru:SRU_1900
SRU_1905	3851620	tpiA	triosephosphate isomerase	NC_007677.1	2349782	2350564	plus	K01803	triosephosphate isomerase (TIM)	Triosephosphate isomerase (EC 5.3.1.1)	YP_446015.1	Q2S1B6	sru:SRU_1905
SRU_1906	3851785	SRU_1906	fructose-bisphosphate aldolase	NC_007677.1	2350591	2351904	plus	K11645	fructose-bisphosphate aldolase, class I	Fructose-bisphosphate aldolase class I (EC 4.1.2.13)	YP_446016.1	Q2S1B5	sru:SRU_1906
SRU_1912	3851758	nadA	quinolinate synthetase	NC_007677.1	2359898	2360992	minus	K03517	quinolinate synthase	Quinolinate synthetase (EC 2.5.1.72)	YP_446022.1	Q2S1A9	sru:SRU_1912
SRU_1913	3850816	nadC	nicotinate-nucleotide pyrophosphorylase	NC_007677.1	2361049	2361903	minus	K00767	nicotinate-nucleotide pyrophosphorylase (carboxylating)	Quinolinate phosphoribosyltransferase [decarboxylating] (EC 2.4.2.19)	YP_446023.1	Q2S1A8	sru:SRU_1913
SRU_1914	3850574	SRU_1914	FAD binding domain-containing protein	NC_007677.1	2362028	2363524	minus	K00278	L-aspartate oxidase	L-aspartate oxidase (EC 1.4.3.16)	YP_446024.1	Q2S1A7	sru:SRU_1914
SRU_1929	3851443	glgC	glucose-1-phosphate adenylyltransferase	NC_007677.1	2386559	2387842	plus	K00975	glucose-1-phosphate adenylyltransferase	Glucose-1-phosphate adenylyltransferase (EC 2.7.7.27)	YP_446039.1	Q2S192	sru:SRU_1929
SRU_1939	3851315	SRU_1939	hypothetical protein	NC_007677.1	2397738	2399027	minus			Glucose-1-phosphate thymidylyltransferase (EC 2.7.7.24)	YP_446049.1	Q2S182	sru:SRU_1939
SRU_1940	3851669	SRU_1940	translaldolase	NC_007677.1	2399249	2399923	plus	K00616	transaldolase	Transaldolase (EC 2.2.1.2)	YP_446050.1	Q2S181	sru:SRU_1940
SRU_1947	3851507	folP	dihydropteroate synthase	NC_007677.1	2408972	2409835	minus	K00796	dihydropteroate synthase	Dihydropteroate synthase (EC 2.5.1.15)	YP_446057.1	Q2S174	sru:SRU_1947
SRU_1949	3852379	rpoD	RNA polymerase sigma-70 factor	NC_007677.1	2411767	2412708	plus			RNA polymerase sigma factor RpoD	YP_446059.1	Q2S172	sru:SRU_1949
SRU_1955	3851565	pheA	prephenate dehydratase	NC_007677.1	2418897	2419757	minus	K04518	prephenate dehydratase	Prephenate dehydratase (EC 4.2.1.51)	YP_446065.1	Q2S166	sru:SRU_1955
SRU_1961	3853142	dut	deoxyuridine 5`-triphosphate nucleotidohydrolase	NC_007677.1	2425728	2426180	minus	K01520	dUTP pyrophosphatase	Deoxyuridine 5'-triphosphate nucleotidohydrolase (EC 3.6.1.23)	YP_446071.1	Q2S160	sru:SRU_1961
SRU_1963	3852594	aspS	aspartyl-tRNA synthetase	NC_007677.1	2291084	2292370	plus	K01876	aspartyl-tRNA synthetase	Aspartyl-tRNA synthetase (EC 6.1.1.12)	YP_446073.1	Q2S158	sru:SRU_1963
SRU_1966	3852097	SRU_1966	pyruvate dehydrogenase subunit beta	NC_007677.1	2431242	2433143	minus	K11381	2-oxoisovalerate dehydrogenase E1 component		YP_446076.1	Q2S155	sru:SRU_1966
SRU_1969	3851983	SRU_1969	pyruvate dehydrogenase complex dihydrolipoyllysine-residue acetyltransferase	NC_007677.1	2435007	2436404	minus	K00627	pyruvate dehydrogenase E2 component (dihydrolipoamide acetyltransferase)	Dihydrolipoamide acetyltransferase component of pyruvate dehydrogenase complex (EC 2.3.1.12)	YP_446079.1	Q2S152	sru:SRU_1969
SRU_1970	3850941	SRU_1970	pyruvate dehydrogenase E1 component subunit beta	NC_007677.1	2436500	2437483	minus	K00162	pyruvate dehydrogenase E1 component beta subunit	Pyruvate dehydrogenase E1 component beta subunit (EC 1.2.4.1)	YP_446080.1	Q2S151	sru:SRU_1970
SRU_1971	3852390	SRU_1971	pyruvate dehydrogenase E1 component subunit alpha	NC_007677.1	2437579	2438991	minus	K00161	pyruvate dehydrogenase E1 component alpha subunit	Pyruvate dehydrogenase E1 component alpha subunit (EC 1.2.4.1)	YP_446081.1	Q2S150	sru:SRU_1971
SRU_1973	3851830	icd	isocitrate dehydrogenase	NC_007677.1	2440244	2441479	plus	K00031	isocitrate dehydrogenase	Isocitrate dehydrogenase [NADP] (EC 1.1.1.42)	YP_446083.1	Q2S148	sru:SRU_1973
SRU_2000	3852163	ppa	inorganic pyrophosphatase	NC_007677.1	2473283	2473828	minus	K01507	inorganic pyrophosphatase	Inorganic pyrophosphatase (EC 3.6.1.1)	YP_446109.1	Q2S122	sru:SRU_2000
SRU_2019	3850695	lacD	tagatose 1,6-diphosphate aldolase	NC_007677.1	2499447	2500505	minus	K01635	tagatose 1,6-diphosphate aldolase		YP_446127.1	Q2S104	sru:SRU_2019
SRU_2022	3851382	ppa	inorganic pyrophosphatase	NC_007677.1	2502493	2503164	minus	K01507	inorganic pyrophosphatase	Inorganic pyrophosphatase (EC 3.6.1.1)	YP_446130.1	Q2S101	sru:SRU_2022
SRU_2039	3852761	SRU_2039	cysteine synthase B	NC_007677.1	2523867	2524820	plus	K12339	cysteine synthase B	Cysteine synthase (EC 2.5.1.47)	YP_446145.1	Q2S0Y6	sru:SRU_2039
SRU_2042	3852137	SRU_2042	MoeZ/MoeB domain-contain protein	NC_007677.1	2525937	2527154	plus	K21147	sulfur-carrier protein adenylyltransferase/sulfurtransferase		YP_446148.1	Q2S0Y3	sru:SRU_2042
SRU_2044	3850920	valS	valyl-tRNA synthetase	NC_007677.1	875168	876712	minus	K01873	valyl-tRNA synthetase	Valyl-tRNA synthetase (EC 6.1.1.9)	YP_446150.1	Q2S0Y1	sru:SRU_2044
SRU_2058	3852603	SRU_2058	NADH dehydrogenase	NC_007677.1	2546297	2547736	minus	K05577	ndhF; NAD(P)H-quinone oxidoreductase subunit 5 [EC:7.1.1.2]		YP_446164.1	Q2S0W7	sru:SRU_2058
SRU_2060	3851266	crtI	phytoene dehydrogenase	NC_007677.1	2549320	2550930	minus	K10027	phytoene desaturase		YP_446166.1	Q2S0W5	sru:SRU_2060
SRU_2063	3851216	aroC	chorismate synthase	NC_007677.1	2555036	2556250	minus	K01736	chorismate synthase	Chorismate synthase (EC 4.2.3.5)	YP_446169.1	Q2S0W2	sru:SRU_2063
SRU_2068	3850666	SRU_2068	acylphosphatase	NC_007677.1	2563869	2564156	minus	K01512	acylphosphatase	Acylphosphate phosphohydrolase (EC 3.6.1.7)2C putative	YP_446174.1	Q2S0V7	sru:SRU_2068
SRU_2069	3851276	phhA	phenylalanine 4-monooxygenase	NC_007677.1	2564321	2565157	minus	K00500	phenylalanine-4-hydroxylase	Phenylalanine-4-hydroxylase (EC 1.14.16.1)	YP_446175.1	Q2S0V6	sru:SRU_2069
SRU_2072	3852730	nadD	nicotinate (nicotinamide) nucleotide adenylyltransferase	NC_007677.1	2566376	2566963	minus	K00969	nicotinate-nucleotide adenylyltransferase	Nicotinate-nucleotide adenylyltransferase (EC 2.7.7.18)	YP_446178.1	Q2S0V3	sru:SRU_2072
SRU_2075	3851256	guaA	GMP synthase	NC_007677.1	2569790	2571370	minus	K01951	GMP synthase (glutamine-hydrolysing)		YP_446181.1	Q2S0V0	sru:SRU_2075
SRU_2076	3850930	gcvH	glycine cleavage system H protein	NC_007677.1	2571488	2571862	minus			Glycine cleavage system H protein	YP_446182.1	Q2S0U9	sru:SRU_2076
SRU_2077	3851952	coaD	pantetheine-phosphate adenylyltransferase	NC_007677.1	2572023	2572517	minus	K00954	pantetheine-phosphate adenylyltransferase	Phosphopantetheine adenylyltransferase (EC 2.7.7.3)	YP_446183.1	Q2S0U8	sru:SRU_2077
SRU_2080	3851792	pdxJ	pyridoxine 5'-phosphate synthase	NC_007677.1	2575007	2575738	plus	K03474	pyridoxine 5-phosphate synthase	Pyridoxine 5'-phosphate synthase (EC 2.6.99.2)	YP_446186.1	Q2S0U5	sru:SRU_2080
SRU_2082	3851421	pdxB	erythronate-4-phosphate dehydrogenase	NC_007677.1	2576703	2577881	minus	K03473	erythronate-4-phosphate dehydrogenase	Erythronate-4-phosphate dehydrogenase (EC 1.1.1.290)	YP_446188.1	Q2S0U3	sru:SRU_2082
SRU_2094	3852395	metF	5,10-methylenetetrahydrofolate reductase	NC_007677.1	2589658	2590617	minus	K00297	methylenetetrahydrofolate reductase (NADPH)	52C10-methylenetetrahydrofolate reductase (EC 1.5.1.20)	YP_446200.1	Q2S0T1	sru:SRU_2094
SRU_2097	3853054	SRU_2097	CAA(3)-type oxidase subunit IV	NC_007677.1	2591793	2592242	minus	K02277	cytochrome c oxidase subunit IV	caa(3)-type oxidase2C subunit IV subfamily2C putative	YP_446203.1	Q2S0S8	sru:SRU_2097
SRU_2098	3852046	SRU_2098	hypothetical protein	NC_007677.1	2592309	2593010	minus	K02276	cytochrome c oxidase subunit III	Cytochrome c oxidase polypeptide III (EC 1.9.3.1)	YP_446204.1	Q2S0S7	sru:SRU_2098
SRU_2099	3851036	coxA1	cytochrome oxidase subunit I	NC_007677.1	2593052	2594797	minus	K02274	cytochrome c oxidase subunit I	Cytochrome c oxidase polypeptide I (EC 1.9.3.1)	YP_446205.1	Q2S0S6	sru:SRU_2099
SRU_2100	3853042	coxB1	cytochrome oxidase subunit II	NC_007677.1	2594880	2595827	minus	K02275	cytochrome c oxidase subunit II	Cytochrome c oxidase polypeptide II (EC 1.9.3.1)	YP_446206.1	Q2S0S5	sru:SRU_2100
SRU_2111	3852816	SRU_2111	phosphofructokinase subfamily protein	NC_007677.1	2610801	2611940	plus	K21071	ATP-dependent phosphofructokinase / diphosphate-dependent phosphofructokinase	6-phosphofructokinase (EC 2.7.1.11)	YP_446217.1	Q2S0R4	sru:SRU_2111
SRU_2115	3852077	SRU_2115	NUDIX family hydrolase	NC_007677.1	2615393	2616022	minus	K01515	ADP-ribose pyrophosphatase	ADP-ribose pyrophosphatase (EC 3.6.1.13)	YP_446221.1	Q2S0R0	sru:SRU_2115
SRU_2127	3851392	hisD	histidinol dehydrogenase	NC_007677.1	2631543	2633009	plus	K00013	histidinol dehydrogenase	Histidinol dehydrogenase (EC 1.1.1.23)	YP_446233.1	Q2S0P8	sru:SRU_2127
SRU_2128	3851857	hisC	histidinol-phosphate aminotransferase	NC_007677.1	2633151	2634215	plus	K00817	histidinol-phosphate aminotransferase	Histidinol-phosphate aminotransferase (EC 2.6.1.9)	YP_446234.1	Q2S0P7	sru:SRU_2128
SRU_2131	3852369	deoD	purine nucleoside phosphorylase	NC_007677.1	2637483	2638271	minus	K03783	purine-nucleoside phosphorylase	Purine nucleoside phosphorylase (EC 2.4.2.1)	YP_446238.1	Q2S0P3	sru:SRU_2131
SRU_2145	3852903	ilvB	acetolactate synthase large subunit	NC_007677.1	2652438	2654228	plus	K01652	acetolactate synthase I/II/III large subunit	Acetolactate synthase large subunit (EC 2.2.1.6)	YP_446250.1	Q2S0N1	sru:SRU_2145
SRU_2146	3851246	SRU_2146	acetolactate synthase small subunit	NC_007677.1	2654252	2654974	plus	K01653	acetolactate synthase I/III small subunit	Acetolactate synthase small subunit (EC 2.2.1.6)	YP_446251.1	Q2S0N0	sru:SRU_2146
SRU_2147	3853037	ilvC	ketol-acid reductoisomerase	NC_007677.1	2655058	2656104	plus	K00053	ketol-acid reductoisomerase		YP_446252.1	Q2S0M9	sru:SRU_2147
SRU_2148	3852711	leuB	3-isopropylmalate dehydrogenase	NC_007677.1	2656040	2657278	plus	K00052	3-isopropylmalate dehydrogenase	3-isopropylmalate dehydrogenase (EC 1.1.1.85)	YP_446253.1	Q2S0M8	sru:SRU_2148
SRU_2149	3852083	leuA	2-isopropylmalate synthase	NC_007677.1	2657454	2659094	plus	K01649	2-isopropylmalate synthase	2-isopropylmalate synthase (EC 2.3.3.13)	YP_446254.1	Q2S0M7	sru:SRU_2149
SRU_2150	3851488	leuC	3-isopropylmalate dehydratase large subunit	NC_007677.1	2659227	2660645	plus	K01703	3-isopropylmalate/(R)-2-methylmalate dehydratase large subunit	3-isopropylmalate dehydratase large subunit (EC 4.2.1.33)	YP_446255.1	Q2S0M6	sru:SRU_2150
SRU_2152	3851556	leuD	3-isopropylmalate dehydratase small subunit	NC_007677.1	2661190	2661807	plus	K01704	3-isopropylmalate/(R)-2-methylmalate dehydratase small subunit	3-isopropylmalate dehydratase small subunit (EC 4.2.1.33)	YP_446257.1	Q2S0M4	sru:SRU_2152
SRU_2153	3852394	ilvD	dihydroxy-acid dehydratase	NC_007677.1	2661829	2663667	plus	K01687	dihydroxy-acid dehydratase	Dihydroxy-acid dehydratase (EC 4.2.1.9)	YP_446258.1	Q2S0M3	sru:SRU_2153
SRU_2154	3850822	SRU_2154	alpha-isopropylmalate/homocitrate synthase family transferase	NC_007677.1	2663716	2665374	plus	K01649	2-isopropylmalate synthase	(R)-citramalate synthase (EC 2.3.1.182)	YP_446259.1	Q2S0M2	sru:SRU_2154
SRU_2160	3852343	mtap	5'-methylthioadenosine phosphorylase	NC_007677.1	2668817	2669608	minus	K00772	5'-methylthioadenosine phosphorylase		YP_446265.1	Q2S0L6	sru:SRU_2160
SRU_2171	3852995	fmt	methionyl-tRNA formyltransferase	NC_007677.1	2686024	2686947	minus	K00604	methionyl-tRNA formyltransferase	Methionyl-tRNA formyltransferase (EC 2.1.2.9)	YP_446276.1	Q2S0K5	sru:SRU_2171
SRU_2173	3852363	SRU_2173	phosphatidylglycerophosphate synthase	NC_007677.1	2688041	2688643	minus	K00995	CDP-diacylglycerol--glycerol-3-phosphate 3-phosphatidyltransferase		YP_446278.1	Q2S0K3	sru:SRU_2173
SRU_2184	3852968	murB	UDP-N-acetylenolpyruvoylglucosamine reductase	NC_007677.1	2709327	2710484	plus	K00075	UDP-N-acetylmuramate dehydrogenase		YP_446289.1	Q2S0J2	sru:SRU_2184
SRU_2197	3852328	SRU_2197	D-alanine--D-alanine ligase	NC_007677.1	2721540	2722844	minus	K01921	D-alanine-D-alanine ligase		YP_446302.1	Q2S0H9	sru:SRU_2197
SRU_2198	3851134	SRU_2198	amidohydrolase	NC_007677.1	2722917	2724209	minus	K01465	dihydroorotase	Dihydroorotase (EC 3.5.2.3)	YP_446303.1	Q2S0H8	sru:SRU_2198
SRU_2199	3850411	gyrA	DNA gyrase subunit A	NC_007677.1	2724446	2727178	plus	K02469	DNA gyrase subunit A	DNA gyrase subunit A (EC 5.99.1.3)	YP_446304.1	Q2S0H7	sru:SRU_2199
SRU_2202	3851412	SRU_2202	phospho-sugar mutase	NC_007677.1	2731208	2732626	plus			Phosphoglucosamine mutase (EC 5.4.2.10)	YP_446307.1	Q2S0H4	sru:SRU_2202
SRU_2203	3852467	SRU_2203	GDSL-like lipase/acylhydrolase domain-containing protein	NC_007677.1	2732735	2734462	plus	K10804	acyl-CoA thioesterase I		YP_446308.1	Q2S0H3	sru:SRU_2203
SRU_2204	3852777	SRU_2204	NAD(P) transhydrogenase beta subunit	NC_007677.1	2734502	2735929	minus	K00325	NAD(P) transhydrogenase subunit beta	NAD(P) transhydrogenase subunit beta (EC 1.6.1.2)	YP_446309.1	Q2S0H2	sru:SRU_2204
SRU_2205	3851687	SRU_2205	hypothetical protein	NC_007677.1	2736074	2736394	minus	K00324	NAD(P) transhydrogenase subunit alpha	NAD(P) transhydrogenase alpha subunit (EC 1.6.1.2)	YP_446310.1	Q2S0H1	sru:SRU_2205
SRU_2206	3851130	SRU_2206	NAD(P) transhydrogenase subunit alpha	NC_007677.1	2736572	2737729	minus	K00324	NAD(P) transhydrogenase subunit alpha	NAD(P) transhydrogenase alpha subunit (EC 1.6.1.2)	YP_446311.1	Q2S0H0	sru:SRU_2206
SRU_2207	3851973	serC	phosphoserine aminotransferase	NC_007677.1	2737825	2738934	minus	K00831	phosphoserine aminotransferase	Phosphoserine aminotransferase (EC 2.6.1.52)	YP_446312.1	Q2S0G9	sru:SRU_2207
SRU_2210	3851047	SRU_2210	hypothetical protein	NC_007677.1	2740668	2741636	minus	K21817	beta-carotene 15,15'-dioxygenase		YP_446315.1	Q2S0G6	sru:SRU_2210
SRU_2214	3851119	argG	argininosuccinate synthase	NC_007677.1	2745512	2746753	plus	K01940	argininosuccinate synthase	Argininosuccinate synthase (EC 6.3.4.5)	YP_446319.1	Q2S0G2	sru:SRU_2214
SRU_2216	3852006	argC	N-acetyl-gamma-glutamyl-phosphate reductase	NC_007677.1	2748091	2749152	plus	K00145	N-acetyl-gamma-glutamyl-phosphate reductase	N-acetyl-gamma-glutamyl-phosphate reductase (EC 1.2.1.38)	YP_446321.1	Q2S0G0	sru:SRU_2216
SRU_2217	3850557	SRU_2217	aminotransferase	NC_007677.1	2749223	2750410	plus	K00821	acetylornithine/N-succinyldiaminopimelate aminotransferase	Acetylornithine aminotransferase (EC 2.6.1.11)	YP_446322.1	Q2S0F9	sru:SRU_2217
SRU_2218	3851441	SRU_2218	N-acetylornithine carbamoyltransferase	NC_007677.1	2750481	2751539	plus	K09065	N-acetylornithine carbamoyltransferase	Ornithine carbamoyltransferase (EC 2.1.3.3)	YP_446323.1	Q2S0F8	sru:SRU_2218
SRU_2219	3850847	argB	acetylglutamate kinase	NC_007677.1	2751673	2752476	plus	K00930	acetylglutamate kinase	Acetylglutamate kinase (EC 2.7.2.8)	YP_446324.1	Q2S0F7	sru:SRU_2219
SRU_2220	3852056	SRU_2220	M20A family peptidase	NC_007677.1	2752611	2753696	plus	K01438	acetylornithine deacetylase		YP_446325.1	Q2S0F6	sru:SRU_2220
SRU_2221	3853057	argH	argininosuccinate lyase	NC_007677.1	2753764	2755077	plus	K01755	argininosuccinate lyase	Argininosuccinate lyase (EC 4.3.2.1)	YP_446326.1	Q2S0F5	sru:SRU_2221
SRU_2239	3852081	SRU_2239	sulfate transporter	NC_007677.1	2776624	2778402	plus			Sulfate permease	YP_446344.1	Q2S0D7	sru:SRU_2239
SRU_2246	3850675	pccB	propionyl-CoA carboxylase subunit beta protein	NC_007677.1	2783598	2785283	minus	K01966	propionyl-CoA carboxylase beta chain		YP_446351.1	Q2S0D0	sru:SRU_2246
SRU_2253	3852810	susB	alpha-glucosidase	NC_007677.1	2793717	2795843	minus	K01187	alpha-glucosidase	Maltodextrin glucosidase (EC 3.2.1.20)	YP_446358.1	Q2S0C3	sru:SRU_2253
SRU_2255	3852302	SRU_2255	glutamate dehydrogenase	NC_007677.1	2797093	2798754	minus			NAD-specific glutamate dehydrogenase (EC 1.4.1.2)%3B NADP-specific glutamate dehydrogenase (EC 1.4.1.4)	YP_446360.1	Q2S0C1	sru:SRU_2255
SRU_2277	3851711	aroE	shikimate 5-dehydrogenase	NC_007677.1	2834406	2835263	plus	K00014	shikimate dehydrogenase	Shikimate 5-dehydrogenase I alpha (EC 1.1.1.25)	YP_446381.1	Q2S0A0	sru:SRU_2277
SRU_2287	3851270	ilvA	threonine dehydratase	NC_007677.1	2843185	2844597	plus	K01754	threonine dehydratase	Threonine dehydratase (EC 4.3.1.19)	YP_446391.1	Q2S090	sru:SRU_2287
SRU_2293	3851568	pstS	phosphate ABC transporter substrate-binding protein	NC_007677.1	2851205	2852272	plus			Phosphate ABC transporter2C periplasmic phosphate-binding protein PstS (TC 3.A.1.7.1)	YP_446397.1	Q2S084	sru:SRU_2293
SRU_2294	3850340	pstC	phosphate ABC transporter permease	NC_007677.1	2852315	2853280	plus			Phosphate transport system permease protein PstC (TC 3.A.1.7.1)	YP_446398.1	Q2S083	sru:SRU_2294
SRU_2295	3850546	pstA	phosphate ABC transporter permease	NC_007677.1	2853309	2854253	plus			Phosphate transport system permease protein PstA (TC 3.A.1.7.1)	YP_446399.1	Q2S082	sru:SRU_2295
SRU_2296	3852570	pstB	phosphate ABC transporter ATP-binding protein	NC_007677.1	2854434	2855183	plus	K02036	phosphate transport system ATP-binding protein	Phosphate transport ATP-binding protein PstB (TC 3.A.1.7.1)	YP_446400.1	Q2S081	sru:SRU_2296
SRU_2301	3851871	SRU_2301	1-acyl-sn-glycerol-3-phosphate acyltransferase	NC_007677.1	2865826	2866743	minus	K00655	1-acyl-sn-glycerol-3-phosphate acyltransferase		YP_446404.1	Q2S077	sru:SRU_2301
SRU_2302	3852735	ribD	riboflavin biosynthesis protein RibD	NC_007677.1	2867408	2868529	plus	K11752	diaminohydroxyphosphoribosylaminopyrimidine deaminase / 5-amino-6-(5-phosphoribosylamino)uracil reductase	Diaminohydroxyphosphoribosylaminopyrimidine deaminase (EC 3.5.4.26) / 5-amino-6-(5-phosphoribosylamino)uracil reductase (EC 1.1.1.193)	YP_446405.1	Q2S076	sru:SRU_2302
SRU_2303	3852649	ribE	riboflavin synthase subunit alpha	NC_007677.1	2868590	2869243	plus	K00793	riboflavin synthase	Riboflavin synthase eubacterial/eukaryotic (EC 2.5.1.9)	YP_446406.1	Q2S075	sru:SRU_2303
SRU_2306	3851302	SRU_2306	zinc-binding dehydrogenase family oxidoreductase	NC_007677.1	2871448	2872467	plus	K00001	alcohol dehydrogenase	Alcohol dehydrogenase (EC 1.1.1.1)	YP_446409.1	Q2S072	sru:SRU_2306
SRU_2317	3851095	ilvE	branched-chain amino acid aminotransferase	NC_007677.1	2887237	2888178	minus	K00826	branched-chain amino acid aminotransferase	Branched-chain amino acid aminotransferase (EC 2.6.1.42)	YP_446418.1	Q2S063	sru:SRU_2317
SRU_2319	3851809	SRU_2319	diamine acetyltransferase 2	NC_007677.1	2889084	2889593	minus	K00657	diamine N-acetyltransferase		YP_446420.1	Q2S061	sru:SRU_2319
SRU_2320	3852203	SRU_2320	magnesium chelatase subunit ChlI family protein	NC_007677.1	2889645	2891219	minus	K03405	magnesium chelatase subunit I		YP_446421.1	Q2S060	sru:SRU_2320
SRU_2334	3851506	glyS	glycyl-tRNA synthetase	NC_007677.1	2218611	2220977	plus	K01880	glycyl-tRNA synthetase		YP_446435.1	Q2S046	sru:SRU_2334
SRU_2342	3852361	SRU_2342	Mur ligase family protein	NC_007677.1	2915221	2916852	plus	K01929	UDP-N-acetylmuramoyl-tripeptide--D-alanyl-D-alanine ligase		YP_446443.1	Q2S038	sru:SRU_2342
SRU_2344	3852683	SRU_2344	glyoxalase family protein	NC_007677.1	2917837	2918373	minus	K01759	lactoylglutathione lyase		YP_446445.1	Q2S036	sru:SRU_2344
SRU_2348	3852462	accA	acetyl-CoA carboxylase carboxyltransferase subunit alpha	NC_007677.1	2921955	2922962	minus	K01962	acetyl-CoA carboxylase carboxyl transferase subunit alpha	Acetyl-coenzyme A carboxyl transferase alpha chain (EC 6.4.1.2)	YP_446449.1	Q2S032	sru:SRU_2348
SRU_2355	3853050	gpmI	2,3-bisphosphoglycerate-independent phosphoglycerate mutase	NC_007677.1	2930224	2931795	minus	K15633	2,3-bisphosphoglycerate-independent phosphoglycerate mutase	22C3-bisphosphoglycerate-independent phosphoglycerate mutase (EC 5.4.2.1)	YP_446455.1	Q2S026	sru:SRU_2355
SRU_2360	3850734	fahA	fumarylacetoacetase	NC_007677.1	2935646	2936935	minus	K01555	fumarylacetoacetase	Fumarylacetoacetase (EC 3.7.1.2)	YP_446460.1	Q2S021	sru:SRU_2360
SRU_2363	3851601	SRU_2363	Cys/Met metabolism PLP-dependent enzyme superfamily protein	NC_007677.1	2940075	2941313	plus			Cystathionine gamma-lyase (EC 4.4.1.1)	YP_446463.1	Q2S018	sru:SRU_2363
SRU_2367	3852569	pgm	phosphomannomutase	NC_007677.1	2943954	2945600	minus	K01840	phosphomannomutase	Phosphomannomutase (EC 5.4.2.8) / Phosphoglucosamine mutase (EC 5.4.2.10)	YP_446467.1	Q2S014	sru:SRU_2367
SRU_2369	3852872	cyoE	protoheme IX farnesyltransferase	NC_007677.1	2946679	2947584	plus	K02301	protoheme IX farnesyltransferase	Heme O synthase2C protoheme IX farnesyltransferase (EC 2.5.1.-) COX10-CtaB	YP_446469.1	Q2S012	sru:SRU_2369
SRU_2373	3852121	pckA	phosphoenolpyruvate carboxykinase	NC_007677.1	2950300	2951892	plus	K01610	phosphoenolpyruvate carboxykinase (ATP)	Phosphoenolpyruvate carboxykinase [ATP] (EC 4.1.1.49)	YP_446473.1	Q2S008	sru:SRU_2373
SRU_2375	3853133	ade	adenine deaminase	NC_007677.1	2953429	2955252	minus	K01486	adenine deaminase	Adenine deaminase (EC 3.5.4.2)	YP_446475.1	Q2S006	sru:SRU_2375
SRU_2377	3853199	thrC	threonine synthase	NC_007677.1	2956014	2957330	minus	K01733	threonine synthase	Threonine synthase (EC 4.2.3.1)	YP_446477.1	Q2S004	sru:SRU_2377
SRU_2380	3850773	SRU_2380	AMP-binding protein	NC_007677.1	2958635	2960533	minus	K01897	long-chain acyl-CoA synthetase	Long-chain-fatty-acid--CoA ligase (EC 6.2.1.3)	YP_446479.1	Q2S002	sru:SRU_2380
SRU_2386	3853084	amt	ammonium transporter	NC_007677.1	2969779	2971197	minus			Ammonium transporter	YP_446485.1	Q2RZZ6	sru:SRU_2386
SRU_2405	3851567	katG	catalase/peroxidase HPI	NC_007677.1	2998747	3000936	minus	K03782	catalase-peroxidase		YP_446504.1	Q2RZX7	sru:SRU_2405
SRU_2408	3852555	gyrB	DNA gyrase subunit B	NC_007677.1	3003154	3005112	minus	K02470	DNA gyrase subunit B	DNA gyrase subunit B (EC 5.99.1.3)	YP_446507.1	Q2RZX4	sru:SRU_2408
SRU_2420	3853100	SRU_2420	dihydrofolate synthetase	NC_007677.1	3021498	3022805	plus	K11754	dihydrofolate synthase / folylpolyglutamate synthase	Dihydrofolate synthase (EC 6.3.2.12) @ Folylpolyglutamate synthase (EC 6.3.2.17)	YP_446519.1	Q2RZW2	sru:SRU_2420
SRU_2422	3851642	SRU_2422	hydroxymethylglutaryl-coenzyme A reductase	NC_007677.1	3024259	3025803	plus	K00021	hydroxymethylglutaryl-CoA reductase (NADPH)	Hydroxymethylglutaryl-CoA reductase (EC 1.1.1.34)	YP_446521.1	Q2RZW0	sru:SRU_2422
SRU_2426	3853162	thiL	thiamine-monophosphate kinase	NC_007677.1	3029854	3030936	plus	K00946	thiamine-monophosphate kinase	Thiamine-monophosphate kinase (EC 2.7.4.16)	YP_446525.1	Q2RZV6	sru:SRU_2426
SRU_2429	3851146	atpD	F0F1 ATP synthase subunit beta	NC_007677.1	3034413	3035915	plus	K02112	F-type H+-transporting ATPase subunit beta	ATP synthase beta chain (EC 3.6.3.14)	YP_446528.1	Q2RZV3	sru:SRU_2429
SRU_2430	3851416	atpC	ATP synthase F1 subunit epsilon	NC_007677.1	3035993	3036442	plus			ATP synthase epsilon chain (EC 3.6.3.14)	YP_446529.1	Q2RZV2	sru:SRU_2430
SRU_2436	3850985	SRU_2436	tRNA nucleotidyltransferase/poly(A) polymerase family protein	NC_007677.1	3042992	3044776	plus	K00970	poly(A) polymerase	tRNA nucleotidyltransferase (EC 2.7.7.21) (EC 2.7.7.25)	YP_446535.1	Q2RZU6	sru:SRU_2436
SRU_2437	3851528	glpA	anaerobic glycerol-3-phosphate dehydrogenase subunit A	NC_007677.1	3044904	3046187	minus	K00111	glycerol-3-phosphate dehydrogenase	Glycerol-3-phosphate dehydrogenase (EC 1.1.5.3)	YP_446536.1	Q2RZU5	sru:SRU_2437
SRU_2444	3853130	SRU_2444	FAD binding domain-containing protein	NC_007677.1	3053710	3055455	minus	K00239	succinate dehydrogenase / fumarate reductase, flavoprotein subunit	Succinate dehydrogenase flavoprotein subunit (EC 1.3.99.1)	YP_446543.1	Q2RZT8	sru:SRU_2444
SRU_2450	3851157	SRU_2450	alkaline phosphatase	NC_007677.1	3061098	3062675	minus	K01077	alkaline phosphatase	Alkaline phosphatase (EC 3.1.3.1)	YP_446549.1	Q2RZT2	sru:SRU_2450
SRU_2489	3850361	SRU_2489	3-deoxy-7-phosphoheptulonate synthase	NC_007677.1	3093531	3094889	plus	K01626	3-deoxy-7-phosphoheptulonate synthase	2-keto-3-deoxy-D-arabino-heptulosonate-7-phosphate synthase II (EC 2.5.1.54)	YP_446587.1	Q2RZP4	sru:SRU_2489
SRU_2497	3850604	SRU_2497	N-acetylmuramoyl-L-alanine amidase-like protein	NC_007677.1	3102053	3103339	minus	K01448	N-acetylmuramoyl-L-alanine amidase	N-acetylmuramoyl-L-alanine amidase (EC 3.5.1.28)	YP_446595.1	Q2RZN6	sru:SRU_2497
SRU_2530	3851696	SRU_2530	glucosamine-6-phosphate deaminase	NC_007677.1	3143296	3145491	plus	K02564	glucosamine-6-phosphate deaminase	Glucosamine-6-phosphate deaminase (EC 3.5.99.6) / domain similar to N-acetylglucosaminyl-phosphatidylinositol de-N-acetylase	YP_446628.1	Q2RZK3	sru:SRU_2530
SRU_2541	3851451	proS	prolyl-tRNA synthetase	NC_007677.1	3458810	3460894	plus	K01881	prolyl-tRNA synthetase		YP_446639.1	Q2RZJ2	sru:SRU_2541
SRU_2551	3851304	lipB	lipoate-protein ligase B	NC_007677.1	3167012	3167782	minus	K03801	lipoyl(octanoyl) transferase		YP_446650.1	Q2RZI1	sru:SRU_2551
SRU_2557	3850470	SRU_2557	DNA polymerase III subunits gamma and tau	NC_007677.1	3178539	3180725	minus	K02343	DNA polymerase III subunit gamma/tau	DNA polymerase III subunits gamma and tau (EC 2.7.7.7)	YP_446655.1	Q2RZH6	sru:SRU_2557
SRU_2559	3851644	tdk	thymidine kinase	NC_007677.1	3181714	3182397	minus	K00857	thymidine kinase	Thymidine kinase (EC 2.7.1.21)	YP_446657.1	Q2RZH4	sru:SRU_2559
SRU_2656	3850811	purL	phosphoribosylformylglycinamidine synthase II	NC_007677.1	3292053	3294317	plus	K01952	phosphoribosylformylglycinamidine synthase	Phosphoribosylformylglycinamidine synthase2C synthetase subunit (EC 6.3.5.3)	YP_446754.1	Q2RZ77	sru:SRU_2656
SRU_2657	3851863	trx	thioredoxin	NC_007677.1	3294573	3294917	plus			Thioredoxin	YP_446755.1	Q2RZ76	sru:SRU_2657
SRU_2658	3853203	trxB	thioredoxin-disulfide reductase	NC_007677.1	3295089	3296207	plus	K00384	thioredoxin reductase (NADPH)	Thioredoxin reductase (EC 1.8.1.9)	YP_446756.1	Q2RZ75	sru:SRU_2658
SRU_2660	3852667	ggt	gamma-glutamyltransferase	NC_007677.1	3296955	3298988	plus	K00681	gamma-glutamyltranspeptidase / glutathione hydrolase	Gamma-glutamyltranspeptidase (EC 2.3.2.2)	YP_446758.1	Q2RZ73	sru:SRU_2660
SRU_2681	3851812	SRU_2681	NAD-dependent epimerase/dehydratase family protein	NC_007677.1	3318427	3319191	plus			3-oxoacyl-[acyl-carrier protein] reductase (EC 1.1.1.100)	YP_446778.1	Q2RZ53	sru:SRU_2681
SRU_2693	3852342	SRU_2693	pyrimidine operon regulatory protein	NC_007677.1	3331691	3332317	minus	K02825	pyrimidine operon attenuation protein / uracil phosphoribosyltransferase	pyrimidine operon regulatory protein	YP_446785.1	Q2RZ46	sru:SRU_2693
SRU_2695	3850957	hemH	ferrochelatase	NC_007677.1	3334178	3335362	plus	K01772	protoporphyrin/coproporphyrin ferrochelatase	Ferrochelatase2C protoheme ferro-lyase (EC 4.99.1.1)	YP_446787.1	Q2RZ44	sru:SRU_2695
SRU_2701	3852393	tmk	thymidylate kinase	NC_007677.1	3340394	3341059	plus	K00943	dTMP kinase	Thymidylate kinase (EC 2.7.4.9)	YP_446793.1	Q2RZ38	sru:SRU_2701
SRU_2708	3851572	SRU_2708	UDP-glucuronate decarboxylase	NC_007677.1	3344530	3345495	minus			dTDP-glucose 42C6-dehydratase (EC 4.2.1.46)	YP_446800.1	Q2RZ31	sru:SRU_2708
SRU_2709	3851230	SRU_2709	nucleotide sugar dehydrogenase	NC_007677.1	3345544	3346932	minus	K00012	UDPglucose 6-dehydrogenase	UDP-glucose dehydrogenase (EC 1.1.1.22)	YP_446801.1	Q2RZ30	sru:SRU_2709
SRU_2721	3852160	SRU_2721	beta-lactamase	NC_007677.1	3365345	3366565	minus			Beta-lactamase (EC 3.5.2.6)	YP_446813.1	Q2RZ18	sru:SRU_2721
SRU_2739	3851896	fabF	3-oxoacyl-(acyl-carrier-protein) synthase II	NC_007677.1	3388051	3389475	plus	K09458	3-oxoacyl-[acyl-carrier-protein] synthase II	3-oxoacyl-[acyl-carrier-protein] synthase2C KASII (EC 2.3.1.179)	YP_446831.1	Q2RZ00	sru:SRU_2739
SRU_2740	3851742	SRU_2740	thioesterase family protein	NC_007677.1	3389563	3389973	plus				YP_446832.1	Q2RYZ9	sru:SRU_2740
SRU_2743	3850732	SRU_2743	glycosyl hydrolase family protein	NC_007677.1	3391669	3393111	plus	K01208	cyclomaltodextrinase / maltogenic alpha-amylase / neopullulanase		YP_446835.1	Q2RYZ6	sru:SRU_2743
SRU_2753	3850484	fabF	3-oxoacyl-(acyl-carrier-protein) synthase II	NC_007677.1	3407980	3409239	minus	K09458	3-oxoacyl-[acyl-carrier-protein] synthase II	3-oxoacyl-[acyl-carrier-protein] synthase2C KASII (EC 2.3.1.179)	YP_446845.1	Q2RYY6	sru:SRU_2753
SRU_2755	3852132	metK	S-adenosylmethionine synthetase	NC_007677.1	3409999	3411159	plus	K00789	S-adenosylmethionine synthetase	S-adenosylmethionine synthetase (EC 2.5.1.6)	YP_446847.1	Q2RYY4	sru:SRU_2755
SRU_2761	3851469	asg	asparaginase	NC_007677.1	3415880	3417091	minus	K13051	beta-aspartyl-peptidase (threonine type)	Isoaspartyl aminopeptidase (EC 3.4.19.5) @ Asp-X dipeptidase	YP_446853.1	Q2RYX8	sru:SRU_2761
SRU_2766	3852315	menB	1,4-dihydroxy-2-naphthoyl-CoA synthase	NC_007677.1	3423563	3424456	minus	K01661	naphthoate synthase	Naphthoate synthase (EC 4.1.3.36)	YP_446858.1	Q2RYX3	sru:SRU_2766
SRU_2784	3851084	nuoH	NADH dehydrogenase i, h subunit	NC_007677.1	3443202	3444371	minus	K00337	NADH-quinone oxidoreductase subunit H	NADH-ubiquinone oxidoreductase chain H (EC 1.6.5.3)	YP_446876.1	Q2RYV5	sru:SRU_2784
SRU_2787	3852060	SRU_2787	cysteine synthase B	NC_007677.1	3446368	3447768	plus	K01738	cysteine synthase A		YP_446879.1	Q2RYV2	sru:SRU_2787
SRU_2791	3852766	coaE	dephospho-CoA kinase	NC_007677.1	3451404	3452003	minus	K00859	dephospho-CoA kinase	Dephospho-CoA kinase (EC 2.7.1.24)	YP_446883.1	Q2RYU8	sru:SRU_2791
SRU_2793	3852688	SRU_2793	6-pyruvoyl-tetrahydropterin synthase	NC_007677.1	3452703	3453116	plus			6-pyruvoyl tetrahydrobiopterin synthase (EC 4.2.3.12)	YP_446885.1	Q2RYU6	sru:SRU_2793
SRU_2794	3853073	folE	GTP cyclohydrolase I	NC_007677.1	3453226	3453825	plus	K01495	GTP cyclohydrolase IA	GTP cyclohydrolase I (EC 3.5.4.16) type 1	YP_446886.1	Q2RYU5	sru:SRU_2794
SRU_2799	3850733	SRU_2799	acetylornithine deacetylase	NC_007677.1	3456667	3457785	plus			Acetylornithine deacetylase (EC 3.5.1.16)	YP_446891.1	Q2RYU0	sru:SRU_2799
SRU_2802	3851570	thrS	threonyl-tRNA synthetase	NC_007677.1	2067116	2068150	plus	K01868	threonyl-tRNA synthetase	Threonyl-tRNA synthetase (EC 6.1.1.3)	YP_446893.1	Q2RYT8	sru:SRU_2802
SRU_2804	3853032	SRU_2804	50S ribosomal protein L35	NC_007677.1	3461613	3461960	plus			LSU ribosomal protein L35p	YP_446895.1	Q2RYT6	sru:SRU_2804
SRU_2805	3851252	rplT	50S ribosomal protein L20	NC_007677.1	3462117	3462464	plus	K02887	RP-L20; large subunit ribosomal protein L20		YP_446896.1	Q2RYT5	sru:SRU_2805
SRU_2806	3851575	pheS	phenylalanyl-tRNA synthetase subunit alpha	NC_007677.1	2020196	2021434	minus	K01889	phenylalanyl-tRNA synthetase alpha chain	Phenylalanyl-tRNA synthetase alpha chain (EC 6.1.1.20)	YP_446897.1	Q2RYT4	sru:SRU_2806
SRU_2807	3853030	pheT	phenylalanyl-tRNA synthetase subunit beta	NC_007677.1	2528211	2530916	minus	K01890	phenylalanyl-tRNA synthetase beta chain	Phenylalanyl-tRNA synthetase beta chain (EC 6.1.1.20)	YP_446898.1	Q2RYT3	sru:SRU_2807
SRU_2812	3851310	SRU_2812	chitinase A1	NC_007677.1	3471034	3472197	minus	K01183	chitinase		YP_446903.1	Q2RYS8	sru:SRU_2812
SRU_2845	3850731	xloA	xylosidase	NC_007677.1	3518734	3521334	plus	K05349	beta-glucosidase	Beta-glucosidase (EC 3.2.1.21)	YP_446935.1	Q2RYP6	sru:SRU_2845
SRU_2846	3852139	SRU_2846	sugar transporter subfamily protein	NC_007677.1	3521487	3523016	plus	K08139		Glucose/mannose:H+ symporter GlcP	YP_446936.1	Q2RYP5	sru:SRU_2846
